# Supplementary material for: Young KRAB-zinc finger gene clusters are highly dynamic incubators of ERV-driven genetic heterogeneity in mice
Source: bioRxiv. 2025 Mar 2:2025.02.26.640358. Preprint. [Version 1] doi: 10.1101/2025.02.26.640358 (PMC11952569; doi:10.1101/2025.02.26.640358)
Supplement: Supplement 3 [file media-3.xlsx]

## Sheet: table information
This file contains tables of TE enrichment genome-wide and at the KZFP gene clusters analyzed in this study
For rat, we provide the table of TE enrichments for both the rat RepeatMasker annotation (ratRM) and of TEs annotated using mouse repeat library (mouseRM)
Each table has the following columns:
Repeat	name of repeat
repeat_class	class of repeat
repeat_family	family of repeat
assembly	genome assembly in the analysis
perc_genome	which percentage of the genome is covered by the repeat
chr#cl_perc	which percentage of the specified KZFP gene cluster is covered by the repeat	These columns are present for each of the five KZFP gene clusters analyzed in this study
chr#cl_enrich	enrichment of repeat within the KZFP gene cluster, calculated as ratio of chr#cl_perc / perc_genome
chr#cl_P_value	pValue of repeat overlap with the KZFP gene cluster locus, calculated by regioneR permutation test (1000 permutations)
chr#cl_Z_score	Zscore of repeat overlap with the KZFP gene cluster locus, calculated by regioneR permutation test (1000 permutations)
chr#cl_Observed_overlaps	number of repeats overlapping the KZFP gene cluster locus
chr#cl_Expected_overlaps	average number of repeats 'expected' to overlap with the KZFP gene cluster locus in 1000 permutations
chr#cl_Observed/Expected	ratio of chr#cl_Observed_overlaps / chr#cl_Observed/Expected , as alternative enrichment metrics

## Sheet: TE_enrichments_BL6J
Repeat	repeat_class	repeat_family	assembly	perc_genome	chr2cl_perc	chr2cl_enrich	chr2cl_P_value	chr2cl_Z_score	chr2cl_Observed_overlaps	chr2cl_Expected_overlaps	chr2cl_Observed/Expected	chr4cl_perc	chr4cl_enrich	chr4cl_P_value	chr4cl_Z_score	chr4cl_Observed_overlaps	chr4cl_Expected_overlaps	chr4cl_Observed/Expected	chr6cl_perc	chr6cl_enrich	chr6cl_P_value	chr6cl_Z_score	chr6cl_Observed_overlaps	chr6cl_Expected_overlaps	chr6cl_Observed/Expected	chr7cl_perc	chr7cl_enrich	chr7cl_P_value	chr7cl_Z_score	chr7cl_Observed_overlaps	chr7cl_Expected_overlaps	chr7cl_Observed/Expected	chr12cl_perc	chr12cl_enrich	chr12cl_P_value	chr12cl_Z_score	chr12cl_Observed_overlaps	chr12cl_Expected_overlaps	chr12cl_Observed/Expected
RLTR10	LTR	ERVK	BL6J_FR	0.0418161	0	0	0.032967	-1.7927	0	3.33	0	0.0349578	0.83599	0.426573	-0.4266	7	8.2	0.853659	0.0681293	1.62926	0.635365	0.001	1	0.999	1.001	0	0	0.844156	-0.407	0	0.172	0	0.151757	3.62916	0.000999001	6.6796	32	10.278	3.11345
RLTR10-int	LTR	ERVK	BL6J_FR	0.0770504	0	0	0.114885	-1.4343	0	2.293	0	0.0735524	0.954601	0.321678	-0.7058	4	5.69	0.702988	0	0	0.488511	-0.8509	0	0.716	0	0	0	0.881119	-0.3505	0	0.134	0	0.399368	5.1832	0.000999001	10.9735	36	7.128	5.05051
RLTR13A2	LTR	ERVK	BL6J_FR	0.00477887	0	0	0.902098	-0.3175	0	0.104	0	0.117101	24.504	0.000999001	11.3414	7	0.345	20.2899	0	0	0.956044	-0.2144	0	0.044	0	0	0	0.997003	-0.0548	0	0.003	0	0.0423484	8.86159	0.00899101	4.1668	3	0.394	7.61421
ETnERV3-int	LTR	ERVK	BL6J_FR	0.0276623	0	0	0.683317	-0.6157	0	0.384	0	0.107749	3.89518	0.738262	-0.006	1	1.006	0.994036	0	0	0.865135	-0.3784	0	0.146	0	0	0	0.979021	-0.1464	0	0.021	0	0.324636	11.7357	0.000999001	9.5279	12	1.253	9.57702
MTA_Mm	LTR	ERVL-MaLR	BL6J_FR	0.307714	3.47265	11.2853	0.000999001	35.0589	141	14.162	9.95622	1.32578	4.30848	0.000999001	14.5015	127	36.435	3.48566	0.0925501	0.300767	0.181818	-1.1684	2	4.387	0.455892	0	0	0.46953	-0.8725	0	0.757	0	0.589094	1.91442	0.000999001	5.8628	85	44.985	1.88952
B1F	SINE	Alu	BL6J_FR	0.136851	0	0	0.000999001	-4.8613	0	26.884	0	0.0381307	0.27863	0.000999001	-5.9782	19	68.94	0.275602	0.242963	1.77539	0.0609391	1.7202	13	8.07	1.6109	0.265734	1.94178	0.048951	2.1605	4	1.462	2.73598	0.177303	1.29559	0.271728	0.7168	92	85.218	1.07958
IAPLTR2a2_Mm	LTR	ERVK	BL6J_FR	0.0178065	0	0	0.314685	-1.0915	0	1.177	0	0.0197055	1.10665	0.438561	-0.5249	2	2.88	0.694444	0	0	0.727273	-0.5503	0	0.331	0	0	0	0.94006	-0.2486	0	0.062	0	0.0109036	0.612339	0.298701	-0.8549	2	3.632	0.550661
IAPEz-int	LTR	ERVK	BL6J_FR	0.444905	1.4943	3.35869	0.040959	2.0396	10	5.241	1.90803	1.35035	3.03513	0.00699301	3.1446	25	13.458	1.85763	0	0	0.207792	-1.2771	0	1.636	0	0	0	0.742258	-0.5559	0	0.29	0	0.981237	2.2055	0.000999001	4.9419	37	16.623	2.22583
RLTR13A1	LTR	ERVK	BL6J_FR	0.00479082	0	0	0.856144	-0.3952	0	0.156	0	0.031655	6.60743	0.03996	3.0209	2	0.311	6.43087	0	0	0.953047	-0.2197	0	0.048	0	0	0	0.996004	-0.0633	0	0.004	0	0.0257993	5.38516	0.0629371	2.4962	2	0.415	4.81928
IAPEY3_LTR	LTR	ERVK	BL6J_FR	0.00737371	0.0153204	2.0777	0.431568	0.6207	1	0.548	1.82482	0	0	0.221778	-1.2517	0	1.439	0	0.102972	13.9647	0.016983	4.4853	2	0.162	12.3457	0	0	0.977023	-0.1534	0	0.023	0	0.0181429	2.46049	0.028971	2.4648	5	1.716	2.91375
IAPEY3-int	LTR	ERVK	BL6J_FR	0.0413359	0	0	0.425574	-0.9052	0	0.875	0	0.160483	3.88241	0.001998	4.3468	9	2.151	4.1841	0.373622	9.03868	0.002997	5.4445	3	0.252	11.9048	0	0	0.963037	-0.1914	0	0.039	0	0.2341	5.66336	0.047952	2.129	6	2.617	2.2927
ORR1F	LTR	ERVL-MaLR	BL6J_FR	0.108948	0	0	0.000999001	-3.4239	0	11.801	0	0.00500988	0.0459842	0.000999001	-5.0047	2	29.972	0.0667289	0.129726	1.19072	0.473526	0.2239	4	3.572	1.11982	0.358312	3.28885	0.143856	1.677	2	0.656	3.04878	0.281141	2.58051	0.000999001	12.0623	112	37.288	3.00365
B1_Mur2	SINE	Alu	BL6J_FR	0.135656	0.0523524	0.385921	0.002997	-3.0183	10	24.154	0.41401	0.0198168	0.146082	0.000999001	-6.7384	9	60.77	0.148099	0.343135	2.52946	0.000999001	3.582	17	7.185	2.36604	0.474035	3.4944	0.038961	2.5066	4	1.276	3.1348	0.160948	1.18644	0.003996	2.8358	100	75.659	1.32172
MTE-int	LTR	ERVL-MaLR	BL6J_FR	0.0670336	0.561214	8.37212	0.000999001	23.7043	52	4.116	12.6336	0	0	0.000999001	-3.1942	0	10.512	0	0.273139	4.07466	0.124875	1.532	3	1.246	2.4077	0	0	0.803197	-0.4689	0	0.217	0	0.289706	4.3218	0.000999001	6.7376	37	13.059	2.8333
Lx8b	LINE	L1	BL6J_FR	0.322676	0.0121247	0.0375754	0.000999001	-3.9826	2	19.371	0.103247	0	0	0.000999001	-6.6676	0	48.754	0	0.228964	0.709579	0.382617	0.4851	7	5.823	1.20213	0	0	0.336663	-0.9968	0	1.091	0	0.000670305	0.00207733	0.000999001	-7.4146	1	60.433	0.0165473
L1_Mur3	LINE	L1	BL6J_FR	0.397922	0.24334	0.611527	0.358641	0.4306	20	18.064	1.10717	0.0489112	0.122917	0.000999001	-5.1743	11	46.22	0.237992	0	0	0.00799201	-2.3862	0	5.586	0	0	0	0.344655	-1.0347	0	1.045	0	0.829361	2.08423	0.000999001	14.4211	170	58.152	2.92337
MTB_Mm	LTR	ERVL-MaLR	BL6J_FR	0.0713712	0.018657	0.261408	0.0589411	-1.6083	1	4.383	0.228154	0	0	0.000999001	-3.3019	0	11.249	0	0.0746623	1.04611	0.142857	1.4395	3	1.288	2.32919	0	0	0.773227	-0.5005	0	0.263	0	0	0	0.000999001	-3.7995	0	13.996	0
B3	SINE	B2	BL6J_FR	0.845384	0.378779	0.448056	0.000999001	-5.4676	52	107.568	0.483415	0.67843	0.802511	0.000999001	-3.3129	216	272.306	0.793225	1.68223	1.98991	0.000999001	6.085	66	32.672	2.02008	2.70877	3.20419	0.000999001	5.404	19	5.823	3.26292	1.3097	1.54924	0.000999001	11.9065	560	339.836	1.64785
B4A	SINE	B4	BL6J_FR	0.557889	0.251047	0.449995	0.000999001	-3.6242	35	64.229	0.544925	0.0880625	0.15785	0.000999001	-10.3771	28	162.929	0.171854	0.181523	0.325374	0.00899101	-2.3599	9	19.462	0.46244	0.617189	1.10629	0.11988	1.4347	6	3.431	1.74876	0.848874	1.52158	0.000999001	6.441	291	202.25	1.43881
RLTR13D3A1	LTR	ERVK	BL6J_FR	0.0111934	0.0904183	8.07781	0.002997	4.9787	4	0.499	8.01603	0.0149183	1.33277	0.000999001	9.6477	12	1.243	9.65406	0	0	0.859141	-0.3914	0	0.149	0	0	0	0.972028	-0.1696	0	0.028	0	0	0	0.203796	-1.2886	0	1.613	0
MTD	LTR	ERVL-MaLR	BL6J_FR	0.49544	0.01861	0.0375626	0.000999001	-6.2264	1	39.498	0.0253177	0.104743	0.211415	0.000999001	-8.0812	17	99.785	0.170366	0.32587	0.657739	0.374625	-0.525	10	11.835	0.844951	0.577757	1.16615	0.343656	0.6066	3	2.113	1.41978	1.99952	4.03585	0.000999001	29.6774	445	123.544	3.60196
MLT1A	LTR	ERVL-MaLR	BL6J_FR	0.0278666	0.00399457	0.143346	0.14985	-1.2825	1	3.345	0.298954	0	0	0.000999001	-2.9572	0	8.491	0	0	0	0.364635	-1.0197	0	0.997	0	0.309452	11.1047	0.016983	4.1976	2	0.185	10.8108	0.00560077	0.200985	0.00999001	-2.2308	3	10.547	0.284441
URR1A	DNA	hAT-Charlie	BL6J_FR	0.124375	0.0161193	0.129603	0.000999001	-3.5675	2	15.587	0.128312	0.101626	0.817099	0.448551	-0.2388	38	39.527	0.961368	0.146836	1.18059	0.503497	0.1742	5	4.628	1.08038	0.1903	1.53005	0.567433	0.1792	1	0.837	1.19474	0.404373	3.25125	0.000999001	17.5869	170	49.049	3.46592
MER74A	LTR	ERVL	BL6J_FR	0.00420181	0	0	0.677323	-0.6334	0	0.38	0	0	0	0.402597	-0.9762	0	0.873	0	0	0	0.903097	-0.3198	0	0.102	0	0	0	0.977023	-0.1534	0	0.023	0	0	0	0.331668	-1.0647	0	1.072	0
B4	SINE	B4	BL6J_FR	0.327796	0.0672968	0.205301	0.000999001	-4.7739	10	41.897	0.238681	0.0269977	0.0823611	0.000999001	-8.5147	19	105.704	0.179747	0.160368	0.489232	0.27972	-0.7246	10	12.522	0.798594	0.0925783	0.282426	0.340659	-0.8578	1	2.287	0.437254	0.0859182	0.262108	0.000999001	-8.7724	35	133.138	0.262885
LTR37-int	LTR	ERV1	BL6J_FR	0.00296056	0	0	0.778222	-0.5005	0	0.258	0	0	0	0.548452	-0.7792	0	0.598	0	0	0	0.945055	-0.2411	0	0.055	0	0	0	0.988012	-0.1102	0	0.012	0	0	0	0.482517	-0.8607	0	0.731	0
L2b	LINE	L2	BL6J_FR	0.00595108	0	0	0.293706	-1.078	0	1.249	0	0	0	0.045954	-1.8528	0	3.055	0	0	0	0.676324	-0.6399	0	0.372	0	0	0	0.938062	-0.2514	0	0.065	0	0.0551735	9.27118	0.000999001	12.3299	28	3.718	7.53093
MIR	SINE	MIR	BL6J_FR	0.0454911	0.00493447	0.108471	0.004995	-2.4939	1	7.769	0.128717	0	0	0.000999001	-4.4602	0	19.603	0	0.0087106	0.191479	0.323676	-0.8473	1	2.337	0.427899	0.0865779	1.90318	0.338661	0.914	1	0.414	2.41546	0.00592847	0.130322	0.000999001	-4.3931	3	24.604	0.121931
MLT2C1	LTR	ERVL	BL6J_FR	0.00386863	0	0	0.656344	-0.6466	0	0.419	0	0	0	0.306693	-1.1314	0	1.104	0	0	0	0.866134	-0.3768	0	0.148	0	0	0	0.977023	-0.1534	0	0.023	0	0	0	0.25974	-1.1703	0	1.338	0
L1M4	LINE	L1	BL6J_FR	0.0883055	0	0	0.000999001	-2.9168	0	7.764	0	0	0	0.000999001	-4.511	0	19.541	0	0.0101105	0.114495	0.30969	-0.89	1	2.383	0.419639	0	0	0.644356	-0.6637	0	0.447	0	0.0272293	0.308353	0.000999001	-3.4492	8	24.64	0.324675
MLT1J1	LTR	ERVL-MaLR	BL6J_FR	0.0027375	0	0	0.625375	-0.6844	0	0.486	0	0	0	0.270729	-1.1412	0	1.245	0	0	0	0.856144	-0.3927	0	0.156	0	0	0	0.975025	-0.16	0	0.025	0	0	0	0.240759	-1.1898	0	1.453	0
RLTR20C1_MM	LTR	ERVK	BL6J_FR	0.0126195	0.0113728	0.901207	0.534466	-0.2475	4	4.529	0.883197	0	0	0.000999001	-3.4208	0	11.512	0	0	0	0.276723	-1.1312	0	1.358	0	0	0	0.773227	-0.5038	0	0.255	0	0.0472639	3.74531	0.000999001	10.2092	52	14.21	3.65939
ORR1C2	LTR	ERVL-MaLR	BL6J_FR	0.108627	0.0180931	0.166561	0.000999001	-2.8512	1	9.708	0.103008	0	0	0.000999001	-5.1164	0	24.952	0	0.471306	4.33874	0.000999001	4.0904	10	2.898	3.45066	0.295736	2.72249	0.024975	3.2295	3	0.554	5.41516	0.0244289	0.224887	0.00799201	-2.4767	17	30.803	0.551894
B1_Mm	SINE	Alu	BL6J_FR	0.201021	0.2252	1.12028	0.287712	0.669	37	33.246	1.11292	0.445248	2.21493	0.000999001	9.7879	173	83.284	2.07723	0.489505	2.43509	0.000999001	4.1302	23	10.08	2.28175	0.300022	1.49249	0.287712	0.8454	3	1.821	1.64745	0.607609	3.02262	0.000999001	18.5015	296	104.34	2.83688
B3A	SINE	B2	BL6J_FR	0.464022	0.0443632	0.0956059	0.000999001	-7.3905	7	65.849	0.106304	0.173193	0.373243	0.000999001	-6.7757	81	168.655	0.48027	0.615964	1.32744	0.015984	2.4052	31	20.037	1.54714	0.966929	2.0838	0.0729271	1.7489	7	3.591	1.94932	0.56824	1.2246	0.000999001	3.2904	256	209.117	1.2242
LTRIS_Mm	LTR	ERV1	BL6J_FR	0.00954131	0	0	0.634366	-0.6573	0	0.484	0	0.0552385	5.7894	0.001998	4.5069	6	1.172	5.11945	0	0	0.857143	-0.3954	0	0.153	0	0	0	0.981019	-0.1391	0	0.019	0	0.0555459	5.82162	0.001998	6.1279	9	1.448	6.21547
MuRRS-int	LTR	ERV1	BL6J_FR	0.0242833	0	0	0.658342	-0.6472	0	0.415	0	0.521027	21.4562	0.000999001	8.8007	10	0.983	10.1729	0	0	0.891109	-0.3408	0	0.115	0	0	0	0.975025	-0.16	0	0.025	0	0.315788	13.0043	0.000999001	9.3835	12	1.266	9.47867
ID_B1	SINE	B4	BL6J_FR	0.452265	0.0666388	0.147345	0.000999001	-7.2714	10	71.409	0.140038	0.195125	0.43144	0.000999001	-8.2893	70	181.554	0.38556	0.683626	1.51156	0.00599401	2.9496	35	21.516	1.6267	0.536611	1.1865	0.200799	1.0739	6	3.865	1.55239	0.997295	2.20511	0.000999001	14.9229	448	226.565	1.97736
PB1D11	SINE	Alu	BL6J_FR	0.0472896	0.00380659	0.0804953	0.001998	-2.9432	1	10.992	0.0909753	0.0187406	0.396295	0.003996	-2.6718	14	28.049	0.499127	0.0227098	0.480227	0.335664	-0.7477	2	3.343	0.598265	0	0	0.532468	-0.7911	0	0.628	0	0.0394139	0.833458	0.321678	-0.6019	31	34.451	0.899829
ORR1A4	LTR	ERVL-MaLR	BL6J_FR	0.110167	0.15654	1.42094	0.000999001	4.6816	20	7.314	2.73448	0.0547746	0.497197	0.00799201	-2.2338	9	18.57	0.484653	0.15228	1.38227	0.0659341	1.918	5	2.21	2.26244	0	0	0.667333	-0.6377	0	0.417	0	0.00485599	0.0440785	0.000999001	-4.5862	1	23.208	0.0430886
B1_Mur1	SINE	Alu	BL6J_FR	0.167256	0.0383479	0.229276	0.000999001	-4.4083	6	29.409	0.204019	0.0779685	0.466162	0.000999001	-4.0982	38	74.303	0.511419	0.460884	2.75556	0.000999001	5.1076	24	8.951	2.68126	0.234875	1.40428	0.486513	0.2957	2	1.637	1.22175	0.264383	1.58071	0.001998	3.502	127	93.261	1.36177
B1_Mus2	SINE	Alu	BL6J_FR	0.315659	0.580764	1.83985	0.000999001	5.1849	88	51.107	1.72188	0.612838	1.94146	0.000999001	9.9653	240	129.993	1.84625	0.564478	1.78825	0.002997	3.4252	29	15.517	1.86892	0.686622	2.1752	0.0629371	1.8958	6	2.872	2.08914	0.356066	1.12801	0.107892	1.2719	178	161.958	1.09905
IAPLTR2_Mm	LTR	ERVK	BL6J_FR	0.0173541	0	0	0.330669	-1.0534	0	1.053	0	0.0588939	3.39366	0.013986	2.8876	7	2.551	2.74402	0	0	0.74026	-0.5447	0	0.309	0	0	0	0.953047	-0.222	0	0.047	0	0.0248162	1.42999	0.40959	0.3838	4	3.272	1.22249
MTEa	LTR	ERVL-MaLR	BL6J_FR	0.148795	0.0434703	0.292149	0.003996	-2.6838	4	13.709	0.291779	0.0127288	0.0855458	0.000999001	-5.8391	2	35.144	0.0569087	0.212632	1.42903	0.403596	0.4185	5	4.157	1.20279	0	0	0.475524	-0.8624	0	0.75	0	0.149716	1.00619	0.204795	0.8955	50	43.941	1.13789
B2_Mm2	SINE	B2	BL6J_FR	0.490875	0.520563	1.06048	0.178821	1.0083	74	66.218	1.11752	0.58777	1.19739	0.015984	2.3273	201	170.064	1.18191	0.664183	1.35306	0.035964	1.9588	29	20.234	1.43323	1.79242	3.65148	0.000999001	5.8195	15	3.695	4.05954	0.492719	1.00376	0.02997	1.9711	241	212.22	1.13561
ORR1D1	LTR	ERVL-MaLR	BL6J_FR	0.204957	0.833456	4.06648	0.000999001	12.4748	74	18.359	4.03072	0.0605638	0.295495	0.000999001	-5.2251	11	46.309	0.237535	1.09054	5.32079	0.000999001	11.1821	31	5.454	5.6839	0	0	0.347652	-1.0374	0	1.024	0	0.193107	0.942183	0.0999001	-1.3187	47	57.203	0.821635
MT2C_Mm	LTR	ERVL	BL6J_FR	0.0318099	0	0	0.13986	-1.3728	0	2.017	0	0.0761687	2.39449	0.02997	2.2753	10	4.879	2.0496	0	0	0.558442	-0.7459	0	0.593	0	0	0	0.881119	-0.3544	0	0.129	0	0.0324428	1.01989	0.445554	-0.4182	5	6.029	0.829325
MERVL-int	LTR	ERVL	BL6J_FR	0.102382	0.0504726	0.492982	0.113886	1.7947	3	1.11	2.7027	0.101125	0.987722	0.25974	-1.0408	1	2.781	0.359583	0	0	0.715285	-0.5813	0	0.338	0	0	0	0.951049	-0.2246	0	0.05	0	0.267064	2.6085	0.000999001	6.2097	15	3.418	4.38853
MLT2B3	LTR	ERVL	BL6J_FR	0.00274671	0	0	0.733267	-0.5514	0	0.316	0	0	0	0.452547	-0.9116	0	0.776	0	0	0	0.918082	-0.2987	0	0.082	0	0	0	0.988012	-0.1102	0	0.012	0	0	0	0.374625	-0.9954	0	0.977	0
L1Lx_III	LINE	L1	BL6J_FR	0.3589	0.204757	0.570513	0.1998	1.0454	15	11.417	1.31383	0.0155863	0.043428	0.000999001	-4.2093	6	28.04	0.21398	0.578477	1.61181	0.32967	-0.7829	2	3.444	0.58072	0	0	0.527473	-0.8174	0	0.628	0	0.0515837	0.143727	0.000999001	-5.2591	4	35.891	0.111449
MTB	LTR	ERVL-MaLR	BL6J_FR	0.108929	0.751402	6.89807	0.000999001	14.4484	42	6.258	6.71141	0	0	0.000999001	-4.0122	0	16.175	0	0	0	0.153846	-1.3651	0	1.947	0	0	0	0.716284	-0.5793	0	0.339	0	0.241518	2.2172	0.000999001	7.4426	54	20.102	2.6863
RSINE1	SINE	B4	BL6J_FR	0.403472	0.0302648	0.0750107	0.000999001	-7.9093	5	69.878	0.0715533	0.166458	0.412563	0.000999001	-8.0954	68	176.83	0.38455	0.528547	1.30999	0.100899	1.4605	28	21.18	1.322	1.0878	2.69608	0.00799201	3.1394	10	3.826	2.6137	0.719058	1.78218	0.000999001	14.5918	429	219.798	1.95179
ORR1A2	LTR	ERVL-MaLR	BL6J_FR	0.213769	0.0632082	0.295685	0.002997	-2.692	4	13.941	0.286923	0.0050841	0.0237832	0.000999001	-5.6751	2	34.633	0.0577484	0.0769955	0.360181	0.224775	-1.0244	2	4.105	0.487211	0.674622	3.15585	0.046953	2.5041	3	0.777	3.861	0.261538	1.22346	0.027972	2.1341	58	43.578	1.33095
RLTR14	LTR	ERV1	BL6J_FR	0.0219157	0	0	0.156843	-1.3365	0	1.8	0	0	0	0.012987	-2.1462	0	4.58	0	0.113082	5.15988	0.023976	3.2588	3	0.559	5.36673	0	0	0.903097	-0.3212	0	0.101	0	0.021703	0.990295	0.484515	0.1378	6	5.673	1.05764
RMER12C	LTR	ERVK	BL6J_FR	0.0421199	0.15311	3.63508	0.000999001	10.0407	31	5.916	5.24003	0.0372957	0.885465	0.001998	-2.7159	5	15.278	0.327268	0	0	0.156843	-1.3921	0	1.835	0	0	0	0.741259	-0.544	0	0.305	0	0.0115888	0.275139	0.000999001	-2.7539	7	18.791	0.372519
PB1D10	SINE	Alu	BL6J_FR	0.140242	0.00399457	0.0284833	0.000999001	-5.6215	1	32.283	0.0309761	0.00211528	0.015083	0.000999001	-8.7052	1	81.573	0.012259	0.278895	1.98866	0.00899101	2.9775	19	9.713	1.95614	0.0737198	0.525659	0.548452	0.1362	2	1.817	1.10072	0.167278	1.19278	0.016983	2.4201	126	101.354	1.24317
Lx8	LINE	L1	BL6J_FR	0.624795	0.0830871	0.132983	0.000999001	-5.1109	7	38.733	0.180724	1.03613	1.65836	0.000999001	5.2914	151	98.199	1.53769	0.965943	1.54602	0.000999001	4.5502	27	11.55	2.33766	0.818632	1.31024	0.371628	0.5775	3	2.156	1.39147	0.0634406	0.101538	0.000999001	-8.14	32	122.665	0.260873
B1_Mur3	SINE	Alu	BL6J_FR	0.111803	0	0	0.000999001	-4.584	0	19.964	0	0.0722535	0.646259	0.00699301	-2.3623	33	49.925	0.660991	0.234875	2.1008	0.010989	2.8825	13	6.096	2.13255	0.464606	4.15559	0.01998	2.9214	4	1.103	3.62647	0.339889	3.04008	0.000999001	13.2952	169	61.934	2.72871
Lx5c	LINE	L1	BL6J_FR	0.289919	0.0386768	0.133406	0.000999001	-3.5056	1	13.744	0.072759	0.0132854	0.0458248	0.000999001	-4.5451	8	34.536	0.231642	0.120704	0.416338	0.415584	-0.5685	3	4.177	0.718219	0.876065	3.02176	0.010989	3.6523	4	0.765	5.22876	0	0	0.000999001	-6.7154	0	43.026	0
ERVB4_1B-LTR_MM	LTR	ERVK	BL6J_FR	0.0106212	0	0	0.629371	-0.6801	0	0.47	0	0.00951876	0.8962	0.68032	-0.1349	1	1.143	0.874891	0.0804175	7.57138	0.134865	2.3623	1	0.14	7.14286	0	0	0.974026	-0.1633	0	0.026	0	0.353891	33.3192	0.000999001	39.3116	49	1.51	32.4503
RLTR43C	LTR	ERVK	BL6J_FR	0.00280873	0	0	0.771229	-0.506	0	0.263	0	0	0	0.562438	-0.7622	0	0.574	0	0	0	0.945055	-0.239	0	0.056	0	0	0	0.99001	-0.1005	0	0.01	0	0	0	0.529471	-0.7993	0	0.658	0
ERVB4_1B-I_MM	LTR	ERVK	BL6J_FR	0.0279128	0.0811133	2.90596	0.191808	1.2689	2	0.818	2.44499	0.0311169	1.11479	0.583417	0.0216	2	1.97	1.01523	0	0	0.799201	-0.4721	0	0.226	0	0	0	0.954046	-0.2172	0	0.047	0	0.456105	16.3404	0.000999001	19.3762	32	2.476	12.9241
MMERVK9E_I	LTR	ERVK	BL6J_FR	0.0576115	0.110203	1.91287	0.000999001	5.1471	7	1.299	5.38876	0.277454	4.81595	0.000999001	18.3631	35	3.205	10.9204	0	0	0.672328	-0.6424	0	0.385	0	0	0	0.926074	-0.2788	0	0.076	0	1.288	22.3566	0.000999001	15.4121	34	4.065	8.36408
ORR1A1	LTR	ERVL-MaLR	BL6J_FR	0.0748584	0.394194	5.26585	0.000999001	12.5535	29	3.997	7.25544	0.0158646	0.211928	0.217782	-0.974	7	10.053	0.69631	0.104216	1.39218	0.364635	0.7233	2	1.232	1.62338	0	0	0.794206	-0.4836	0	0.228	0	0.0838328	1.11988	0.392607	-0.4719	11	12.677	0.867713
B1_Mus1	SINE	Alu	BL6J_FR	0.472152	0.456979	0.967864	0.302697	-0.5921	72	77.183	0.932848	0.765138	1.62053	0.000999001	8.3718	316	195.404	1.61716	0.737134	1.56122	0.00699301	2.6138	36	23.18	1.55306	1.27295	2.69606	0.00799201	3.1842	11	4.304	2.55576	1.00422	2.1269	0.000999001	16.2792	494	241.513	2.04544
ORR1B1-int	LTR	ERVL-MaLR	BL6J_FR	0.20539	0.111284	0.541819	0.000999001	-3.1798	34	58.688	0.579335	0.221715	1.07948	0.403596	0.2461	152	149.003	1.02011	0.426197	2.07507	0.000999001	4.4984	37	17.81	2.07748	0.748341	3.64352	0.000999001	4.6649	11	3.118	3.5279	0.428995	2.08869	0.000999001	14.6041	380	185.488	2.04865
B2_Mm1a	SINE	B2	BL6J_FR	0.121566	0.321821	2.64729	0.000999001	5.8032	38	15.09	2.51822	0.514032	4.22841	0.000999001	21.9284	175	38.333	4.56526	0.21061	1.73247	0.0789211	1.7037	8	4.436	1.80343	0.162012	1.33271	0.547453	0.2258	1	0.797	1.25471	0.307789	2.53186	0.000999001	11.5671	127	47.375	2.68074
L1MdA_VII	LINE	L1	BL6J_FR	0.32663	0.262279	0.802984	0.030969	2.1707	12	6.602	1.81763	0.123336	0.3776	0.15984	-1.108	12	16.573	0.724069	0.0143103	0.0438118	0.384615	-0.7565	1	2.096	0.477099	0	0	0.683317	-0.6131	0	0.381	0	0.02142	0.0655786	0.000999001	-3.5816	4	20.867	0.19169
L1MdF_III	LINE	L1	BL6J_FR	0.581446	0.676492	1.16347	0.223776	0.8777	12	9.248	1.29758	0.0530305	0.0912044	0.000999001	-3.9385	5	23.413	0.213557	1.09676	1.88626	0.528472	0.0976	3	2.835	1.0582	0.515181	0.886034	0.414585	0.6058	1	0.544	1.83824	0.0848904	0.145999	0.000999001	-4.0047	7	29.092	0.240616
MT2B	LTR	ERVL	BL6J_FR	0.0562652	0.123127	2.18833	0.320679	0.5899	11	9.218	1.19332	0.184326	3.27603	0.511489	0.0469	24	23.766	1.00985	0.0698403	1.24127	0.133866	1.3369	5	2.755	1.81488	0.258876	4.60101	0.01998	3.4749	3	0.518	5.79151	0.0887782	1.57785	0.000999001	5.3096	59	29.385	2.00783
L1MdF_II	LINE	L1	BL6J_FR	0.175181	0.0985014	0.562285	0.014985	2.8226	7	2.521	2.77668	0	0	0.002997	-2.567	0	6.61	0	1.00779	5.75283	0.046953	2.4736	3	0.802	3.74065	0	0	0.869131	-0.3744	0	0.139	0	0.0621149	0.354576	0.440559	-0.394	7	8.093	0.864945
L1MdF_IV	LINE	L1	BL6J_FR	0.764387	1.69591	2.21865	0.000999001	6.2954	40	15.126	2.64445	0.437492	0.572344	0.004995	-2.5631	23	38.273	0.600946	0	0	0.011988	-2.1797	0	4.561	0	0	0	0.407592	-0.9507	0	0.885	0	0.0901635	0.117955	0.000999001	-4.9544	13	47.227	0.275266
L1MdA_IV	LINE	L1	BL6J_FR	0.200124	0	0	0.013986	-2.0315	0	4.368	0	0.0474083	0.236894	0.035964	-1.8026	5	10.965	0.455996	0.168612	0.842539	0.639361	-0.2644	1	1.3	0.769231	0	0	0.791209	-0.4858	0	0.235	0	0.375103	1.87435	0.505495	0.0602	14	13.771	1.01663
PB1D7	SINE	Alu	BL6J_FR	0.0614263	0.00535742	0.0872171	0.000999001	-3.483	1	13.727	0.0728491	0.000872089	0.0141973	0.000999001	-5.6979	1	34.311	0.0291452	0.0751289	1.22307	0.384615	0.4422	5	4.108	1.21714	0	0	0.484515	-0.8539	0	0.732	0	0.0109334	0.177993	0.000999001	-5.2064	9	43.468	0.207049
ORR1A1-int	LTR	ERVL-MaLR	BL6J_FR	0.00929576	0	0	0.108891	-1.4988	0	2.174	0	0.00846112	0.910213	0.360639	-0.6205	4	5.518	0.7249	0.0519525	5.58884	0.035964	2.8054	3	0.67	4.47761	0.15344	16.5065	0.11988	2.3929	1	0.129	7.75194	0.00560077	0.602508	0.204795	-1.0429	4	6.648	0.601685
RLTR30	LTR	ERV1	BL6J_FR	0.00382998	0	0	0.723277	-0.5795	0	0.31	0	0	0	0.438561	-0.9184	0	0.796	0	0	0	0.907093	-0.3103	0	0.097	0	0	0	0.981019	-0.1391	0	0.019	0	0.00321746	0.840073	0.661339	0.0229	1	0.979	1.02145
Lx2B	LINE	L1	BL6J_FR	0.167908	0	0	0.004995	-2.3138	0	5.439	0	0.0636811	0.379261	0.002997	3.1888	26	13.824	1.88079	0.0262873	0.156558	0.52048	-0.5048	1	1.615	0.619195	0	0	0.744256	-0.5518	0	0.29	0	0.0010278	0.00612121	0.000999001	-4.0748	1	17.431	0.0573691
L1MdA_II	LINE	L1	BL6J_FR	0.416596	0	0	0.027972	-1.8496	0	3.318	0	0.000890644	0.00213791	0.004995	-2.4251	1	7.99	0.125156	0	0	0.381618	-0.9764	0	0.952	0	0	0	0.826174	-0.4397	0	0.188	0	0.121236	0.291016	0.00899101	-2.277	3	9.914	0.302602
L1MdA_VI	LINE	L1	BL6J_FR	0.346485	0.696606	2.01049	0.000999001	4.9103	20	7.12	2.80899	0.425784	1.22887	0.016983	2.4801	29	17.975	1.61335	0.547679	1.58067	0.61039	-0.1447	2	2.223	0.899685	0	0	0.68032	-0.6207	0	0.383	0	0.0954812	0.275571	0.000999001	-4.2884	2	23.041	0.0868018
RMER17B	LTR	ERVK	BL6J_FR	0.0459633	0.422485	9.19179	0.000999001	16.5949	24	1.73	13.8728	0.12636	2.74916	0.001998	3.9627	13	4.547	2.85903	0	0	0.562438	-0.7586	0	0.561	0	0	0	0.898102	-0.3369	0	0.102	0	0.0201091	0.437505	0.0949051	-1.4291	2	5.631	0.355177
RMER15	LTR	ERVL	BL6J_FR	0.114615	0.0598716	0.522372	0.382617	0.4117	12	10.606	1.13144	0.151873	1.32508	0.118881	1.3264	34	27	1.25926	0.171257	1.49419	0.228771	0.9546	5	3.256	1.53563	1.06379	9.28147	0.000999001	7.0345	6	0.572	10.4895	0.0107845	0.0940931	0.000999001	-4.8116	5	33.889	0.14754
LTR10_RN	LTR	ERVK	BL6J_FR	0.00504881	0	0	0.663337	-0.6411	0	0.414	0	0	0	0.361638	-1.0264	0	1.035	0	0	0	0.876124	-0.3596	0	0.135	0	0	0	0.974026	-0.1633	0	0.026	0	0	0	0.240759	-1.1875	0	1.354	0
IAP5-Mm_I	LTR	ERVK	BL6J_FR	0.0176042	0	0	0.676324	-0.6255	0	0.404	0	0	0	0.374625	-0.9916	0	1.056	0	0	0	0.887113	-0.3411	0	0.123	0	0	0	0.981019	-0.1391	0	0.019	0	0.553046	31.4156	0.000999001	72.1561	85	1.31	64.8855
MMERVK10C-int	LTR	ERVK	BL6J_FR	0.10333	0.415388	4.02003	0.042957	2.2321	6	2.482	2.41741	0.337536	3.26659	0.000999001	7.7257	26	6.084	4.2735	1.93329	18.7099	0.000999001	12.8499	12	0.732	16.3934	0	0	0.875125	-0.3631	0	0.137	0	1.48209	14.3433	0.000999001	31.9371	97	7.575	12.8053
IAPLTR4	LTR	ERVK	BL6J_FR	0.0031031	0	0	0.833167	-0.4301	0	0.182	0	0	0	0.601399	-0.7226	0	0.504	0	0	0	0.936064	-0.2614	0	0.064	0	0	0	0.991009	-0.0953	0	0.009	0	0.146365	47.1673	0.000999001	44.3474	36	0.66	54.5455
ERVB4_1-I_MM	LTR	ERVK	BL6J_FR	0.0173727	0	0	0.692308	-0.5974	0	0.386	0	0	0	0.3996	-0.9629	0	0.949	0	0	0	0.913087	-0.2975	0	0.092	0	0	0	0.975025	-0.16	0	0.025	0	0	0	0.306693	-1.0891	0	1.188	0
L1MdV_I	LINE	L1	BL6J_FR	0.298883	5.35695	17.9233	0.000999001	13.2098	47	8.74	5.37757	0.909942	3.04448	0.000999001	10.5955	74	22.675	3.26351	0	0	0.0709291	-1.5568	0	2.692	0	3.89858	13.0438	0.001998	6.2958	5	0.511	9.78474	0.195312	0.653473	0.260739	0.7275	32	28.21	1.13435
Lx7	LINE	L1	BL6J_FR	0.52033	0	0	0.000999001	-5.2294	0	26.317	0	0.207038	0.397897	0.000999001	-4.7149	28	65.829	0.425344	0.725779	1.39484	0.000999001	4.8324	21	7.841	2.67823	0.654906	1.25863	0.578422	-0.3354	1	1.401	0.713776	0	0	0.000999001	-8.809	0	82.633	0
RLTR1B	LTR	ERV1	BL6J_FR	0.0111373	0	0	0.462537	-0.8759	0	0.779	0	0	0	0.114885	-1.4441	0	2.037	0	0	0	0.806194	-0.4652	0	0.216	0	0	0	0.96004	-0.204	0	0.04	0	0.142417	12.7874	0.000999001	21.2428	36	2.542	14.1621
Lx5	LINE	L1	BL6J_FR	0.369012	0	0	0.000999001	-3.7129	0	13.747	0	0	0	0.000999001	-5.6345	0	34.775	0	0	0	0.020979	-1.9262	0	4.145	0	1.96386	5.32194	0.038961	2.7071	3	0.756	3.96825	0.0383414	0.103903	0.000999001	-6.1254	4	43.387	0.0921935
RLTR9E	LTR	ERVK	BL6J_FR	0.0170486	0	0	0.354645	-1.021	0	1.004	0	0	0	0.0799201	-1.6516	0	2.547	0	0	0	0.734266	-0.5569	0	0.309	0	0	0	0.938062	-0.2549	0	0.063	0	0.253331	14.8593	0.000999001	24.1862	47	3.252	14.4526
L1MdFanc_I	LINE	L1	BL6J_FR	0.353683	0.0816302	0.230801	0.583417	-0.0151	9	9.044	0.995135	0.308367	0.871875	0.286713	0.6784	26	22.77	1.14185	0.088817	0.25112	0.238761	-1.0687	1	2.706	0.369549	0	0	0.607393	-0.6985	0	0.502	0	0.00606254	0.0171412	0.000999001	-4.2921	5	28.191	0.177362
RLTRETN_Mm	LTR	ERVK	BL6J_FR	0.0157204	0.0228395	1.45286	0.27972	0.9009	2	1.061	1.88501	0.0474268	3.01689	0.00899101	3.1609	8	2.707	2.9553	0	0	0.718282	-0.565	0	0.337	0	0.288879	18.376	0.0709291	3.2816	1	0.075	13.3333	0.0636343	4.04787	0.000999001	5.3937	13	3.326	3.9086
MMETn-int	LTR	ERVK	BL6J_FR	0.0584504	0.135486	2.31797	0.421578	0.6187	1	0.546	1.8315	0.352621	6.03282	0.0669331	2.0848	4	1.497	2.67201	0	0	0.821179	-0.4509	0	0.192	0	0	0	0.96004	-0.2016	0	0.041	0	0.411806	7.04538	0.000999001	12.1897	18	1.804	9.97783
L1MdF_I	LINE	L1	BL6J_FR	0.421444	0.0797034	0.18912	0.0639361	-1.6288	3	7.387	0.406119	0.486719	1.15488	0.01998	-2.0381	10	18.647	0.536279	0	0	0.0839161	-1.571	0	2.281	0	0	0	0.695305	-0.595	0	0.379	0	0.514943	1.22185	0.003996	-2.7433	10	23.222	0.430626
B2_Mm1t	SINE	B2	BL6J_FR	0.160042	0.378403	2.3644	0.000999001	6.2794	49	20.205	2.42514	0.54398	3.39898	0.000999001	16.8135	169	51.492	3.28206	0.270806	1.6921	0.114885	1.4523	10	6.316	1.58328	0.816918	5.1044	0.000999001	4.623	6	1.118	5.36673	0.191156	1.19441	0.011988	2.3707	83	63.991	1.29706
Lx3_Mus	LINE	L1	BL6J_FR	0.302161	0.0766958	0.253824	0.024975	-2.0064	3	8.999	0.33337	0.307885	1.01894	0.258741	0.7128	26	22.607	1.15009	0	0	0.0669331	-1.7002	0	2.716	0	0	0	0.624376	-0.6804	0	0.487	0	0	0	0.000999001	-5.4369	0	28.2	0
RLTR31B_Mm	LTR	ERVK	BL6J_FR	0.00446371	0	0	0.778222	-0.5072	0	0.242	0	0	0	0.48951	-0.8507	0	0.72	0	0.0816619	18.2946	0.0759241	3.1242	1	0.081	12.3457	0	0	0.99001	-0.1005	0	0.01	0	0	0	0.414585	-0.9321	0	0.86	0
RLTR21	LTR	ERVK	BL6J_FR	0.0345045	0	0	0.0609391	-1.67	0	2.738	0	0.0324714	0.941078	0.0889111	-1.5065	3	7.017	0.427533	0	0	0.418581	-0.9318	0	0.893	0	0	0	0.88012	-0.3562	0	0.13	0	0.00107249	0.0310826	0.000999001	-2.5578	1	8.626	0.115929
RLTR20C2_MM	LTR	ERVK	BL6J_FR	0.0163982	0.00610934	0.372561	0.370629	-0.6912	2	3.306	0.604961	0.000890644	0.0543134	0.002997	-2.5883	1	8.49	0.117786	0	0	0.360639	-1.0255	0	1.013	0	0	0	0.847153	-0.4047	0	0.172	0	0.010278	0.626775	0.016983	2.3224	18	10.476	1.71821
Lx2B2	LINE	L1	BL6J_FR	0.235467	0	0	0.000999001	-2.8787	0	8.457	0	0.571608	2.42755	0.000999001	6.648	53	21.968	2.4126	0.0223987	0.0951245	0.274725	-0.9774	1	2.59	0.3861	0	0	0.628372	-0.6759	0	0.474	0	0.136102	0.578008	0.000999001	5.0842	55	27.742	1.98255
L1Lx_II	LINE	L1	BL6J_FR	0.163294	0	0	0.003996	-2.3008	0	5.112	0	0.00257916	0.0157946	0.000999001	-3.3955	1	13.031	0.0767401	0	0	0.198801	-1.3099	0	1.616	0	0	0	0.773227	-0.5124	0	0.254	0	0	0	0.000999001	-4.0665	0	16.557	0
L1_Mur2	LINE	L1	BL6J_FR	0.418376	0.453219	1.08328	0.000999001	4.725	36	17.096	2.10576	1.43346	3.42624	0.000999001	17.5079	155	43.05	3.60046	0	0	0.003996	-2.2469	0	5.128	0	0	0	0.400599	-0.9612	0	0.918	0	0.384412	0.918821	0.031968	2.0276	68	53.392	1.2736
L1_Mur1	LINE	L1	BL6J_FR	0.176063	0.0257062	0.146006	0.0769231	-1.5302	2	5.637	0.354799	0.935789	5.31509	0.000999001	21.8005	97	14.637	6.62704	0	0	0.150849	-1.3794	0	1.76	0	0	0	0.733267	-0.5726	0	0.297	0	0	0	0.000999001	-4.0875	0	18.334	0
PB1D9	SINE	Alu	BL6J_FR	0.0885378	0.00502846	0.0567945	0.000999001	-4.1721	1	19.275	0.0518807	0.0112815	0.12742	0.000999001	-6.0921	6	47.753	0.125647	0.23192	2.61944	0.003996	3.4793	14	5.683	2.46349	0.264877	2.99168	0.0959041	1.892	3	1.029	2.91545	0.141926	1.603	0.000999001	5.7509	105	59.904	1.7528
MYSERV6-int	LTR	ERVK	BL6J_FR	0.0689996	0.0172471	0.24996	0.105894	-1.3926	5	9.285	0.538503	1.07352	15.5584	0.000999001	21.2689	129	23.745	5.43272	0.033598	0.486931	0.0759241	1.8325	6	2.899	2.06968	0	0	0.591409	-0.7236	0	0.54	0	0.0118421	0.171625	0.000999001	-2.8186	15	29.445	0.509424
Lx5b	LINE	L1	BL6J_FR	0.15421	0	0	0.004995	-2.3235	0	5.755	0	0.035199	0.228254	0.0799201	-1.5231	9	14.731	0.610956	0.224142	1.45349	0.486513	-0.5739	1	1.755	0.569801	0	0	0.729271	-0.5592	0	0.313	0	0	0	0.000999001	-4.1798	0	18.375	0
L1Lx_I	LINE	L1	BL6J_FR	0.503524	3.04593	6.04923	0.000999001	15.5409	71	14.423	4.92269	0.894671	1.77682	0.000999001	11.1342	105	37.209	2.8219	0.944633	1.87604	0.0669331	1.7411	8	4.388	1.82315	0	0	0.430569	-0.9253	0	0.822	0	0.21195	0.420934	0.371628	-0.4514	43	45.968	0.935433
L1MdFanc_II	LINE	L1	BL6J_FR	0.404539	0.416281	1.02903	0.523477	0.0897	11	10.708	1.02727	0.102647	0.253738	0.0929071	-1.4667	20	27.534	0.726375	0.0244208	0.0603669	0.145854	-1.2901	1	3.423	0.292141	0	0	0.549451	-0.7731	0	0.61	0	0.0845478	0.208998	0.000999001	-4.8433	6	34.383	0.174505
Lx2	LINE	L1	BL6J_FR	0.37161	0.292121	0.786095	0.037962	-1.7825	7	13.766	0.508499	1.73655	4.67305	0.000999001	18.0319	139	35.09	3.96124	0.39431	1.06109	0.402597	-0.537	3	4.085	0.734394	0	0	0.491508	-0.8267	0	0.716	0	0	0	0.000999001	-6.7903	0	43.421	0
MuRRS4-int	LTR	ERV1	BL6J_FR	0.0182247	0.134218	7.36459	0.000999001	15.4443	14	0.74	18.9189	0.0359412	1.97211	0.000999001	16.6403	25	1.85	13.5135	0	0	0.768232	-0.5162	0	0.262	0	0	0	0.954046	-0.2195	0	0.046	0	0.000580931	0.031876	0.294705	-0.9385	1	2.411	0.414766
RLTR6-int	LTR	ERV1	BL6J_FR	0.0656915	0.0381599	0.580896	0.381618	0.7508	1	0.483	2.07039	0.125841	1.91563	0.000999001	4.7279	6	1.109	5.41028	0.941989	14.3396	0.012987	4.8041	2	0.137	14.5985	0	0	0.982018	-0.1353	0	0.018	0	0.710806	10.8204	0.000999001	5.7771	8	1.371	5.83516
L1MC4	LINE	L1	BL6J_FR	0.038458	0	0	0.012987	-2.0598	0	4.261	0	0	0	0.000999001	-3.2473	0	10.622	0	0.0043553	0.113248	0.611389	-0.2722	1	1.315	0.760456	0	0	0.8002	-0.4667	0	0.229	0	0.00256205	0.0666196	0.000999001	-2.8436	3	13.279	0.225921
IAPEY2_LTR	LTR	ERVK	BL6J_FR	0.0131468	0	0	0.443556	-0.8973	0	0.836	0	0.130554	9.93046	0.000999001	11.8406	20	2.153	9.28936	0	0	0.774226	-0.4997	0	0.26	0	0	0	0.941059	-0.2463	0	0.061	0	0	0	0.048951	-1.7561	0	2.756	0
IAPEY5_I	LTR	ERVK	BL6J_FR	0.00540205	0	0	0.743257	-0.5417	0	0.301	0	0.0111331	2.06089	0.000999001	8.7723	8	0.68	11.7647	0	0	0.931069	-0.2667	0	0.072	0	0	0	0.987013	-0.1147	0	0.013	0	0.012557	2.3245	0.57043	0.1956	1	0.823	1.21507
RMER16_Mm	LTR	ERVK	BL6J_FR	0.00564863	0.0250953	4.44272	0.044955	2.912	2	0.332	6.0241	0	0	0.400599	-0.9679	0	0.863	0	0	0	0.914086	-0.3	0	0.09	0	0	0	0.976024	-0.1567	0	0.024	0	0.0211965	3.75251	0.106893	1.8235	3	1.071	2.80112
L1MdMus_II	LINE	L1	BL6J_FR	0.237052	4.4555	18.7955	0.000999001	25.3706	74	7.207	10.2678	0.227968	0.961681	0.0659341	-1.5549	12	18.506	0.648438	0	0	0.0959041	-1.5287	0	2.251	0	0	0	0.696304	-0.5998	0	0.376	0	0.0780235	0.329142	0.000999001	-2.8049	9	22.75	0.395604
L1MdA_III	LINE	L1	BL6J_FR	0.544749	0.0367501	0.0674623	0.0619381	-1.6317	3	7.272	0.412541	0.0606752	0.111382	0.000999001	-2.8039	6	18.085	0.331767	1.21	2.2212	0.161838	1.3308	4	2.072	1.9305	0	0	0.674326	-0.6275	0	0.4	0	0.481696	0.884252	0.045954	-1.7722	14	22.436	0.623997
Tigger5b_Glire	DNA	TcMar-Tigger	BL6J_FR	0.0133632	0	0	0.230769	-1.2317	0	1.414	0	0	0	0.038961	-1.8636	0	3.6	0	0	0	0.647353	-0.6578	0	0.429	0	0.268306	20.078	0.0769231	3.4851	1	0.076	13.1579	0	0	0.011988	-2.2565	0	4.514	0
L1MB4	LINE	L1	BL6J_FR	0.025843	0	0	0.124875	-1.4654	0	2.064	0	0	0	0.00699301	-2.2447	0	5.291	0	0	0	0.525475	-0.8006	0	0.653	0	0	0	0.905095	-0.3149	0	0.101	0	0.0252779	0.978135	0.0929071	-1.4347	3	6.839	0.438661
L1M2	LINE	L1	BL6J_FR	0.153463	0.0176701	0.115142	0.00599401	-2.3189	3	10.579	0.283581	0	0	0.000999001	-5.0948	0	26.823	0	0.0715513	0.466245	0.177822	-1.1825	1	3.168	0.315657	0	0	0.553447	-0.7877	0	0.57	0	0	0	0.000999001	-5.9404	0	33.403	0
Lx3A	LINE	L1	BL6J_FR	0.185707	0	0	0.003996	-2.5144	0	6.121	0	0.690454	3.71796	0.000999001	19.6242	90	15.24	5.90551	0	0	0.164835	-1.3467	0	1.842	0	0	0	0.694306	-0.6001	0	0.364	0	0	0	0.000999001	-4.6218	0	19.179	0
RLTR45	LTR	ERVK	BL6J_FR	0.0205466	0.447016	21.7562	0.000999001	20.795	22	0.981	22.4261	0.130442	6.3486	0.000999001	9.6586	18	2.515	7.15706	0	0	0.757243	-0.527	0	0.281	0	0	0	0.955045	-0.217	0	0.045	0	0.166891	8.12255	0.000999001	11.9147	24	2.965	8.09444
L1_Rod2	LINE	L1	BL6J_FR	0.188778	0.328495	1.74011	0.000999001	3.8145	23	10.418	2.20772	0.00432334	0.0229017	0.000999001	-5.0858	1	26.336	0.0379708	0	0	0.033966	-1.8406	0	3.22	0	0	0	0.55045	-0.767	0	0.61	0	0.000998009	0.00528669	0.000999001	-5.5433	1	33.498	0.0298525
L1MdV_III	LINE	L1	BL6J_FR	0.313775	0.027492	0.0876172	0.527473	-0.1589	8	8.457	0.945962	0.224034	0.713997	0.044955	-1.6701	14	21.48	0.651769	0.982275	3.13051	0.046953	2.1479	6	2.612	2.29709	0	0	0.631369	-0.6705	0	0.457	0	0.0247119	0.0787569	0.000999001	-4.8979	2	26.271	0.0761296
L1MD	LINE	L1	BL6J_FR	0.0346449	0	0	0.0529471	-1.7477	0	3.233	0	0	0	0.000999001	-2.8462	0	8.233	0	0.0365534	1.05509	0.593407	0.022	1	0.977	1.02354	0.137153	3.95882	0.171828	1.9159	1	0.185	5.40541	0.220515	6.36501	0.000999001	22.7727	83	10.128	8.1951
MER119	DNA	hAT-Charlie	BL6J_FR	0.00200405	0	0	0.812188	-0.4601	0	0.204	0	0	0	0.628372	-0.6652	0	0.489	0	0	0	0.93007	-0.2674	0	0.074	0	0	0	0.993007	-0.0839	0	0.007	0	0	0	0.518482	-0.8006	0	0.653	0
ORR1B1	LTR	ERVL-MaLR	BL6J_FR	0.208078	0.0214767	0.103214	0.000999001	-3.2368	2	14.273	0.140125	0.063644	0.305865	0.000999001	-4.4066	9	35.36	0.254525	0.101261	0.486647	0.200799	-1.0798	2	4.292	0.465983	0.93607	4.49864	0.038961	2.5951	3	0.747	4.01606	0.04497	0.216121	0.000999001	-4.811	13	44.63	0.291284
RLTR20A4	LTR	ERVK	BL6J_FR	0.0272852	0.0143335	0.525319	0.16983	-1.149	6	9.564	0.627353	0.00250494	0.0918056	0.000999001	-4.4947	2	24.247	0.0824844	0.0087106	0.319242	0.211788	-1.136	1	2.894	0.345543	0.099436	3.64431	0.0899101	2.0815	2	0.51	3.92157	0.0461915	1.69291	0.002997	3.0474	47	30.05	1.56406
L1MdN_I	LINE	L1	BL6J_FR	0.0690149	2.96369	42.9428	0.000999001	20.0847	22	1.028	21.4008	0	0	0.0829171	-1.5875	0	2.575	0	0.0575522	0.83391	0.280719	1.1354	1	0.332	3.01205	0	0	0.945055	-0.2293	0	0.06	0	0	0	0.036963	-1.7984	0	3.346	0
MLT1A1	LTR	ERVL-MaLR	BL6J_FR	0.0292092	0	0	0.011988	-2.1763	0	4.712	0	0	0	0.000999001	-3.3545	0	12.034	0	0.0516414	1.76798	0.046953	2.2684	4	1.402	2.85307	0	0	0.779221	-0.4943	0	0.25	0	0.00196623	0.0673153	0.000999001	-3.6521	1	14.778	0.0676682
RLTR6B_Mm	LTR	ERV1	BL6J_FR	0.0120866	0.0517884	4.28479	0.0899101	2.1607	2	0.493	4.0568	0.0211899	1.75318	0.102897	1.7707	3	1.158	2.59067	0.177012	14.6453	0.014985	4.8117	2	0.141	14.1844	0	0	0.97003	-0.1731	0	0.031	0	0.185615	15.3571	0.000999001	16.4935	22	1.556	14.1388
ORR1E	LTR	ERVL-MaLR	BL6J_FR	0.166536	0.0503316	0.302226	0.000999001	-2.7798	5	15.885	0.314762	0	0	0.000999001	-6.2071	0	39.942	0	0.139992	0.840607	0.55045	0.0898	5	4.809	1.03972	0	0	0.40959	-0.9421	0	0.88	0	0.0153276	0.0920378	0.000999001	-6.3954	6	49.956	0.120106
URR1B	DNA	hAT-Charlie	BL6J_FR	0.101235	0	0	0.000999001	-3.4839	0	11.847	0	0.087747	0.866767	0.042957	1.9536	40	29.579	1.35231	0.114171	1.12778	0.46953	0.2419	4	3.552	1.12613	0.703767	6.95182	0.00599401	4.0662	4	0.656	6.09756	0.496577	4.90519	0.000999001	24.7748	193	37.267	5.17884
MER4B-int	LTR	ERV1	BL6J_FR	0.000988408	0	0	0.654346	-0.6443	0	0.428	0	0	0	0.382617	-0.9743	0	0.971	0	0	0	0.879121	-0.3621	0	0.127	0	0	0	0.979021	-0.1464	0	0.021	0	0.000625618	0.632955	0.676324	-0.1542	1	1.174	0.851789
L1MdF_V	LINE	L1	BL6J_FR	0.541466	0.397154	0.73348	0.0769231	1.5804	15	9.901	1.515	0.0310798	0.0573993	0.000999001	-4.2212	4	24.831	0.161089	0.137347	0.253659	0.173826	-1.2119	1	3.061	0.326691	0.276021	0.509765	0.407592	0.7399	1	0.499	2.00401	0.314358	0.580568	0.000999001	-3.1851	14	31.605	0.442968
ID2	SINE	ID	BL6J_FR	0.00596516	0	0	0.171828	-1.3199	0	1.831	0	0.00120608	0.202188	0.048951	-1.7123	1	4.629	0.216029	0	0	0.586414	-0.7338	0	0.523	0	0	0	0.9001	-0.3268	0	0.104	0	0.0675667	11.3269	0.000999001	22.5967	58	5.603	10.3516
B1-dID	SINE	7SL	BL6J_FR	0.114262	0.0584617	0.511645	0.000999001	-3.3996	13	32.62	0.398529	0.0836092	0.731732	0.018981	-2.1063	64	83.466	0.766779	0.201121	1.76018	0.00699301	2.9018	19	10.044	1.89168	0.258019	2.25813	0.002997	3.9441	7	1.783	3.92597	0.208256	1.82262	0.000999001	11.1497	213	102.984	2.06828
MTE2b	LTR	ERVL-MaLR	BL6J_FR	0.140223	0.0136285	0.0971921	0.000999001	-3.1813	1	12.384	0.0807494	0	0	0.000999001	-5.7499	0	31.655	0	0.0531969	0.379374	0.272727	-0.9081	2	3.813	0.524521	0	0	0.503497	-0.8109	0	0.71	0	0.186404	1.32935	0.262737	0.7247	44	39.635	1.11013
L1MdA_I	LINE	L1	BL6J_FR	0.421453	0.037126	0.0880906	0.224775	-1.0902	1	2.873	0.348068	0.00445322	0.0105664	0.0769231	-1.5272	3	7.137	0.420345	0	0	0.395604	-0.9745	0	0.894	0	0	0	0.851149	-0.4053	0	0.159	0	0	0	0.000999001	-2.9798	0	8.96	0
L1Lx_IV	LINE	L1	BL6J_FR	0.358497	0.366326	1.02184	0.000999001	3.6558	22	10.189	2.15919	0.516926	1.44193	0.21978	0.8394	30	25.716	1.16659	0.104061	0.290269	0.202797	-1.1402	1	3.021	0.331016	0	0	0.563437	-0.7627	0	0.579	0	0	0	0.000999001	-5.562	0	31.955	0
L1MdA_V	LINE	L1	BL6J_FR	0.141641	0.0193149	0.136365	0.157842	1.3025	5	2.846	1.75685	0	0	0.000999001	-2.7093	0	7.433	0	0.481416	3.39884	0.232767	1.1609	2	0.894	2.23714	0	0	0.862138	-0.388	0	0.147	0	0.711372	5.02235	0.026973	2.1988	16	9.26	1.72786
IAPLTR3	LTR	ERVK	BL6J_FR	0.00209573	0	0	0.87013	-0.3691	0	0.142	0	0	0	0.697303	-0.5939	0	0.363	0	0	0	0.961039	-0.1989	0	0.04	0	0	0	0.992008	-0.0898	0	0.008	0	0.0239224	11.4149	0.001998	6.7136	5	0.469	10.661
B1_Mur4	SINE	Alu	BL6J_FR	0.163905	0.00324265	0.0197837	0.000999001	-4.9677	1	28.611	0.0349516	0.0355516	0.216903	0.000999001	-6.7539	16	71.655	0.223292	0.220098	1.34284	0.144855	1.1974	12	8.518	1.40878	0.642048	3.91719	0.001998	4.4568	7	1.51	4.63576	0.278147	1.697	0.000999001	5.0541	135	89.154	1.51423
RLTR6_Mm	LTR	ERV1	BL6J_FR	0.00459999	0.0609525	13.2506	0.028971	3.4188	2	0.238	8.40336	0.124356	27.034	0.000999001	15.2718	13	0.613	21.2072	0	0	0.924076	-0.2786	0	0.081	0	0	0	0.988012	-0.1102	0	0.012	0	0.043257	9.40371	0.001998	4.8743	5	0.774	6.45995
MMVL30-int	LTR	ERV1	BL6J_FR	0.0253564	0.145402	5.73435	0.192807	1.3466	2	0.791	2.52845	0.228914	9.02787	0.000999001	3.9889	8	2.101	3.80771	0.605853	23.8935	0.000999001	16.7246	9	0.276	32.6087	0	0	0.958042	-0.2069	0	0.043	0	0.223509	8.81472	0.000999001	7.176	14	2.589	5.40749
IAPLTR1_Mm	LTR	ERVK	BL6J_FR	0.0167523	0.0960577	5.73401	0.000999001	6.4754	8	1.088	7.35294	0.0395595	2.36144	0.0629371	1.9063	6	2.789	2.15131	0	0	0.696304	-0.607	0	0.357	0	0	0	0.923077	-0.2868	0	0.078	0	0	0	0.033966	-1.8858	0	3.465	0
IAPLTR1a_Mm	LTR	ERVK	BL6J_FR	0.0241795	0.0330844	1.36829	0.490509	0.2605	2	1.661	1.20409	0.0663159	2.74265	0.00999001	3.028	10	4.109	2.43368	0	0	0.581419	-0.7233	0	0.549	0	0	0	0.915085	-0.2995	0	0.088	0	0.025844	1.06884	0.563437	-0.1257	5	5.286	0.945895
L1MdTf_III	LINE	L1	BL6J_FR	0.373471	0.0203488	0.0544857	0.276723	-0.9695	1	2.575	0.38835	0.378394	1.01318	0.347652	0.4878	8	6.731	1.18853	2.97	7.95244	0.0539461	2.3473	3	0.836	3.58852	0	0	0.858142	-0.3911	0	0.152	0	0.0593294	0.15886	0.011988	-2.1029	2	8.309	0.240703
IAPEy-int	LTR	ERVK	BL6J_FR	0.027493	0	0	0.61039	-0.7043	0	0.51	0	0.368319	13.3968	0.000999001	18.4429	23	1.348	17.0623	0	0	0.86014	-0.3885	0	0.152	0	0	0	0.972028	-0.1696	0	0.028	0	0	0	0.197802	-1.2838	0	1.624	0
MERVK26-int	LTR	ERVK	BL6J_FR	0.0241779	0	0	0.445554	-0.9108	0	0.813	0	0	0	0.122877	-1.4407	0	2.169	0	0	0	0.762238	-0.533	0	0.259	0	0	0	0.96004	-0.1996	0	0.042	0	0	0	0.0749251	-1.5898	0	2.627	0
ERVB7_1-LTR_MM	LTR	ERVK	BL6J_FR	0.00829233	0	0	0.577423	-0.754	0	0.548	0	0.0816053	9.84106	0.000999001	10.1272	14	1.452	9.64187	0	0	0.866134	-0.3786	0	0.143	0	0	0	0.974026	-0.1633	0	0.026	0	0.0526711	6.35178	0.000999001	7.0204	11	1.81	6.07735
L1_Rod	LINE	L1	BL6J_FR	0.106076	0	0	0.002997	-2.5421	0	6.137	0	0.019353	0.182445	0.01998	-2.0675	7	15.069	0.46453	0.0544412	0.51323	0.465534	-0.599	1	1.843	0.542594	0	0	0.718282	-0.5753	0	0.342	0	0.00120655	0.0113744	0.000999001	-4.0578	1	19.027	0.0525569
Lx9	LINE	L1	BL6J_FR	0.501463	0	0	0.000999001	-5.6489	0	33.65	0	0.169018	0.337051	0.000999001	-6.4559	27	85.667	0.315174	0.20781	0.414408	0.0669331	-1.5893	5	10.2	0.490196	0	0	0.162837	-1.392	0	1.845	0	0.142075	0.283321	0.000999001	-6.2337	44	107.597	0.408933
L1M3d	LINE	L1	BL6J_FR	0.00187077	0	0	0.842158	-0.4125	0	0.174	0	0	0	0.694306	-0.6093	0	0.361	0	0	0	0.956044	-0.2144	0	0.044	0	0	0	0.992008	-0.0898	0	0.008	0	0	0	0.598402	-0.7124	0	0.507	0
RLTR26B_MM	LTR	ERVK	BL6J_FR	0.00692959	0	0	0.655345	-0.6441	0	0.433	0	0	0	0.356643	-0.9964	0	1.063	0	0	0	0.877123	-0.3571	0	0.135	0	0	0	0.976024	-0.1567	0	0.024	0	0.00880334	1.2704	0.614386	-0.302	1	1.362	0.734214
RLTR25B	LTR	ERVK	BL6J_FR	0.032102	0	0	0.117882	-1.513	0	2.157	0	0.0702125	2.18717	0.000999001	11.7037	33	5.374	6.14068	0.0895947	2.79094	0.018981	3.2568	3	0.561	5.34759	0	0	0.885115	-0.3474	0	0.125	0	0.0178748	0.556812	0.335664	-0.6263	5	6.651	0.751767
RMER17A	LTR	ERVK	BL6J_FR	0.0335055	0.239063	7.13505	0.000999001	8.7668	13	1.731	7.51011	0.237283	7.0819	0.000999001	11.7127	29	4.503	6.44015	0.122415	3.65358	0.385614	0.7283	1	0.491	2.03666	0	0	0.912088	-0.3039	0	0.092	0	0.0051688	0.154267	0.0929071	-1.4594	2	5.628	0.355366
RLTR13E	LTR	ERVK	BL6J_FR	0.0157821	0	0	0.598402	-0.7386	0	0.499	0	0	0	0.265734	-1.1664	0	1.315	0	0	0	0.86014	-0.3907	0	0.147	0	0	0	0.969031	-0.1788	0	0.031	0	0	0	0.206793	-1.2734	0	1.631	0
ERVB7_3-LTR_MM	LTR	ERVK	BL6J_FR	0.00397901	0	0	0.761239	-0.5204	0	0.274	0	0.0127659	3.20831	0.136863	1.6662	2	0.636	3.14465	0	0	0.913087	-0.3034	0	0.09	0	0	0	0.983017	-0.1283	0	0.018	0	0	0	0.465534	-0.8717	0	0.792	0
L1MdGf_II	LINE	L1	BL6J_FR	0.385499	0.646698	1.67756	0.298701	-0.8723	2	3.666	0.545554	0.237988	0.617349	0.014985	-2.348	2	9.219	0.216943	0.962366	2.49641	0.723277	-0.0435	1	1.044	0.957854	0	0	0.813187	-0.4533	0	0.211	0	0.451696	1.17172	0.513487	-0.1405	11	11.47	0.959024
RLTR1D	LTR	ERV1	BL6J_FR	0.00522568	0	0	0.826174	-0.4348	0	0.195	0	0	0	0.555445	-0.7591	0	0.592	0	0.0895947	17.1451	0.0539461	4.1039	1	0.054	18.5185	0	0	0.991009	-0.0953	0	0.009	0	0.0168768	3.22959	0.154845	1.5765	2	0.702	2.849
RLTR13D6	LTR	ERVK	BL6J_FR	0.0218058	0	0	0.51049	-0.8289	0	0.656	0	0	0	0.158841	-1.3628	0	1.745	0	0	0	0.802198	-0.4691	0	0.224	0	0	0	0.967033	-0.1846	0	0.033	0	0.0129443	0.593618	0.362637	-0.7893	1	2.127	0.470146
Lx4B	LINE	L1	BL6J_FR	0.0967258	0	0	0.017982	-2.0299	0	4.071	0	0	0	0.000999001	-3.1232	0	10.166	0	0	0	0.2997	-1.1137	0	1.24	0	0	0	0.792208	-0.4777	0	0.231	0	0.901888	9.32417	0.000999001	11.7026	53	12.706	4.17126
BGLII_Mur	LTR	ERVK	BL6J_FR	0.00688794	0	0	0.654346	-0.6557	0	0.434	0	0	0	0.338661	-1.0635	0	1.058	0	0	0	0.866134	-0.3812	0	0.143	0	0	0	0.979021	-0.1434	0	0.022	0	0	0	0.278721	-1.0967	0	1.308	0
ERVB4_2-LTR_MM	LTR	ERVK	BL6J_FR	0.00226262	0	0	0.904096	-0.3174	0	0.099	0	0	0	0.779221	-0.5072	0	0.242	0	0	0	0.96004	-0.204	0	0.04	0	0	0	0.994006	-0.0777	0	0.006	0	0.0166831	7.37339	0.000999001	6.3837	4	0.336	11.9048
RLTR45-int	LTR	ERVK	BL6J_FR	0.0273227	3.16558	115.859	0.000999001	39.468	36	0.784	45.9184	0	0	0.137862	-1.4427	0	1.98	0	0	0	0.79021	-0.4862	0	0.238	0	0	0	0.959041	-0.2043	0	0.042	0	0.560286	20.5062	0.000999001	18.6758	32	2.492	12.8411
ERVB4_2-I_MM	LTR	ERVK	BL6J_FR	0.019081	0.37126	19.457	0.274725	1.206	1	0.32	3.125	0	0	0.473526	-0.857	0	0.783	0	0	0	0.916084	-0.2991	0	0.086	0	0	0	0.982018	-0.1353	0	0.018	0	0.449045	23.5336	0.000999001	18.5755	20	1.012	19.7628
RLTR9D2	LTR	ERVK	BL6J_FR	0.00229626	0	0	0.861139	-0.3878	0	0.15	0	0	0	0.692308	-0.5983	0	0.365	0	0	0	0.963037	-0.1959	0	0.037	0	0	0	0.995005	-0.0709	0	0.005	0	0	0	0.63037	-0.6818	0	0.448	0
PB1	SINE	Alu	BL6J_FR	0.0238535	0	0	0.003996	-2.3151	0	5.378	0	0	0	0.000999001	-3.7845	0	13.891	0	0.015088	0.632529	0.492507	-0.5462	1	1.72	0.581395	0.0600045	2.51555	0.247752	1.3191	1	0.288	3.47222	0.00163852	0.0686912	0.000999001	-3.833	1	17.388	0.0575109
MT2_Mm	LTR	ERVL	BL6J_FR	0.0415263	0.0364211	0.877061	0.554446	0.1055	2	1.855	1.07817	0.0517873	1.2471	0.385614	0.3992	6	5.076	1.18203	0	0	0.556444	-0.7597	0	0.587	0	0	0	0.908092	-0.3091	0	0.098	0	0.253867	6.1134	0.000999001	12.5486	38	6.252	6.07806
RLTR17B_Mm	LTR	ERVK	BL6J_FR	0.238382	0.0108088	0.0453425	0.000999001	-5.902	2	38.338	0.0521676	0.13022	0.546264	0.000999001	-3.8057	60	97.48	0.615511	0.0689071	0.289061	0.001998	-2.5088	3	11.63	0.257954	0.753485	3.16083	0.0579421	2.0678	5	2.073	2.41196	0.0673582	0.282564	0.000999001	-7.3531	41	121.052	0.338697
RMER4B	LTR	ERVK	BL6J_FR	0.0554598	0.0254243	0.458427	0.0809191	-1.5592	1	4.2	0.238095	0	0	0.000999001	-3.1986	0	10.558	0	0.437863	7.89514	0.000999001	8.8695	11	1.266	8.68878	0	0	0.764236	-0.5263	0	0.259	0	0.0169066	0.304844	0.000999001	-2.8243	3	13.28	0.225904
RLTR10D	LTR	ERVK	BL6J_FR	0.00584329	0	0	0.721279	-0.5693	0	0.332	0	0	0	0.400599	-0.9555	0	0.897	0	0	0	0.902098	-0.323	0	0.102	0	0	0	0.975025	-0.16	0	0.025	0	0.125317	21.4464	0.000999001	20.2358	24	1.168	20.5479
Lx	LINE	L1	BL6J_FR	0.349766	0.18657	0.533414	0.000999001	4.0429	26	11.864	2.1915	0.581442	1.66238	0.000999001	9.3959	79	29.857	2.64595	0.0239541	0.0684863	0.131868	-1.3688	1	3.585	0.27894	0	0	0.525475	-0.7983	0	0.634	0	0	0	0.000999001	-6.039	0	36.932	0
Lx10	LINE	L1	BL6J_FR	0.0362122	0	0	0.028971	-1.9177	0	3.521	0	0.00098342	0.0271572	0.003996	-2.4888	1	8.607	0.116185	0	0	0.360639	-1.0222	0	1.021	0	0	0	0.827173	-0.4487	0	0.179	0	0	0	0.000999001	-3.3412	0	10.916	0
MTC	LTR	ERVL-MaLR	BL6J_FR	0.282461	0	0	0.000999001	-4.6947	0	20.809	0	0.0295397	0.10458	0.000999001	-6.1683	8	52.236	0.153151	0.734801	2.60142	0.013986	2.6043	13	6.402	2.03062	0.684908	2.42479	0.330669	0.8121	2	1.146	1.7452	0.988253	3.49872	0.000999001	26.3506	276	64.807	4.2588
L1M5	LINE	L1	BL6J_FR	0.094766	0	0	0.000999001	-3.0869	0	9.102	0	0	0	0.000999001	-4.7221	0	23.592	0	0.326336	3.4436	0.00699301	3.0917	8	2.868	2.7894	0.326596	3.44634	0.0859141	2.1404	2	0.501	3.99202	0.0115441	0.121817	0.000999001	-4.7455	4	29.503	0.135579
L1MB7	LINE	L1	BL6J_FR	0.0594016	0	0	0.00999001	-2.2439	0	4.468	0	0	0	0.000999001	-3.3289	0	11.07	0	0	0	0.257742	-1.1635	0	1.336	0	0	0	0.768232	-0.5098	0	0.263	0	0.00461766	0.0777362	0.000999001	-3.5833	1	14.136	0.0707414
RLTR20B4_MM	LTR	ERVK	BL6J_FR	0.00517205	0.0202548	3.91621	0.045954	2.9635	2	0.333	6.00601	0	0	0.402597	-0.9569	0	0.878	0	0	0	0.904096	-0.3167	0	0.102	0	0	0	0.973027	-0.1665	0	0.027	0	0	0	0.342657	-1.0259	0	1.087	0
MLT1B	LTR	ERVL-MaLR	BL6J_FR	0.0432219	0	0	0.010989	-2.165	0	4.684	0	0.0183881	0.425435	0.001998	-2.6367	3	11.8	0.254237	0.111993	2.59113	0.041958	2.3446	4	1.349	2.96516	0	0	0.769231	-0.5137	0	0.263	0	0.00141509	0.0327401	0.000999001	-3.6545	1	14.645	0.0682827
Lx4A	LINE	L1	BL6J_FR	0.224295	0.036844	0.164266	0.003996	-2.5506	1	8.777	0.113934	0.400846	1.78713	0.00699301	2.7466	35	22.052	1.58716	0.32307	1.44038	0.017982	2.7808	7	2.599	2.69334	0	0	0.603397	-0.7015	0	0.508	0	0.00321746	0.0143448	0.000999001	-4.791	2	27.549	0.0725979
MTEb	LTR	ERVL-MaLR	BL6J_FR	0.0875024	0.0553131	0.632132	0.48951	-0.2537	8	8.747	0.914599	0.162079	1.85228	0.003996	3.0585	37	22.094	1.67466	0.170012	1.94294	0.271728	0.857	4	2.627	1.52265	0.210016	2.40011	0.0799201	2.2555	2	0.459	4.3573	0.0120208	0.137377	0.000999001	-4.424	5	27.607	0.181113
MLT1C	LTR	ERVL-MaLR	BL6J_FR	0.0220735	0.00770717	0.34916	0.333666	-0.8559	1	2.308	0.433276	0	0	0.001998	-2.4803	0	5.967	0	0	0	0.490509	-0.8567	0	0.72	0	0	0	0.886114	-0.3421	0	0.125	0	0.0349452	1.58313	0.000999001	12.6905	43	7.667	5.60845
L1MdMus_I	LINE	L1	BL6J_FR	0.373369	0	0	0.000999001	-3.0264	0	8.993	0	0.0827557	0.221646	0.000999001	-3.563	6	23.055	0.260247	0.0594187	0.159142	0.264735	-1.036	1	2.709	0.36914	0	0	0.652348	-0.6513	0	0.434	0	0.123411	0.330533	0.000999001	-3.1073	12	28.25	0.424779
RMER12	LTR	ERVK	BL6J_FR	0.0335302	0	0	0.043956	-1.7589	0	2.944	0	0.0129143	0.385155	0.346653	0.5352	9	7.534	1.19458	0	0	0.387612	-0.9718	0	0.953	0	0	0	0.854146	-0.3985	0	0.158	0	0	0	0.000999001	-3.1541	0	9.623	0
MLT1D	LTR	ERVL-MaLR	BL6J_FR	0.0379516	0	0	0.021978	-2.0176	0	3.941	0	0.00198539	0.0523139	0.000999001	-2.7315	1	9.9	0.10101	0	0	0.314685	-1.0859	0	1.171	0	0	0	0.803197	-0.468	0	0.226	0	0.00190665	0.0502389	0.000999001	-3.247	1	12.407	0.0805997
L4_C_Mam	LINE	RTE-X	BL6J_FR	0.00238065	0	0	0.752248	-0.5366	0	0.285	0	0	0	0.491508	-0.8375	0	0.744	0	0.016799	7.05647	0.0739261	3.4131	1	0.075	13.3333	0	0	0.982018	-0.1322	0	0.019	0	0	0	0.422577	-0.9222	0	0.875	0
MER45C	DNA	hAT-Tip100	BL6J_FR	0.00067071	0	0	0.91009	-0.3078	0	0.094	0	0	0	0.773227	-0.5054	0	0.26	0	0	0	0.966034	-0.1875	0	0.034	0	0	0	0.998002	-0.0447	0	0.002	0	0	0	0.73027	-0.5621	0	0.31	0
L1MA4	LINE	L1	BL6J_FR	0.0579925	0	0	0.013986	-2.0817	0	4.27	0	0	0	0.000999001	-3.1946	0	10.758	0	0.0331314	0.571305	0.659341	-0.1912	1	1.216	0.822368	0	0	0.782218	-0.4982	0	0.239	0	0	0	0.000999001	-3.7174	0	13.287	0
L1MB3	LINE	L1	BL6J_FR	0.0476456	0.0267401	0.56123	0.261738	-0.9573	2	3.859	0.518269	0.00814569	0.170964	0.018981	-2.0376	3	9.491	0.316089	0	0	0.31968	-1.0791	0	1.169	0	0.118295	2.4828	0.18981	1.7716	1	0.207	4.83092	0	0	0.000999001	-3.3449	0	11.636	0
RMER17A2	LTR	ERVK	BL6J_FR	0.0294292	0	0	0.2997	-1.085	0	1.241	0	0	0	0.044955	-1.7604	0	3.187	0	0	0	0.694306	-0.6102	0	0.358	0	0	0	0.936064	-0.2575	0	0.066	0	0.0131231	0.445921	0.414585	-0.541	3	4.099	0.731886
Lx6	LINE	L1	BL6J_FR	0.33033	0	0	0.000999001	-3.7297	0	14.146	0	1.22684	3.71399	0.000999001	23.5968	175	35.751	4.89497	0	0	0.013986	-2.0492	0	4.397	0	0	0	0.478521	-0.8553	0	0.756	0	0	0	0.000999001	-6.5825	0	44.25	0
RLTR20B3	LTR	ERVK	BL6J_FR	0.010558	0	0	0.512488	-0.8256	0	0.685	0	0	0	0.153846	-1.3979	0	1.832	0	0	0	0.811189	-0.4522	0	0.213	0	0	0	0.967033	-0.1821	0	0.034	0	0	0	0.0959041	-1.5298	0	2.249	0
Lx11	LINE	L1	BL6J_FR	0.176121	0	0	0.000999001	-3.5048	0	11.446	0	0.00098342	0.00558378	0.000999001	-5.1745	2	28.835	0.0693602	0	0	0.030969	-1.9086	0	3.568	0	0	0	0.535465	-0.7936	0	0.608	0	0.000700096	0.00397509	0.000999001	-5.7798	1	36.092	0.027707
MER58B	DNA	hAT-Charlie	BL6J_FR	0.0122435	0	0	0.221778	-1.2205	0	1.57	0	0	0	0.018981	-1.9652	0	4.003	0	0	0	0.626374	-0.6922	0	0.465	0	0	0	0.923077	-0.2868	0	0.078	0	0	0	0.011988	-2.1482	0	4.878	0
RLTR9A3	LTR	ERVK	BL6J_FR	0.00824818	0	0	0.558442	-0.7562	0	0.597	0	0	0	0.21978	-1.2363	0	1.558	0	0.0508637	6.16666	0.148851	2.0894	1	0.161	6.21118	0.287164	34.8155	0.032967	5.4972	1	0.032	31.25	0	0	0.153846	-1.3526	0	1.925	0
RMER16-int	LTR	ERVK	BL6J_FR	0.0608905	1.17487	19.2949	0.000999001	33.2338	48	2.013	23.845	0.197482	3.24323	0.000999001	14.2877	37	5.109	7.24212	0	0	0.526474	-0.8052	0	0.637	0	0	0	0.877123	-0.3639	0	0.128	0	0	0	0.002997	-2.4884	0	6.328	0
B1F2	SINE	Alu	BL6J_FR	0.0497877	0	0	0.000999001	-3.291	0	9.695	0	0.0210971	0.423742	0.01998	-2.128	14	24.482	0.571849	0.123348	2.47748	0.036963	2.2659	7	2.978	2.35057	0.210016	4.21822	0.0999001	1.9387	2	0.552	3.62319	0.0173088	0.347651	0.000999001	-3.6672	10	30.461	0.328289
L1M3	LINE	L1	BL6J_FR	0.0626197	0.0313926	0.501322	0.0789211	-1.4811	2	5.397	0.370576	0.0113001	0.180455	0.035964	-1.8044	7	13.813	0.506769	0	0	0.194805	-1.2609	0	1.743	0	0	0	0.736264	-0.5537	0	0.308	0	0	0	0.000999001	-4.1922	0	17.049	0
L1MC	LINE	L1	BL6J_FR	0.0354831	0.0137695	0.388058	0.370629	-0.667	2	3.193	0.62637	0.00204106	0.057522	0.000999001	-2.5371	1	8.326	0.120106	0	0	0.404595	-0.9395	0	0.952	0	0.0531468	1.4978	0.165834	1.8704	1	0.184	5.43478	0	0	0.000999001	-3.3194	0	10.149	0
L1MC2	LINE	L1	BL6J_FR	0.0208227	0.0165892	0.79669	0.568432	-0.4068	1	1.509	0.662691	0	0	0.021978	-1.8953	0	3.683	0	0	0	0.654346	-0.6522	0	0.424	0	0	0	0.928072	-0.2681	0	0.079	0	0.00771595	0.370555	0.046953	-1.6989	1	4.66	0.214592
ETnERV-int	LTR	ERVK	BL6J_FR	0.0456483	0	0	0.647353	-0.6495	0	0.444	0	0.013137	0.287788	0.294705	0.8891	2	1.08	1.85185	0	0	0.886114	-0.351	0	0.119	0	0	0	0.978022	-0.1499	0	0.022	0	0.0506155	1.10881	0.04995	2.3296	4	1.313	3.04646
L1MC1	LINE	L1	BL6J_FR	0.0537155	0	0	0.025974	-1.9276	0	3.579	0	0	0	0.000999001	-3.0662	0	9.287	0	0	0	0.347652	-1.0239	0	1.036	0	0	0	0.822178	-0.4476	0	0.193	0	0.150878	2.80884	0.000999001	9.2344	42	11.352	3.69979
MTE2a	LTR	ERVL-MaLR	BL6J_FR	0.134775	0.320694	2.37947	0.000999001	4.0265	25	11.225	2.22717	0	0	0.000999001	-5.376	0	28.398	0	0.319337	2.3694	0.011988	3.0054	9	3.436	2.61932	0.699481	5.18998	0.000999001	6.8883	6	0.629	9.53895	0.144682	1.0735	0.000999001	3.6648	58	36.315	1.59714
MLT2B4	LTR	ERVL	BL6J_FR	0.00936335	0	0	0.375624	-1.0027	0	0.956	0	0	0	0.0809191	-1.5925	0	2.503	0	0	0	0.754246	-0.5264	0	0.294	0	0	0	0.96004	-0.2016	0	0.041	0	0.00347069	0.370668	0.183816	-1.1755	1	3.065	0.326264
Lx3C	LINE	L1	BL6J_FR	0.145746	0.35077	2.40672	0.000999001	6.0901	19	5.086	3.73575	0.0800838	0.549474	0.191808	0.9846	16	12.552	1.2747	0.0787065	0.540024	0.440559	0.4245	2	1.484	1.34771	0	0	0.758242	-0.5267	0	0.277	0	0.0213455	0.146457	0.233766	-0.9119	12	15.654	0.766577
MER2	DNA	TcMar-Tigger	BL6J_FR	0.0502504	0	0	0.000999001	-2.4152	0	5.554	0	0	0	0.000999001	-3.6766	0	14.03	0	0.0629963	1.25365	0.227772	1.0575	3	1.64	1.82927	0	0	0.749251	-0.5284	0	0.293	0	0.0805409	1.60279	0.000999001	4.1427	34	17.259	1.96999
L1M4a1	LINE	L1	BL6J_FR	0.00560573	0	0	0.613387	-0.6924	0	0.509	0	0	0	0.302697	-1.0826	0	1.231	0	0	0	0.849151	-0.3993	0	0.163	0	0	0	0.977023	-0.1504	0	0.024	0	0	0	0.186813	-1.3028	0	1.626	0
RLTR31D_MM	LTR	ERVK	BL6J_FR	0.0251948	0.0046525	0.184661	0.0579421	-1.6423	1	4.588	0.21796	0.0025606	0.101632	0.011988	-2.181	4	11.507	0.347614	0.0679738	2.69793	0.393606	0.5201	2	1.375	1.45455	0	0	0.767233	-0.5164	0	0.27	0	0.00503473	0.199832	0.011988	-2.1576	6	14.349	0.418148
L1MEd	LINE	L1	BL6J_FR	0.00842614	0	0	0.42957	-0.946	0	0.818	0	0.0468331	5.55807	0.000999001	27.3459	40	2.073	19.2957	0	0	0.786214	-0.4946	0	0.238	0	0	0	0.951049	-0.2246	0	0.05	0	0	0	0.0689311	-1.6225	0	2.623	0
ETnERV2-int	LTR	ERVK	BL6J_FR	0.0512545	0	0	0.212787	-1.2242	0	1.537	0	0.450703	8.79343	0.000999001	21.1219	47	3.894	12.0699	0	0	0.631369	-0.6877	0	0.442	0	0	0	0.913087	-0.3034	0	0.09	0	0.0841009	1.64085	0.300699	-0.8138	3	4.753	0.63118
Lx3B	LINE	L1	BL6J_FR	0.132324	0.159971	1.20893	0.345654	0.5544	6	4.783	1.25444	1.81313	13.7022	0.000999001	21.9002	88	12.068	7.29201	0	0	0.20979	-1.2634	0	1.546	0	0	0	0.811189	-0.4566	0	0.209	0	0.0745826	0.563636	0.000999001	7.1128	43	14.87	2.89173
L2	LINE	L2	BL6J_FR	0.0292404	0	0	0.0579421	-1.6214	0	2.976	0	0.00935177	0.319823	0.54046	-0.1587	7	7.442	0.940607	0.0990831	3.38856	0.010989	3.4253	4	0.841	4.75624	0	0	0.843157	-0.4086	0	0.173	0	0.00226414	0.0774318	0.002997	-2.4832	2	9.218	0.216967
MER5B	DNA	hAT-Charlie	BL6J_FR	0.00540277	0	0	0.372627	-0.9904	0	0.973	0	0	0	0.0849151	-1.5837	0	2.524	0	0	0	0.74026	-0.5485	0	0.302	0	0	0	0.942058	-0.248	0	0.058	0	0	0	0.037962	-1.7609	0	3.126	0
MIRb	SINE	MIR	BL6J_FR	0.0373564	0	0	0.002997	-2.5917	0	6.867	0	0	0	0.000999001	-4.0909	0	17.23	0	0.0248874	0.666215	0.375624	-0.7822	1	2.11	0.473934	0.156869	4.19924	0.302697	1.014	1	0.369	2.71003	0.001713	0.0458556	0.000999001	-4.4422	1	21.596	0.0463049
L1MA6	LINE	L1	BL6J_FR	0.0653124	0	0	0.010989	-2.1587	0	4.979	0	0	0	0.000999001	-3.5539	0	12.623	0	0	0	0.243756	-1.1843	0	1.45	0	0	0	0.776224	-0.4938	0	0.256	0	0	0	0.000999001	-3.9273	0	15.404	0
MLT1A0	LTR	ERVL-MaLR	BL6J_FR	0.0471152	0	0	0.00599401	-2.2471	0	5	0	0	0	0.000999001	-3.4904	0	12.72	0	0	0	0.186813	-1.3054	0	1.582	0	0.178299	3.78432	0.235764	1.3379	1	0.275	3.63636	0	0	0.000999001	-3.9626	0	15.965	0
L1M4b	LINE	L1	BL6J_FR	0.0155225	0	0	0.326673	-1.0385	0	1.101	0	0	0	0.0679321	-1.6666	0	2.797	0	0	0	0.709291	-0.5919	0	0.338	0	0	0	0.937063	-0.2498	0	0.069	0	0	0	0.028971	-1.8328	0	3.455	0
L1MA5	LINE	L1	BL6J_FR	0.0295981	0	0	0.0989011	-1.5284	0	2.43	0	0	0	0.00599401	-2.4818	0	6.146	0	0.0181989	0.614868	0.525475	0.288	1	0.751	1.33156	0	0	0.871129	-0.3727	0	0.138	0	0.000744783	0.0251632	0.002997	-2.4696	1	7.597	0.131631
L1ME3D	LINE	L1	BL6J_FR	0.00110246	0	0	0.923077	-0.2807	0	0.082	0	0	0	0.755245	-0.5266	0	0.273	0	0	0	0.977023	-0.1504	0	0.024	0	0	0	0.994006	-0.0777	0	0.006	0	0	0	0.707293	-0.5845	0	0.353	0
L1MB2	LINE	L1	BL6J_FR	0.0238519	0	0	0.146853	-1.3498	0	1.916	0	0	0	0.003996	-2.253	0	4.863	0	0.0561522	2.3542	0.104895	2.0226	2	0.519	3.85356	0	0	0.898102	-0.3292	0	0.107	0	0	0	0.003996	-2.403	0	5.959	0
MER131	DNA	NA	BL6J_FR	0.000569513	0	0	0.892108	-0.336	0	0.114	0	0	0	0.739261	-0.5468	0	0.314	0	0	0	0.96004	-0.204	0	0.04	0	0	0	0.993007	-0.0839	0	0.007	0	0	0	0.696304	-0.6056	0	0.356	0
RLTR13D4	LTR	ERVK	BL6J_FR	0.00494807	0	0	0.845155	-0.4152	0	0.165	0	0	0	0.644356	-0.6516	0	0.465	0	0	0	0.948052	-0.2341	0	0.052	0	0	0	0.978022	-0.1499	0	0.022	0	0	0	0.554446	-0.7803	0	0.572	0
HAL1M8	LINE	L1	BL6J_FR	0.00493097	0	0	0.628372	-0.6879	0	0.462	0	0	0	0.302697	-1.0851	0	1.203	0	0	0	0.868132	-0.3789	0	0.14	0	0	0	0.975025	-0.1551	0	0.027	0	0	0	0.221778	-1.2144	0	1.526	0
ORR1D2	LTR	ERVL-MaLR	BL6J_FR	0.146665	0.0889145	0.606241	0.311688	0.6057	15	12.896	1.16315	0.497963	3.39524	0.000999001	14.0299	113	32.007	3.53048	0.109038	0.743449	0.548452	0.0682	4	3.865	1.03493	0	0	0.503497	-0.842	0	0.68	0	0.212025	1.44564	0.032967	2.0173	53	40.219	1.31779
MIR3	SINE	MIR	BL6J_FR	0.00876425	0	0	0.126873	-1.3851	0	2.019	0	0	0	0.00699301	-2.2803	0	5.134	0	0	0	0.535465	-0.7901	0	0.63	0	0	0	0.897103	-0.3338	0	0.106	0	0.00220456	0.25154	0.00999001	-2.233	1	6.41	0.156006
L1MD1	LINE	L1	BL6J_FR	0.019649	0	0	0.258741	-1.1829	0	1.349	0	0	0	0.022977	-1.9769	0	3.715	0	0	0	0.654346	-0.6497	0	0.435	0	0	0	0.915085	-0.2995	0	0.088	0	0.00557098	0.283525	0.171828	-1.1888	2	4.41	0.453515
MLT1F1	LTR	ERVL-MaLR	BL6J_FR	0.00747062	0	0	0.463536	-0.8715	0	0.765	0	0	0	0.144855	-1.4291	0	2.071	0	0.110282	14.7621	0.001998	5.5022	3	0.259	11.583	0	0	0.969031	-0.1788	0	0.031	0	0.00883313	1.18238	0.263736	0.8988	4	2.583	1.54859
Zaphod	DNA	hAT-Tip100	BL6J_FR	0.00405688	0	0	0.713287	-0.5824	0	0.347	0	0	0	0.401598	-0.9518	0	0.906	0	0	0	0.905095	-0.3149	0	0.101	0	0	0	0.987013	-0.1147	0	0.013	0	0	0	0.305694	-1.0939	0	1.156	0
RLTR10C	LTR	ERVK	BL6J_FR	0.027873	0.0166832	0.598544	0.584416	-0.3473	1	1.412	0.708215	0.0558879	2.00509	0.0749251	1.8126	7	3.568	1.96188	0.273762	9.82175	0.001998	5.3131	4	0.435	9.1954	0.348026	12.4861	0.0669331	3.6715	1	0.067	14.9254	0.113877	4.08558	0.000999001	5.8393	17	4.471	3.80228
MER77B	LTR	ERVL	BL6J_FR	0.00228408	0	0	0.799201	-0.4721	0	0.23	0	0	0	0.557443	-0.7702	0	0.57	0	0	0	0.936064	-0.2575	0	0.066	0	0	0	0.992008	-0.0898	0	0.008	0	0	0	0.525475	-0.7899	0	0.662	0
RLTR28B	LTR	ERVL	BL6J_FR	0.00443481	0	0	0.681319	-0.625	0	0.386	0	0	0	0.413586	-0.9445	0	0.875	0	0	0	0.896104	-0.3329	0	0.109	0	0	0	0.978022	-0.1499	0	0.022	0	0	0	0.321678	-1.0765	0	1.127	0
MamRTE1	LINE	RTE-BovB	BL6J_FR	0.00137229	0	0	0.847153	-0.4119	0	0.163	0	0	0	0.654346	-0.6638	0	0.414	0	0	0	0.945055	-0.239	0	0.056	0	0	0	0.996004	-0.0633	0	0.004	0	0	0	0.602398	-0.7056	0	0.509	0
Lx2A1	LINE	L1	BL6J_FR	0.0511969	0	0	0.130869	-1.4552	0	2.158	0	0	0	0.003996	-2.3846	0	5.348	0	0	0	0.527473	-0.7847	0	0.686	0	0	0	0.892108	-0.3402	0	0.113	0	0	0	0.001998	-2.6027	0	6.91	0
L1MdTf_I	LINE	L1	BL6J_FR	0.289947	0.0892904	0.307954	0.546454	-0.4624	1	1.6	0.625	0	0	0.016983	-2.0619	0	4.297	0	0	0	0.601399	-0.7044	0	0.512	0	0	0	0.904096	-0.3167	0	0.102	0	0.0156702	0.0540452	0.028971	-1.8347	1	5.401	0.185151
L1MA4A	LINE	L1	BL6J_FR	0.0291191	0	0	0.0989011	-1.5353	0	2.287	0	0	0	0.001998	-2.486	0	5.736	0	0	0	0.466533	-0.8687	0	0.767	0	0	0	0.891109	-0.3402	0	0.113	0	0.0148212	0.508986	0.136863	-1.223	4	7.31	0.547196
ORR1G	LTR	ERVL-MaLR	BL6J_FR	0.037519	0	0	0.011988	-2.1194	0	4.391	0	0.0421201	1.12263	0.00899101	2.7668	20	11.05	1.80995	0.0292427	0.779411	0.624376	-0.2458	1	1.279	0.781861	0	0	0.79021	-0.4898	0	0.232	0	0.038401	1.02351	0.461538	0.1868	14	13.316	1.05137
B1F1	SINE	Alu	BL6J_FR	0.0524491	0	0	0.000999001	-3.2423	0	10.473	0	0.00608607	0.116038	0.000999001	-2.8334	12	26.558	0.451841	0.15088	2.87669	0.00699301	3.2705	9	3.164	2.8445	0.113151	2.15735	0.426573	0.6254	1	0.549	1.82149	0.0680583	1.29761	0.0519481	1.7116	43	33.03	1.30185
L1VL1	LINE	L1	BL6J_FR	0.0293543	0	0	0.658342	-0.6515	0	0.409	0	0	0	0.31968	-1.086	0	1.159	0	0	0	0.873127	-0.3703	0	0.135	0	0	0	0.976024	-0.1539	0	0.025	0	0	0	0.250749	-1.1764	0	1.385	0
MLTR31FA_MM	LTR	ERVK	BL6J_FR	0.00900404	0	0	0.641359	-0.6719	0	0.44	0	0	0	0.303696	-1.0808	0	1.192	0	0	0	0.867133	-0.3776	0	0.144	0	0	0	0.976024	-0.1567	0	0.024	0	0	0	0.235764	-1.1959	0	1.396	0
MTC-int	LTR	ERVL-MaLR	BL6J_FR	0.0216002	0.0437053	2.02337	0.016983	3.0109	5	1.438	3.47705	0	0	0.022977	-1.8779	0	3.585	0	0	0	0.653347	-0.6497	0	0.436	0	0	0	0.923077	-0.285	0	0.079	0	0.0832519	3.85421	0.014985	2.6927	10	4.325	2.31214
RLTR13G	LTR	ERVK	BL6J_FR	0.00376372	0	0	0.851149	-0.4009	0	0.161	0	0	0	0.682318	-0.6094	0	0.385	0	0	0	0.955045	-0.2127	0	0.047	0	0	0	0.99001	-0.1005	0	0.01	0	0.0287188	7.63044	0.000999001	6.421	5	0.513	9.74659
MURVY-int	LTR	ERV1	BL6J_FR	0.00444194	0	0	0.905095	-0.3137	0	0.102	0	0	0	0.776224	-0.4994	0	0.261	0	0	0	0.966034	-0.185	0	0.035	0	0	0	0.994006	-0.0777	0	0.006	0	0.107651	24.2351	0.004995	5.0519	3	0.28	10.7143
RLTR27	LTR	ERVK	BL6J_FR	0.00777083	0	0	0.558442	-0.773	0	0.569	0	0.0529933	6.81952	0.000999001	6.1441	9	1.452	6.19835	0	0	0.875125	-0.3651	0	0.132	0	0	0	0.97003	-0.1758	0	0.03	0	0	0	0.185814	-1.3065	0	1.785	0
MT2B1	LTR	ERVL	BL6J_FR	0.0735066	0.322855	4.3922	0.000999001	10.271	32	6.088	5.25624	0.079323	1.07913	0.001998	3.2239	28	15.339	1.82541	0	0	0.164835	-1.3439	0	1.848	0	0.32231	4.38477	0.04995	2.8754	2	0.338	5.91716	0.494253	6.72393	0.000999001	16.1489	91	19.36	4.70041
BGLII	LTR	ERVK	BL6J_FR	0.0287688	0.195781	6.80532	0.000999001	5.9269	10	1.812	5.51876	0.0624936	2.17227	0.000999001	6.1618	18	4.554	3.95257	0.0643962	2.2384	0.414585	0.6455	1	0.533	1.87617	0	0	0.904096	-0.3193	0	0.1	0	0	0	0.003996	-2.3306	0	5.651	0
L1MD3	LINE	L1	BL6J_FR	0.0191526	0	0	0.178821	-1.288	0	1.712	0	0	0	0.014985	-2.1173	0	4.431	0	0	0	0.595405	-0.7257	0	0.503	0	0	0	0.905095	-0.308	0	0.102	0	0.00639024	0.333649	0.0869131	-1.4864	2	5.44	0.367647
RMER13B	LTR	ERVK	BL6J_FR	0.042985	0	0	0.160839	-1.3238	0	1.843	0	0	0	0.00999001	-2.1369	0	4.507	0	0.12537	2.91661	0.382617	0.711	1	0.493	2.0284	0	0	0.901099	-0.3224	0	0.105	0	0	0	0.00599401	-2.3512	0	5.594	0
RMER17B2	LTR	ERVK	BL6J_FR	0.0360321	0.00601535	0.166944	0.543457	-0.4375	1	1.546	0.646831	0.527336	14.6352	0.000999001	19.4203	43	3.887	11.0625	0	0	0.613387	-0.697	0	0.497	0	0	0	0.916084	-0.2961	0	0.088	0	0	0	0.010989	-2.2043	0	4.688	0
RLTR13B4	LTR	ERVK	BL6J_FR	0.00965351	0	0	0.725275	-0.5738	0	0.318	0	0.0177572	1.83946	0.178821	1.4048	2	0.771	2.59403	0	0	0.906094	-0.3169	0	0.097	0	0	0	0.988012	-0.1067	0	0.013	0	0.020705	2.14481	0.272727	0.9886	2	1.016	1.9685
RMER13A2	LTR	ERVK	BL6J_FR	0.0241905	0	0	0.308691	-1.0845	0	1.158	0	0	0	0.0529471	-1.7444	0	2.89	0	0.191944	7.93471	0.003996	4.3689	3	0.368	8.15217	0	0	0.936064	-0.2558	0	0.067	0	0	0	0.023976	-1.9328	0	3.801	0
ERVB4_1C-LTR_Mm	LTR	ERVK	BL6J_FR	0.0048124	0	0	0.785215	-0.4952	0	0.237	0	0	0	0.56044	-0.7638	0	0.577	0	0	0	0.939061	-0.2508	0	0.063	0	0	0	0.99001	-0.1005	0	0.01	0	0.0222243	4.61814	0.035964	2.8101	3	0.686	4.37318
RLTR16	LTR	ERVK	BL6J_FR	0.0142661	0	0	0.368631	-1.0198	0	0.948	0	0	0	0.0839161	-1.5939	0	2.494	0	0	0	0.741259	-0.5497	0	0.299	0	0	0	0.945055	-0.239	0	0.056	0	0	0	0.046953	-1.7726	0	3.032	0
RMER20B	LTR	ERVK	BL6J_FR	0.0207755	0	0	0.26973	-1.1276	0	1.402	0	0	0	0.022977	-1.9137	0	3.673	0	0	0	0.651349	-0.6585	0	0.415	0	0	0	0.923077	-0.285	0	0.079	0	0	0	0.00699301	-2.1515	0	4.633	0
ORR1A3-int	LTR	ERVL-MaLR	BL6J_FR	0.0358993	0.0136755	0.380942	0.178821	-1.0872	5	8.037	0.622123	0.182712	5.08957	0.000999001	7.3529	53	20.439	2.59308	0.0323537	0.901234	0.212787	1.0682	4	2.384	1.67785	0.0265734	0.740221	0.0709291	2.4677	2	0.417	4.79616	0.0624724	1.74021	0.000999001	4.7142	49	25.51	1.92082
ORR1A3	LTR	ERVL-MaLR	BL6J_FR	0.0608334	0	0	0.024975	-2.0216	0	4.077	0	0.0420458	0.691163	0.046953	1.9952	17	10.405	1.63383	0	0	0.291708	-1.1119	0	1.261	0	0.256305	4.21322	0.196803	1.6331	1	0.222	4.5045	0	0	0.000999001	-3.6638	0	13.209	0
RLTR15	LTR	ERVK	BL6J_FR	0.0244782	0	0	0.147852	-1.3604	0	1.945	0	0	0	0.00599401	-2.1532	0	4.922	0	0.187744	7.66988	0.000999001	4.7765	4	0.584	6.84932	0	0	0.894106	-0.3353	0	0.112	0	0	0	0.003996	-2.3882	0	5.875	0
RLTR1D2_MM	LTR	ERV1	BL6J_FR	0.00376429	0	0	0.779221	-0.4938	0	0.256	0	0.185161	49.1889	0.000999001	44.0838	35	0.646	54.1796	0	0	0.911089	-0.3089	0	0.091	0	0	0	0.982018	-0.1322	0	0.019	0	0.223733	59.4356	0.000999001	69.5254	59	0.782	75.4476
UCON26	DNA	hAT-Ac	BL6J_FR	0.000287772	0	0	0.969031	-0.1788	0	0.031	0	0	0	0.903097	-0.3226	0	0.1	0	0	0	0.986014	-0.1191	0	0.014	0	0	0	0.996004	-0.0633	0	0.004	0	0	0	0.884116	-0.3533	0	0.122	0
RMER6C	LTR	ERVK	BL6J_FR	0.0633952	0	0	0.00999001	-2.1672	0	4.4	0	0	0	0.000999001	-3.3784	0	11.15	0	0	0	0.271728	-1.1373	0	1.256	0	0	0	0.827173	-0.4365	0	0.189	0	0	0	0.000999001	-3.6959	0	13.544	0
RLTR19B	LTR	ERVK	BL6J_FR	0.0031342	0	0	0.814186	-0.4649	0	0.196	0	0	0	0.629371	-0.704	0	0.434	0	0.108882	34.7401	0.0569431	3.9918	1	0.057	17.5439	0	0	0.993007	-0.0839	0	0.007	0	0	0	0.563437	-0.7656	0	0.551	0
MER34A1	LTR	ERV1	BL6J_FR	0.00172307	0	0	0.826174	-0.4405	0	0.19	0	0	0	0.627373	-0.6773	0	0.466	0	0	0	0.95005	-0.2293	0	0.05	0	0	0	0.985015	-0.1233	0	0.015	0	0	0	0.568432	-0.7427	0	0.563	0
RLTR13D5	LTR	ERVK	BL6J_FR	0.0156562	0	0	0.626374	-0.6894	0	0.463	0	0.0368875	2.3561	0.307692	0.7867	2	1.152	1.73611	0	0	0.867133	-0.3725	0	0.144	0	0	0	0.974026	-0.1633	0	0.026	0	0	0	0.24975	-1.185	0	1.402	0
L1MCa	LINE	L1	BL6J_FR	0.0258022	0	0	0.150849	-1.3707	0	1.817	0	0	0	0.00899101	-2.2049	0	4.631	0	0	0	0.614386	-0.707	0	0.472	0	0	0	0.888112	-0.3487	0	0.116	0	0	0	0.004995	-2.4788	0	5.842	0
L1MdGf_I	LINE	L1	BL6J_FR	0.228575	0	0	0.154845	-1.3689	0	1.927	0	0.0154007	0.067377	0.302697	-0.8214	3	4.747	0.631978	0	0	0.543457	-0.7866	0	0.589	0	0	0	0.884116	-0.3515	0	0.121	0	0.119642	0.523425	0.0799201	-1.6026	2	5.801	0.344768
RLTR14_RN	LTR	ERV1	BL6J_FR	0.0106412	0	0	0.416583	-0.9397	0	0.871	0	0.0737008	6.92597	0.000999001	8.8588	15	2.245	6.68151	0.0858616	8.06876	0.034965	3.1928	2	0.283	7.06714	0	0	0.941059	-0.2503	0	0.059	0	0	0	0.04995	-1.7061	0	2.907	0
RMER13A	LTR	ERVK	BL6J_FR	0.0205321	0	0	0.416583	-0.9277	0	0.915	0	0	0	0.100899	-1.5532	0	2.343	0	0.082284	4.00757	0.032967	3.2848	2	0.27	7.40741	0	0	0.941059	-0.2482	0	0.06	0	0	0	0.04995	-1.7047	0	2.939	0
RLTR51B_Mm	LTR	ERVK	BL6J_FR	0.00585167	0	0	0.594406	-0.7268	0	0.51	0	0.00356258	0.608814	0.344655	0.6636	2	1.241	1.6116	0	0	0.852148	-0.3944	0	0.167	0	0	0	0.971029	-0.17	0	0.03	0	0.00311319	0.532018	0.465534	0.2979	2	1.611	1.24146
RodERV21-int	LTR	ERV1	BL6J_FR	0.0406005	0	0	0.257742	-1.1494	0	1.383	0	0	0	0.027972	-1.836	0	3.665	0	0	0	0.629371	-0.6991	0	0.438	0	0	0	0.929071	-0.2709	0	0.074	0	0	0	0.00599401	-2.1782	0	4.589	0
RLTR4_MM-int	LTR	NA	BL6J_FR	0.00569494	0	0	0.702298	-0.5843	0	0.354	0	0.0270348	4.74715	0.56044	0.204	1	0.819	1.221	0	0	0.923077	-0.282	0	0.081	0	0	0	0.979021	-0.1464	0	0.021	0	0.0606551	10.6507	0.015984	3.1907	4	0.923	4.33369
RLTR41	LTR	ERV1	BL6J_FR	0.0128854	0.761318	59.0837	0.000999001	76.13	69	0.797	86.5747	0	0	0.131868	-1.3947	0	2.111	0	0	0	0.792208	-0.4852	0	0.229	0	0.187728	14.569	0.048951	4.3117	1	0.049	20.4082	0	0	0.0729271	-1.6453	0	2.657	0
RMER10B	LTR	ERVL	BL6J_FR	0.0273032	0	0	0.0779221	-1.56	0	2.436	0	0.0417304	1.52841	0.038961	2.0177	11	6.244	1.76169	0	0	0.464535	-0.871	0	0.784	0	0	0	0.865135	-0.3875	0	0.14	0	0.0162661	0.595758	0.346653	-0.6279	6	7.794	0.769823
RMER6D	LTR	ERVK	BL6J_FR	0.0309475	0	0	0.112887	-1.4744	0	2.257	0	0	0	0.003996	-2.3689	0	5.624	0	0	0	0.516484	-0.8079	0	0.675	0	0	0	0.888112	-0.3483	0	0.114	0	0.03712	1.19945	0.000999001	14.4283	44	7.033	6.25622
MLTR11B	LTR	ERVK	BL6J_FR	0.0301534	0	0	0.0969031	-1.5565	0	2.295	0	0	0	0.004995	-2.4385	0	5.927	0	0	0	0.526474	-0.8047	0	0.661	0	0	0	0.867133	-0.3868	0	0.136	0	0	0	0.000999001	-2.7222	0	7.46	0
RMER4A	LTR	ERVK	BL6J_FR	0.0209995	0	0	0.173826	-1.316	0	1.691	0	0	0	0.010989	-2.1291	0	4.388	0	0.47395	22.5696	0.000999001	15.7086	12	0.519	23.1214	0	0	0.916084	-0.2961	0	0.088	0	0	0	0.00899101	-2.2988	0	5.39	0
L1MDa	LINE	L1	BL6J_FR	0.0225713	0	0	0.177822	-1.3031	0	1.671	0	0	0	0.01998	-2.0203	0	4.159	0	0	0	0.612388	-0.7134	0	0.485	0	0	0	0.906094	-0.311	0	0.099	0	0.000506453	0.0224379	0.028971	-1.891	1	5.193	0.192567
MLTR25C	LTR	ERVK	BL6J_FR	0.0101961	0	0	0.659341	-0.6504	0	0.415	0	0	0	0.392607	-0.9243	0	0.974	0	0	0	0.892108	-0.3349	0	0.115	0	0	0	0.981019	-0.1391	0	0.019	0	0	0	0.270729	-1.1474	0	1.301	0
RLTR25A	LTR	ERVK	BL6J_FR	0.0238879	0.0157903	0.661016	0.001998	3.9584	7	1.749	4.00229	0.298607	12.5003	0.000999001	26.8355	61	4.536	13.448	0.0662628	2.7739	0.0929071	2.0378	2	0.525	3.80952	0	0	0.902098	-0.3217	0	0.103	0	0.00163852	0.0685921	0.0719281	-1.5938	2	5.759	0.347283
RMER20C_Mm	LTR	ERVK	BL6J_FR	0.0177916	0	0	0.295704	-1.0978	0	1.232	0	0	0	0.0649351	-1.7198	0	3.004	0	0	0	0.663337	-0.6579	0	0.388	0	0	0	0.941059	-0.2482	0	0.06	0	0.005139	0.288845	0.126873	-1.3757	1	3.69	0.271003
L2a	LINE	L2	BL6J_FR	0.0215979	0	0	0.045954	-1.7394	0	3.099	0	0	0	0.001998	-2.8102	0	8.079	0	0.0589521	2.72952	0.240759	1.0787	2	0.949	2.10748	0	0	0.836164	-0.4308	0	0.173	0	0.00227904	0.105521	0.001998	-2.842	1	10.112	0.0988924
RLTR28	LTR	ERVL	BL6J_FR	0.0269965	0	0	0.218781	-1.2393	0	1.491	0	0	0	0.020979	-2.0009	0	3.977	0	0.0785509	2.90968	0.0849151	2.2185	2	0.473	4.22833	1.26267	46.7715	0.000999001	13.0782	4	0.087	45.977	0	0	0.00699301	-2.2342	0	4.769	0
MamRep605	LTR	NA	BL6J_FR	0.00132704	0	0	0.858142	-0.392	0	0.151	0	0	0	0.652348	-0.6702	0	0.41	0	0	0	0.948052	-0.23	0	0.054	0	0	0	0.989011	-0.1054	0	0.011	0	0	0	0.581419	-0.741	0	0.534	0
HERV16-int	LTR	ERVL	BL6J_FR	0.00658807	0	0	0.611389	-0.7028	0	0.508	0	0	0	0.284715	-1.1051	0	1.247	0	0	0	0.841159	-0.4132	0	0.17	0	0	0	0.973027	-0.1665	0	0.027	0	0	0	0.211788	-1.2567	0	1.516	0
LTR72_RN	LTR	ERV1	BL6J_FR	0.0063033	0.17891	28.3835	0.000999001	22.8447	19	0.654	29.052	0	0	0.205794	-1.2184	0	1.649	0	0	0	0.836164	-0.4211	0	0.185	0	0	0	0.973027	-0.1665	0	0.027	0	0	0	0.142857	-1.3528	0	2.039	0
ERV3-16A3_I	LTR	ERVL	BL6J_FR	0.00777599	0	0	0.579421	-0.7354	0	0.537	0	0	0	0.243756	-1.1875	0	1.402	0	0	0	0.839161	-0.423	0	0.173	0	0	0	0.966034	-0.1875	0	0.034	0	0	0	0.141858	-1.392	0	1.838	0
MLT1C2	LTR	ERVL-MaLR	BL6J_FR	0.036827	0.00498147	0.135267	0.12987	-1.3823	1	3.648	0.274123	0	0	0.000999001	-3.1362	0	9.309	0	0.0693737	1.88377	0.27972	0.8866	2	1.075	1.86047	0	0	0.823177	-0.4321	0	0.2	0	0.00443891	0.120534	0.000999001	-3.0674	1	11.405	0.0876808
MYSERV16_I	LTR	ERVK	BL6J_FR	0.0493221	0.88703	17.9844	0.000999001	20.1282	28	1.79	15.6425	0.634065	12.8556	0.000999001	15.2888	35	4.448	7.86871	0	0	0.608392	-0.6957	0	0.5	0	0	0	0.927073	-0.2785	0	0.074	0	0	0	0.00599401	-2.3119	0	5.429	0
RLTR20B2	LTR	ERVK	BL6J_FR	0.0107658	0	0	0.467532	-0.8688	0	0.748	0	0	0	0.137862	-1.4204	0	1.866	0	0	0	0.77023	-0.516	0	0.255	0	0	0	0.946054	-0.2347	0	0.056	0	0	0	0.108891	-1.5545	0	2.38	0
MLTR25A	LTR	ERVK	BL6J_FR	0.0222056	1.9549	88.0362	0.000999001	51.6202	62	1.412	43.9093	0	0	0.02997	-1.8778	0	3.571	0	0	0	0.649351	-0.6585	0	0.436	0	0	0	0.921079	-0.2875	0	0.082	0	0	0	0.014985	-2.1025	0	4.306	0
RLTR51A_Mm	LTR	ERVK	BL6J_FR	0.0125979	0	0	0.0819181	-1.5171	0	2.356	0	0.00270904	0.21504	0.022977	-1.9532	1	5.909	0.169233	0	0	0.526474	-0.7916	0	0.673	0	0	0	0.897103	-0.3268	0	0.109	0	0.00424526	0.336983	0.250749	-0.8751	5	7.337	0.681477
RLTR20A3_MM	LTR	ERVK	BL6J_FR	0.00577346	0.209222	36.2385	0.000999001	19.5818	14	0.486	28.8066	0	0	0.287712	-1.1129	0	1.28	0	0	0	0.853147	-0.4002	0	0.159	0	0	0	0.969031	-0.1788	0	0.031	0	0	0	0.20979	-1.2585	0	1.597	0
MER92-int	LTR	ERV1	BL6J_FR	0.00340866	0	0	0.749251	-0.543	0	0.288	0	0	0	0.52048	-0.8068	0	0.647	0	0	0	0.923077	-0.2868	0	0.078	0	0	0	0.985015	-0.1233	0	0.015	0	0	0	0.428571	-0.9373	0	0.833	0
MER57-int	LTR	ERV1	BL6J_FR	0.00131544	0	0	0.799201	-0.4758	0	0.22	0	0	0	0.567433	-0.757	0	0.556	0	0	0	0.932068	-0.268	0	0.069	0	0	0	0.989011	-0.1054	0	0.011	0	0	0	0.490509	-0.8449	0	0.706	0
Charlie29b	DNA	hAT-Charlie	BL6J_FR	0.00120575	0	0	0.888112	-0.3371	0	0.125	0	0	0	0.715285	-0.5793	0	0.339	0	0	0	0.947053	-0.2324	0	0.055	0	0	0	0.994006	-0.0777	0	0.006	0	0	0	0.678322	-0.6153	0	0.403	0
RLTR26_Mus	LTR	ERVK	BL6J_FR	0.0138499	0.212934	15.3745	0.000999001	28.5067	24	0.655	36.6412	0	0	0.164835	-1.3279	0	1.759	0	0.100794	7.27763	0.161838	1.8616	1	0.182	5.49451	0	0	0.972028	-0.1632	0	0.031	0	0	0	0.132867	-1.4449	0	2.083	0
RLTR9F	LTR	ERVK	BL6J_FR	0.00533913	0	0	0.691309	-0.616	0	0.368	0	0	0	0.401598	-0.9579	0	0.892	0	0	0	0.889111	-0.3469	0	0.115	0	0	0	0.982018	-0.1353	0	0.018	0	0.0061668	1.15502	0.69031	-0.114	1	1.124	0.88968
L1M	LINE	L1	BL6J_FR	0.00150535	0	0	0.706294	-0.5906	0	0.342	0	0	0	0.43956	-0.9152	0	0.847	0	0	0	0.912088	-0.3003	0	0.095	0	0	0	0.992008	-0.0898	0	0.008	0	0	0	0.341658	-1.0195	0	1.048	0
RLTR16B_MM	LTR	ERVK	BL6J_FR	0.0179042	0.0109498	0.611579	0.596404	0.0895	1	0.914	1.09409	0.0260142	1.45297	0.203796	1.0693	4	2.308	1.7331	0	0	0.781219	-0.4879	0	0.252	0	0	0	0.935065	-0.2597	0	0.067	0	0	0	0.0519481	-1.7597	0	2.901	0
RMER5	LTR	ERV1	BL6J_FR	0.0723478	0.0221816	0.306597	0.032967	-1.9054	1	5.404	0.185048	0.394518	5.45308	0.000999001	13.9173	65	13.584	4.78504	0	0	0.190809	-1.304	0	1.631	0	0	0	0.751249	-0.5354	0	0.288	0	0	0	0.000999001	-4.0488	0	16.471	0
MT2A	LTR	ERVL	BL6J_FR	0.0714694	0.0294188	0.411628	0.0619381	-1.6546	2	6.109	0.327386	0.1464	2.04842	0.000999001	5.3511	36	15.159	2.37483	0.0206877	0.289462	0.52048	0.1127	2	1.837	1.08873	0	0	0.721279	-0.5682	0	0.337	0	0.0543245	0.760108	0.000999001	5.2758	42	19.306	2.17549
MERVL_2A-int	LTR	ERVL	BL6J_FR	0.13984	0.00789515	0.0564583	0.14985	-1.2842	1	3.371	0.296648	0	0	0.000999001	-2.823	0	8.608	0	0	0	0.307692	-1.1003	0	1.126	0	0	0	0.823177	-0.4373	0	0.202	0	0.569491	4.07243	0.286713	0.6868	13	10.822	1.20126
RMER17C2	LTR	ERVK	BL6J_FR	0.019886	0	0	0.112887	-1.4803	0	2.208	0	0.0550715	2.76935	0.0569431	1.8423	10	5.704	1.75316	0	0	0.487512	-0.839	0	0.724	0	0	0	0.864136	-0.3827	0	0.147	0	0.0151489	0.761785	0.00899101	3.2478	16	7.208	2.21976
MER89	LTR	ERV1	BL6J_FR	0.00431366	0	0	0.714286	-0.5903	0	0.32	0	0	0	0.394605	-0.961	0	0.92	0	0	0	0.889111	-0.3469	0	0.115	0	0	0	0.981019	-0.1391	0	0.019	0	0	0	0.324675	-1.0575	0	1.116	0
LTRIS2	LTR	ERV1	BL6J_FR	0.0242058	0	0	0.296703	-1.1039	0	1.146	0	0.266748	11.02	0.000999001	22.0832	41	2.933	13.9789	0	0	0.711289	-0.5905	0	0.332	0	0	0	0.923077	-0.282	0	0.081	0	0.0312809	1.29229	0.45954	0.2583	4	3.514	1.1383
RLTR1B-int	LTR	ERV1	BL6J_FR	0.0266735	0	0	0.413586	-0.9478	0	0.869	0	0.461743	17.311	0.000999001	24.1457	38	2.254	16.8589	0	0	0.765235	-0.5207	0	0.265	0	0	0	0.965035	-0.1878	0	0.036	0	0.000834157	0.0312729	0.224775	-1.0727	1	2.811	0.355745
ORR1B2	LTR	ERVL-MaLR	BL6J_FR	0.100908	0.0160253	0.158811	0.00599401	-2.4088	1	7.659	0.130565	0	0	0.000999001	-4.3899	0	19.365	0	0.0505526	0.500976	0.582418	-0.2394	2	2.375	0.842105	0.289736	2.87128	0.351648	0.8499	1	0.436	2.29358	0.0101439	0.100527	0.000999001	-4.1178	4	23.944	0.167056
IAPLTR2b	LTR	ERVK	BL6J_FR	0.0138393	0.0156963	1.13418	0.703297	-0.0769	1	1.082	0.924214	0.0519543	3.75411	0.001998	3.6772	9	2.828	3.18246	0	0	0.736264	-0.5456	0	0.312	0	0	0	0.947053	-0.2365	0	0.053	0	0.125094	9.03902	0.000999001	15.1679	31	3.404	9.10693
MER3	DNA	hAT-Charlie	BL6J_FR	0.00872025	0	0	0.208791	-1.2762	0	1.48	0	0	0	0.02997	-1.9007	0	3.556	0	0	0	0.648352	-0.6597	0	0.426	0	0	0	0.93007	-0.2704	0	0.072	0	0.00248758	0.285264	0.0669331	-1.7095	1	4.556	0.219491
Tigger6a	DNA	TcMar-Tigger	BL6J_FR	0.00257201	0	0	0.857143	-0.3958	0	0.15	0	0	0	0.67033	-0.6232	0	0.397	0	0	0	0.954046	-0.2172	0	0.047	0	0	0	0.991009	-0.0953	0	0.009	0	0	0	0.612388	-0.6916	0	0.498	0
L1MdV_II	LINE	L1	BL6J_FR	0.233556	0.217258	0.930216	0.360639	0.5023	7	5.808	1.20523	0.0458867	0.19647	0.478521	0.1027	15	14.613	1.02648	0	0	0.174825	-1.3395	0	1.696	0	0	0	0.696304	-0.6059	0	0.361	0	0.163808	0.701363	0.002997	-2.5908	7	18.544	0.377481
RLTR9D	LTR	ERVK	BL6J_FR	0.00967353	0	0	0.516484	-0.839	0	0.619	0	0	0	0.174825	-1.3469	0	1.652	0	0	0	0.856144	-0.3943	0	0.157	0	0	0	0.967033	-0.1846	0	0.033	0	0.170734	17.6496	0.000999001	45.4841	64	1.913	33.4553
MLT2D	LTR	ERVL	BL6J_FR	0.00901792	0	0	0.373626	-0.9949	0	0.976	0	0	0	0.101898	-1.5102	0	2.333	0	0.157413	17.4556	0.001998	5.2665	3	0.269	11.1524	0	0	0.965035	-0.1878	0	0.036	0	0.00113207	0.125536	0.193806	-1.1469	1	3.027	0.33036
L1M3c	LINE	L1	BL6J_FR	0.00361386	0	0	0.787213	-0.5003	0	0.23	0	0	0	0.547453	-0.7839	0	0.59	0	0	0	0.92008	-0.2911	0	0.082	0	0	0	0.988012	-0.1102	0	0.012	0	0	0	0.45954	-0.8855	0	0.781	0
L1MB8	LINE	L1	BL6J_FR	0.0523325	0	0	0.021978	-2.0166	0	3.854	0	0.00152152	0.029074	0.000999001	-2.8474	1	9.962	0.100381	0	0	0.322677	-1.0461	0	1.175	0	0.384886	7.35462	0.185814	1.7961	1	0.202	4.9505	0	0	0.000999001	-3.4372	0	12.284	0
MusHAL1	LINE	L1	BL6J_FR	0.0341618	0.0153204	0.448464	0.717283	-0.0569	1	1.058	0.94518	0	0	0.0639361	-1.6432	0	2.697	0	0	0	0.728272	-0.5646	0	0.318	0	0	0	0.932068	-0.2645	0	0.071	0	0	0	0.041958	-1.8498	0	3.415	0
RLTR22_Mur	LTR	ERVK	BL6J_FR	0.0415967	0	0	0.127872	-1.4801	0	1.995	0	0.0474083	1.13971	0.460539	-0.4215	4	4.968	0.805153	0	0	0.531469	-0.7884	0	0.646	0	0	0	0.889111	-0.3432	0	0.118	0	0	0	0.002997	-2.4801	0	6.173	0
RMER19B	LTR	ERVK	BL6J_FR	0.11066	0	0	0.010989	-2.0676	0	4.549	0	0	0	0.000999001	-3.4483	0	11.572	0	0.909324	8.21729	0.000999001	8.9159	12	1.368	8.77193	0	0	0.792208	-0.4775	0	0.24	0	0	0	0.000999001	-3.7747	0	14.376	0
ORR1C1	LTR	ERVL-MaLR	BL6J_FR	0.0922482	0.0472769	0.512497	0.156843	-1.1947	4	7.181	0.557025	0.105671	1.14551	0.381618	0.4208	20	18.259	1.09535	0.0556856	0.60365	0.351648	-0.7918	1	2.186	0.457457	0.855492	9.27381	0.00799201	4.2451	3	0.378	7.93651	0	0	0.000999001	-4.8425	0	22.414	0
RMER10A	LTR	ERVL	BL6J_FR	0.0416558	0.618877	14.8569	0.000999001	21.2884	42	3.353	12.5261	0.206444	4.95594	0.000999001	8.243	32	8.248	3.87973	0	0	0.372627	-0.9931	0	0.999	0	0.372028	8.93098	0.151848	2.0011	1	0.167	5.98802	0.205367	4.93008	0.000999001	20.252	73	10.162	7.18363
RLTR42-int	LTR	ERVK	BL6J_FR	0.0262198	0	0	0.112887	-1.4782	0	2.267	0	0.00439756	0.167719	0.017982	-2.0428	1	5.919	0.168947	0	0	0.493506	-0.8301	0	0.708	0	0.115723	4.41356	0.103896	2.7087	1	0.108	9.25926	0.00357496	0.136346	0.00899101	-2.2955	1	7.159	0.139684
MLTR31A_MM	LTR	ERVK	BL6J_FR	0.00450263	0	0	0.772228	-0.5201	0	0.249	0	0	0	0.528472	-0.7689	0	0.671	0	0	0	0.922078	-0.2888	0	0.079	0	0	0	0.983017	-0.1314	0	0.017	0	0	0	0.446553	-0.9061	0	0.787	0
MLTR11A	LTR	ERVK	BL6J_FR	0.0250634	0	0	0.183816	-1.3151	0	1.654	0	0	0	0.012987	-1.9602	0	4.101	0	0	0	0.626374	-0.6815	0	0.47	0	0	0	0.922078	-0.284	0	0.082	0	0	0	0.00599401	-2.2887	0	5.195	0
MMAR1	DNA	TcMar-Mariner	BL6J_FR	0.00375094	0	0	0.792208	-0.4802	0	0.234	0	0	0	0.544456	-0.7829	0	0.607	0	0	0	0.925075	-0.2827	0	0.076	0	0	0	0.984016	-0.1275	0	0.016	0	0	0	0.492507	-0.841	0	0.727	0
L1MC5a	LINE	L1	BL6J_FR	0.0134966	0	0	0.216783	-1.2296	0	1.477	0	0	0	0.025974	-1.9394	0	3.569	0	0.0615964	4.56385	0.00899101	4.1196	3	0.412	7.28155	0	0	0.921079	-0.2875	0	0.082	0	0.0027557	0.204178	0.0709291	-1.5799	1	4.387	0.227946
MLTR18_MM	LTR	ERVK	BL6J_FR	0.0054781	0	0	0.707293	-0.6026	0	0.335	0	0	0	0.411588	-0.9635	0	0.895	0	0	0	0.908092	-0.3131	0	0.095	0	0	0	0.978022	-0.147	0	0.023	0	0	0	0.347652	-1.0448	0	1.087	0
L1MA5A	LINE	L1	BL6J_FR	0.0101474	0	0	0.536464	-0.7851	0	0.636	0	0	0	0.171828	-1.3538	0	1.807	0	0	0	0.806194	-0.4624	0	0.221	0	0	0	0.962038	-0.1986	0	0.038	0	0	0	0.132867	-1.4098	0	2.095	0
RLTR17	LTR	ERVK	BL6J_FR	0.0203923	0	0	0.344655	-1.0012	0	1.037	0	0.0252349	1.23747	0.255744	0.9283	4	2.536	1.57729	0.0804175	3.94352	0.240759	1.3037	1	0.284	3.52113	0	0	0.943057	-0.2386	0	0.061	0	0	0	0.03996	-1.8006	0	3.137	0
RCHARR1	DNA	hAT-Charlie	BL6J_FR	0.0739946	0	0	0.001998	-2.3103	0	5.064	0	0	0	0.000999001	-3.5882	0	12.709	0	0.0331314	0.447754	0.444555	0.4297	2	1.487	1.34499	0.318881	4.30951	0.258741	1.3937	1	0.286	3.4965	0	0	0.000999001	-4.0569	0	15.824	0
L1MD2	LINE	L1	BL6J_FR	0.0212451	0	0	0.202797	-1.2753	0	1.581	0	0	0	0.021978	-1.989	0	4.115	0	0	0	0.598402	-0.7001	0	0.523	0	0	0	0.92008	-0.2895	0	0.083	0	0.00628597	0.295878	0.244755	-0.9779	3	5.114	0.586625
RMER3D-int	LTR	ERVK	BL6J_FR	0.0485108	0	0	0.111888	-1.4776	0	2.102	0	0.157292	3.2424	0.000999001	5.416	18	5.397	3.33519	0.00995497	0.205211	0.460539	0.4658	1	0.626	1.59744	0	0	0.894106	-0.3353	0	0.112	0	0	0	0.000999001	-2.53	0	6.481	0
Tigger1	DNA	TcMar-Tigger	BL6J_FR	0.0105608	0	0	0.51049	-0.8238	0	0.677	0	0	0	0.17982	-1.3173	0	1.695	0	0	0	0.833167	-0.4277	0	0.182	0	0	0	0.963037	-0.1934	0	0.038	0	0	0	0.134865	-1.4329	0	2.032	0
RLTR19-int	LTR	ERVK	BL6J_FR	0.0331334	0.0379249	1.14461	0.532468	-0.3198	2	2.502	0.799361	0.0182025	0.549372	0.0519481	-1.7329	2	6.34	0.315457	0	0	0.463536	-0.8825	0	0.759	0	0	0	0.855145	-0.4056	0	0.149	0	0	0	0.001998	-2.7246	0	7.783	0
MER34B	LTR	ERV1	BL6J_FR	0.00182756	0	0	0.841159	-0.4227	0	0.168	0	0	0	0.649351	-0.6691	0	0.42	0	0	0	0.947053	-0.2324	0	0.055	0	0	0	0.988012	-0.1102	0	0.012	0	0	0	0.58042	-0.7605	0	0.507	0
RLTR53B_Mm	LTR	ERVK	BL6J_FR	0.00125892	0	0	0.851149	-0.3985	0	0.161	0	0	0	0.694306	-0.6143	0	0.362	0	0	0	0.957043	-0.2119	0	0.043	0	0	0	0.988012	-0.1102	0	0.012	0	0	0	0.599401	-0.7238	0	0.511	0
UCON4	DNA	Kolobok	BL6J_FR	0.000288531	0	0	0.96004	-0.2016	0	0.041	0	0	0	0.871129	-0.367	0	0.145	0	0	0	0.984016	-0.1275	0	0.016	0	0	0	0.998002	-0.0447	0	0.002	0	0	0	0.874126	-0.3734	0	0.13	0
MER106B	DNA	hAT-Charlie	BL6J_FR	0.000705908	0	0	0.906094	-0.3185	0	0.096	0	0	0	0.786214	-0.4924	0	0.238	0	0	0	0.961039	-0.2014	0	0.039	0	0	0	0.994006	-0.0777	0	0.006	0	0	0	0.762238	-0.5219	0	0.275	0
LTR37A	LTR	ERV1	BL6J_FR	0.00247605	0	0	0.757243	-0.5277	0	0.284	0	0	0	0.477522	-0.8682	0	0.737	0	0	0	0.912088	-0.3054	0	0.091	0	0	0	0.984016	-0.1242	0	0.017	0	0	0	0.393606	-0.992	0	0.934	0
MLTR32C_MM	LTR	ERVK	BL6J_FR	0.002208	0	0	0.885115	-0.3449	0	0.128	0	0.00629018	2.84881	0.314685	1.0039	1	0.381	2.62467	0	0	0.954046	-0.2195	0	0.046	0	0	0	0.992008	-0.0898	0	0.008	0	0	0	0.636364	-0.6706	0	0.454	0
BGLII_B	LTR	ERVK	BL6J_FR	0.0138256	0.037502	2.71251	0.204795	1.2876	2	0.861	2.32288	0.397357	28.7407	0.000999001	35.0373	55	2.106	26.1159	0.0684404	4.95028	0.236763	1.4181	1	0.268	3.73134	0	0	0.956044	-0.2144	0	0.044	0	0	0	0.0699301	-1.6487	0	2.635	0
ID	SINE	ID	BL6J_FR	0.0136199	0.00399457	0.29329	0.146853	-1.3149	2	4.814	0.415455	0.00233794	0.171656	0.003996	-2.8645	2	12.032	0.166223	0.0227098	1.6674	0.427572	0.477	2	1.435	1.39373	0.074577	5.47559	0.231768	1.4884	1	0.257	3.89105	0.001713	0.125772	0.000999001	-3.2282	2	14.621	0.13679
L1M4c	LINE	L1	BL6J_FR	0.0177866	0	0	0.294705	-1.118	0	1.19	0	0	0	0.0529471	-1.7504	0	3.043	0	0	0	0.718282	-0.5767	0	0.33	0	0	0	0.923077	-0.2834	0	0.08	0	0	0	0.027972	-1.9371	0	3.786	0
ID4	SINE	ID	BL6J_FR	0.0304008	0	0	0.000999001	-2.8789	0	8.911	0	0.0197055	0.648192	0.0549451	-1.6532	15	22.642	0.662486	0.0354646	1.16657	0.538462	0.1688	3	2.729	1.0993	0	0	0.585415	-0.7381	0	0.525	0	0.00320257	0.105345	0.000999001	-4.7893	3	28.151	0.106568
MMERGLN-int	LTR	ERV1	BL6J_FR	0.0482724	0.161663	3.34897	0.000999001	16.3081	15	0.813	18.4502	0.623154	12.9091	0.015984	2.8376	6	1.968	3.04878	0	0	0.764236	-0.5147	0	0.265	0	0	0	0.96004	-0.204	0	0.04	0	1.17335	24.3068	0.000999001	11.47	20	2.409	8.3022
L1MA10	LINE	L1	BL6J_FR	0.00588626	0	0	0.547453	-0.7813	0	0.605	0	0.00185551	0.315227	0.534466	-0.4453	1	1.557	0.642261	0	0	0.841159	-0.4158	0	0.176	0	0	0	0.961039	-0.2014	0	0.039	0	0	0	0.145854	-1.3986	0	1.926	0
L1MB1	LINE	L1	BL6J_FR	0.0228193	0.0698345	3.06033	0.000999001	4.7248	8	1.794	4.45931	0	0	0.014985	-2.0688	0	4.406	0	0	0	0.586414	-0.7236	0	0.552	0	0	0	0.92008	-0.2895	0	0.083	0	0	0	0.00799201	-2.3428	0	5.515	0
RMER21B	LTR	ERV1	BL6J_FR	0.0105876	0	0	0.357642	-0.9983	0	1.047	0	0.172989	16.3388	0.000999001	27.2822	49	2.746	17.8441	0	0	0.72028	-0.5707	0	0.333	0	0.361741	34.1665	0.003996	8.0086	2	0.056	35.7143	0	0	0.036963	-1.8458	0	3.398	0
L1MA7	LINE	L1	BL6J_FR	0.0288745	0	0	0.106893	-1.4783	0	2.247	0	0.00807147	0.279536	0.0719281	-1.5603	2	5.858	0.341413	0	0	0.507493	-0.825	0	0.706	0	0	0	0.875125	-0.3703	0	0.13	0	0.00428995	0.148572	0.025974	-2.0176	2	7.262	0.275406
L1ME1	LINE	L1	BL6J_FR	0.0379176	0	0	0.0739261	-1.6461	0	2.696	0	0	0	0.000999001	-2.6382	0	6.877	0	0	0	0.425574	-0.9132	0	0.863	0	0.0780058	2.05725	0.133866	2.1081	1	0.149	6.71141	0	0	0.001998	-2.9637	0	8.6	0
L1ME2	LINE	L1	BL6J_FR	0.0163946	0	0	0.308691	-1.0701	0	1.249	0	0	0	0.048951	-1.7499	0	3.026	0	0	0	0.69031	-0.612	0	0.37	0	0	0	0.927073	-0.2702	0	0.08	0	0.00281528	0.17172	0.10989	-1.4492	1	3.828	0.261233
ID4_v	SINE	ID	BL6J_FR	0.037744	0	0	0.000999001	-3.4616	0	11.425	0	0.00135452	0.0358871	0.000999001	-5.1588	1	29.244	0.034195	0.0409087	1.08385	0.45954	0.297	4	3.462	1.1554	0.0480036	1.27182	0.451548	0.4616	1	0.621	1.61031	0.0375222	0.994123	0.453546	-0.2215	35	36.324	0.96355
MLT1K	LTR	ERVL-MaLR	BL6J_FR	0.00492869	0	0	0.52048	-0.8037	0	0.662	0	0	0	0.152847	-1.3402	0	1.8	0	0	0	0.804196	-0.4703	0	0.215	0	0	0	0.967033	-0.18	0	0.035	0	0.00384308	0.779737	0.366633	0.5609	3	2.159	1.38953
Charlie1a	DNA	hAT-Charlie	BL6J_FR	0.0211148	0	0	0.195804	-1.2897	0	1.67	0	0	0	0.022977	-1.9935	0	4.205	0	0	0	0.6004	-0.7167	0	0.504	0	0	0	0.924076	-0.283	0	0.078	0	0.0138232	0.654667	0.102897	-1.4628	2	5.218	0.383289
RMER19C	LTR	ERVK	BL6J_FR	0.0477313	0	0	0.0899101	-1.578	0	2.477	0	0	0	0.001998	-2.4458	0	6.324	0	0.245297	5.13911	0.044955	2.5732	3	0.78	3.84615	0	0	0.869131	-0.3693	0	0.145	0	0	0	0.000999001	-2.9636	0	8.3	0
IAPEY4_I	LTR	ERVK	BL6J_FR	0.0170129	0	0	0.719281	-0.5811	0	0.323	0	0.144451	8.49069	0.228771	1.0946	2	0.921	2.17155	0	0	0.93007	-0.2688	0	0.073	0	0	0	0.986014	-0.1191	0	0.014	0	0.682013	40.0879	0.001998	4.6469	6	1.071	5.60224
IAPLTR4_I	LTR	ERVK	BL6J_FR	0.0123926	0.0298888	2.41182	0.173826	1.4825	2	0.716	2.7933	0.0239917	1.93597	0.112887	1.5945	4	1.779	2.24845	0	0	0.822178	-0.4277	0	0.201	0	0	0	0.962038	-0.1986	0	0.038	0	0.0447764	3.61314	0.004995	3.8483	8	2.198	3.63967
Plat_L3	LINE	CR1	BL6J_FR	0.00152181	0	0	0.814186	-0.4639	0	0.197	0	0	0	0.601399	-0.7036	0	0.52	0	0	0	0.939061	-0.2477	0	0.065	0	0	0	0.99001	-0.1005	0	0.01	0	0	0	0.542458	-0.7713	0	0.614	0
RMER17D2	LTR	ERVK	BL6J_FR	0.0259231	0	0	0.282717	-1.1231	0	1.25	0	0.248824	9.59854	0.000999001	8.054	17	3.026	5.61798	0	0	0.692308	-0.616	0	0.362	0	0	0	0.929071	-0.2682	0	0.076	0	0.461766	17.8129	0.000999001	43.0373	90	3.743	24.0449
RMER17C	LTR	ERVK	BL6J_FR	0.0625478	0	0	0.00799201	-2.2733	0	5.319	0	0.129162	2.06501	0.041958	1.988	21	13.59	1.54525	0.130037	2.079	0.492507	0.3254	2	1.603	1.24766	0	0	0.768232	-0.512	0	0.267	0	0	0	0.000999001	-4.1173	0	16.802	0
Tigger17a	DNA	TcMar-Tigger	BL6J_FR	0.00891676	0	0	0.534466	-0.8103	0	0.605	0	0	0	0.248751	-1.1746	0	1.505	0	0	0	0.844156	-0.4132	0	0.17	0	0	0	0.975025	-0.16	0	0.025	0	0	0	0.168831	-1.3171	0	1.86	0
ERVB7_4-LTR_MM	LTR	ERVK	BL6J_FR	0.00243702	0.0383009	15.7163	0.017982	4.6648	2	0.145	13.7931	0.00757048	3.10645	0.321678	1.0337	1	0.377	2.65252	0	0	0.961039	-0.1989	0	0.04	0	0	0	0.993007	-0.0839	0	0.007	0	0	0	0.637363	-0.6807	0	0.445	0
RLTR12B	LTR	ERVK	BL6J_FR	0.0112827	0	0	0.508492	-0.8157	0	0.688	0	0	0	0.152847	-1.3879	0	1.776	0	0	0	0.825175	-0.4397	0	0.191	0	0	0	0.966034	-0.185	0	0.035	0	0	0	0.10989	-1.5051	0	2.248	0
MLTR14	LTR	ERV1	BL6J_FR	0.0559005	0.0661219	1.18285	0.521479	-0.2515	4	4.54	0.881057	0.183065	3.27483	0.000999001	13.9923	59	11.665	5.05787	0.0199099	0.356167	0.608392	-0.3118	1	1.357	0.73692	0.225445	4.03297	0.035964	3.2326	2	0.279	7.16846	0.152383	2.72596	0.000999001	9.7663	52	14.372	3.61815
L1MC3	LINE	L1	BL6J_FR	0.0436567	0	0	0.040959	-1.8019	0	3.214	0	0	0	0.000999001	-2.8315	0	7.899	0	0	0	0.362637	-0.9876	0	0.992	0	0	0	0.835165	-0.4179	0	0.187	0	0.00692648	0.158658	0.001998	-2.528	2	9.928	0.20145
RLTR41A2	LTR	ERV1	BL6J_FR	0.00674495	0	0	0.638362	-0.677	0	0.438	0	0	0	0.346653	-1.0503	0	1.026	0	0	0	0.887113	-0.3457	0	0.121	0	0	0	0.975025	-0.16	0	0.025	0	0	0	0.260739	-1.1649	0	1.357	0
MERV1_I	LTR	ERV1	BL6J_FR	0.0337416	0	0	0.345654	-1.054	0	1.06	0	0	0	0.0679321	-1.63	0	2.693	0	0	0	0.726274	-0.5609	0	0.325	0	0	0	0.927073	-0.2785	0	0.074	0	0	0	0.033966	-1.877	0	3.3	0
L1ME3G	LINE	L1	BL6J_FR	0.00705275	0	0	0.421578	-0.928	0	0.852	0	0	0	0.143856	-1.3968	0	2.043	0	0	0	0.787213	-0.4887	0	0.241	0	0	0	0.959041	-0.2023	0	0.043	0	0	0	0.0599401	-1.645	0	2.583	0
L1ME3B	LINE	L1	BL6J_FR	0.00293314	0	0	0.78022	-0.4998	0	0.251	0	0	0	0.495504	-0.8424	0	0.689	0	0	0	0.92008	-0.2895	0	0.083	0	0	0	0.981019	-0.1391	0	0.019	0	0	0	0.402597	-0.9645	0	0.867	0
Kanga1c	DNA	TcMar-Tc2	BL6J_FR	0.000709512	0	0	0.903097	-0.3186	0	0.103	0	0	0	0.81019	-0.4701	0	0.201	0	0.0113549	16.0038	0.024975	6.0006	1	0.025	40	0	0	0.997003	-0.0548	0	0.003	0	0	0	0.763237	-0.5164	0	0.27	0
RLTR10A	LTR	ERVK	BL6J_FR	0.0108552	0	0	0.553447	-0.7661	0	0.597	0	0	0	0.208791	-1.2415	0	1.513	0	0	0	0.847153	-0.4051	0	0.168	0	0	0	0.963037	-0.1959	0	0.037	0	0.00569014	0.524186	0.450549	-0.6327	1	1.886	0.530223
MuLV-int	LTR	ERV1	BL6J_FR	0.0179984	0	0	0.501499	-0.8408	0	0.673	0	0.165938	9.21959	0.117882	1.6418	4	1.754	2.2805	0	0	0.814186	-0.4532	0	0.204	0	0	0	0.939061	-0.2527	0	0.062	0	0	0	0.116883	-1.4449	0	2.2	0
RLTR14-int	LTR	ERV1	BL6J_FR	0.0287545	0	0	0.1998	-1.3042	0	1.545	0	0	0	0.015984	-1.9963	0	3.899	0	0.229431	7.97896	0.000999001	6.8263	5	0.426	11.7371	0	0	0.913087	-0.3034	0	0.09	0	0	0	0.00899101	-2.3096	0	4.902	0
LTR40a	LTR	ERVL	BL6J_FR	0.00306665	0	0	0.777223	-0.488	0	0.274	0	0	0	0.503497	-0.8362	0	0.66	0	0	0	0.932068	-0.2662	0	0.07	0	0	0	0.982018	-0.1353	0	0.018	0	0	0	0.426573	-0.9386	0	0.826	0
ORR1A0	LTR	ERVL-MaLR	BL6J_FR	0.0458666	0.713571	15.5575	0.000999001	15.6945	24	1.971	12.1766	0.10196	2.22297	0.000999001	4.9059	16	5.042	3.17334	0	0	0.571429	-0.7474	0	0.556	0	0	0	0.895105	-0.3257	0	0.113	0	0.197397	4.30373	0.000999001	7.6218	26	6.186	4.20304
MT2B2	LTR	ERVL	BL6J_FR	0.0218183	0.00549841	0.252009	0.36963	-0.8256	1	2.214	0.451671	0	0	0.002997	-2.3037	0	5.498	0	0	0	0.542458	-0.7866	0	0.631	0	0	0	0.896104	-0.3329	0	0.109	0	0.00609233	0.27923	0.485514	-0.2836	6	6.722	0.892591
MIRc	SINE	MIR	BL6J_FR	0.0143868	0	0	0.044955	-1.7416	0	3.178	0	0	0	0.002997	-2.7702	0	7.78	0	0	0	0.392607	-0.9413	0	0.95	0	0	0	0.851149	-0.3995	0	0.166	0	0.00192154	0.133563	0.002997	-2.5156	2	9.848	0.203087
RLTR13C2	LTR	ERVK	BL6J_FR	0.0192599	0.41473	21.5334	0.000999001	37.732	32	0.684	46.7836	0	0	0.186813	-1.3095	0	1.664	0	0	0	0.812188	-0.4527	0	0.212	0	0	0	0.964036	-0.1932	0	0.036	0	0.14057	7.2986	0.000999001	7.6237	13	2.067	6.28931
RMER16A3	LTR	ERVK	BL6J_FR	0.00189443	0	0	0.865135	-0.382	0	0.145	0	0	0	0.705295	-0.5877	0	0.346	0	0	0	0.942058	-0.2459	0	0.059	0	0	0	0.992008	-0.0898	0	0.008	0	0	0	0.618382	-0.7063	0	0.466	0
RLTR19	LTR	ERVK	BL6J_FR	0.0104898	0	0	0.442557	-0.916	0	0.778	0	0.00768181	0.732314	0.564436	0.067	2	1.908	1.04822	0	0	0.772228	-0.5137	0	0.259	0	0.40803	38.8979	0.04995	4.4033	1	0.049	20.4082	0	0	0.0719281	-1.6196	0	2.473	0
RLTR42	LTR	ERVK	BL6J_FR	0.00134104	0	0	0.805195	-0.4584	0	0.221	0	0	0	0.638362	-0.6757	0	0.447	0	0	0	0.949051	-0.2276	0	0.053	0	0	0	0.989011	-0.1054	0	0.011	0	0	0	0.569431	-0.75	0	0.554	0
MER46C	DNA	TcMar-Tigger	BL6J_FR	0.0019511	0	0	0.765235	-0.5231	0	0.268	0	0.00100198	0.513544	0.471528	0.4814	1	0.627	1.5949	0	0	0.929071	-0.2725	0	0.073	0	0	0	0.988012	-0.1102	0	0.012	0	0	0	0.430569	-0.9155	0	0.833	0
Kanga1d	DNA	TcMar-Tc2	BL6J_FR	0.000399285	0	0	0.958042	-0.2069	0	0.043	0	0	0	0.854146	-0.4087	0	0.149	0	0	0	0.981019	-0.136	0	0.02	0	0	0	0.998002	-0.0447	0	0.002	0	0	0	0.855145	-0.3943	0	0.157	0
RMER6B	LTR	ERVK	BL6J_FR	0.014822	0.0614224	4.14399	0.000999001	5.5374	7	1.144	6.11888	0.0720123	4.85847	0.000999001	5.376	12	2.919	4.111	0	0	0.701299	-0.5992	0	0.354	0	0.169727	11.451	0.0619381	3.9215	1	0.061	16.3934	0.000968218	0.0653229	0.111888	-1.3933	1	3.663	0.273
Charlie4a	DNA	hAT-Charlie	BL6J_FR	0.00484543	0	0	0.64036	-0.662	0	0.458	0	0	0	0.315684	-1.0717	0	1.179	0	0	0	0.866134	-0.3846	0	0.14	0	0	0	0.974026	-0.1633	0	0.026	0	0.0167576	3.45844	0.174825	1.3482	3	1.432	2.09497
RMER6A	LTR	ERVK	BL6J_FR	0.072246	0	0	0.023976	-1.9601	0	3.977	0	1.26225	17.4715	0.000999001	77.5801	260	10.069	25.8218	0	0	0.304695	-1.0698	0	1.229	0	0	0	0.809191	-0.4656	0	0.206	0	0	0	0.000999001	-3.6007	0	12.451	0
RLTR48A	LTR	ERV1	BL6J_FR	0.010493	0	0	0.557443	-0.7619	0	0.57	0	0	0	0.232767	-1.2079	0	1.416	0	0	0	0.86014	-0.3828	0	0.153	0	0	0	0.974026	-0.1633	0	0.026	0	0	0	0.170829	-1.3611	0	1.798	0
MMERGLN_LTR	LTR	ERV1	BL6J_FR	0.0091201	0	0	0.605395	-0.6944	0	0.517	0	0.0483731	5.30401	0.001998	4.3959	6	1.237	4.85044	0	0	0.867133	-0.3742	0	0.145	0	0	0	0.974026	-0.1633	0	0.026	0	0.0127805	1.40135	0.505495	0.2313	2	1.701	1.17578
RLTR1A2_MM	LTR	ERV1	BL6J_FR	0.0061358	0.0503786	8.2106	0.002997	6.0973	4	0.351	11.396	0	0	0.452547	-0.8775	0	0.819	0	0	0	0.921079	-0.2875	0	0.082	0	0	0	0.977023	-0.1534	0	0.023	0	0.0972389	15.8478	0.000999001	10.9841	12	1.005	11.9403
RLTR12BD_Mm	LTR	ERVK	BL6J_FR	0.00910395	0	0	0.466533	-0.8591	0	0.754	0	0	0	0.133866	-1.385	0	1.867	0	0	0	0.787213	-0.4943	0	0.235	0	0	0	0.955045	-0.2127	0	0.047	0	0	0	0.0899101	-1.5732	0	2.326	0
RLTR10B2	LTR	ERVK	BL6J_FR	0.0111854	0.132761	11.8691	0.000999001	8.5188	8	0.702	11.396	0	0	0.18981	-1.2627	0	1.736	0	0	0	0.828172	-0.4358	0	0.19	0	0	0	0.956044	-0.2101	0	0.046	0	0	0	0.116883	-1.5223	0	2.166	0
IAP-d-int	LTR	ERVK	BL6J_FR	0.0221413	0	0	0.472527	-0.8582	0	0.751	0	0	0	0.142857	-1.4317	0	1.924	0	0	0	0.799201	-0.4581	0	0.232	0	0	0	0.959041	-0.2067	0	0.041	0	0.717062	32.3858	0.000999001	25.1706	40	2.38	16.8067
RLTR18B	LTR	ERVK	BL6J_FR	0.0112519	0	0	0.490509	-0.8223	0	0.733	0	0	0	0.138861	-1.3868	0	1.946	0	0	0	0.797203	-0.4784	0	0.226	0	0	0	0.963037	-0.1934	0	0.038	0	0	0	0.103896	-1.4806	0	2.317	0
MLTR18B_MM	LTR	ERVK	BL6J_FR	0.00639327	0	0	0.687313	-0.608	0	0.384	0	0	0	0.373626	-1.0203	0	0.952	0	0	0	0.897103	-0.3323	0	0.107	0	0	0	0.975025	-0.16	0	0.025	0	0	0	0.312687	-1.087	0	1.151	0
MER68B	LTR	ERVL	BL6J_FR	0.000943272	0	0	0.898102	-0.3248	0	0.111	0	0	0	0.81019	-0.4612	0	0.212	0	0	0	0.968032	-0.1791	0	0.033	0	0	0	0.995005	-0.0709	0	0.005	0	0	0	0.748252	-0.5333	0	0.294	0
L1MC5	LINE	L1	BL6J_FR	0.0168884	0.0199729	1.18264	0.225774	1.0904	3	1.566	1.91571	0	0	0.024975	-2.0767	0	4.125	0	0	0	0.625375	-0.6848	0	0.464	0	0	0	0.922078	-0.2827	0	0.083	0	0	0	0.012987	-2.2116	0	5.042	0
MMERVK10D3_I	LTR	ERVK	BL6J_FR	0.028284	0	0	0.549451	-0.7892	0	0.574	0	0.269605	9.53208	0.000999001	11.6052	15	1.372	10.9329	0	0	0.852148	-0.3993	0	0.16	0	0	0	0.969031	-0.1761	0	0.032	0	0.00262164	0.0926897	0.483516	0.2626	2	1.66	1.20482
BGLII_A	LTR	ERVK	BL6J_FR	0.00389598	0	0	0.766234	-0.5269	0	0.255	0	0	0	0.515485	-0.7933	0	0.662	0	0	0	0.933067	-0.2585	0	0.073	0	0	0	0.984016	-0.1275	0	0.016	0	0	0	0.468531	-0.8636	0	0.787	0
MYSERV-int	LTR	ERVK	BL6J_FR	0.0490421	0	0	0.11988	-1.487	0	2.126	0	0.429087	8.74936	0.011988	2.7396	11	5.078	2.16621	0.182145	3.71405	0.130869	1.7936	2	0.601	3.32779	0	0	0.888112	-0.3474	0	0.117	0	0	0	0.000999001	-2.6314	0	6.593	0
RMER17D	LTR	ERVK	BL6J_FR	0.0131197	0	0	0.494505	-0.8474	0	0.681	0	0	0	0.158841	-1.3529	0	1.75	0	0	0	0.81019	-0.4597	0	0.211	0	0	0	0.954046	-0.2195	0	0.046	0	0.454854	34.6695	0.000999001	45.7067	69	2.212	31.1935
RLTR34C_MM	LTR	ERVK	BL6J_FR	0.00451325	0	0	0.73027	-0.5565	0	0.316	0	0	0	0.443556	-0.9091	0	0.793	0	0	0	0.939061	-0.2477	0	0.065	0	0	0	0.983017	-0.1314	0	0.017	0	0	0	0.3996	-0.9295	0	0.959	0
MER5A1	DNA	hAT-Charlie	BL6J_FR	0.00821806	0	0	0.191808	-1.2937	0	1.693	0	0	0	0.020979	-2.0348	0	4.19	0	0	0	0.633367	-0.6677	0	0.454	0	0	0	0.917083	-0.2928	0	0.088	0	0.0797514	9.7044	0.000999001	26.007	65	5.221	12.4497
MLT2C2	LTR	ERVL	BL6J_FR	0.00392978	0	0	0.64036	-0.6759	0	0.435	0	0	0	0.33966	-1.0575	0	1.087	0	0.0325092	8.27253	0.130869	2.3721	1	0.137	7.29927	0	0	0.979021	-0.1464	0	0.021	0	0.0096226	2.44864	0.391608	0.5481	2	1.376	1.45349
RLTR1E_MM	LTR	ERV1	BL6J_FR	0.00098966	0	0	0.942058	-0.2459	0	0.059	0	0	0	0.832168	-0.4373	0	0.177	0	0	0	0.977023	-0.1534	0	0.023	0	0	0	0.998002	-0.0447	0	0.002	0	0.0176365	17.8207	0.001998	7.3278	4	0.244	16.3934
L1MEc	LINE	L1	BL6J_FR	0.0301388	0	0	0.0939061	-1.5277	0	2.332	0	0	0	0.004995	-2.3772	0	5.65	0	0	0	0.48951	-0.8471	0	0.715	0	0	0	0.875125	-0.3641	0	0.133	0	0	0	0.000999001	-2.6974	0	7.365	0
RLTR20B3A_MM	LTR	ERVK	BL6J_FR	0.00819872	0	0	0.581419	-0.7439	0	0.541	0	0	0	0.266733	-1.1499	0	1.293	0	0	0	0.839161	-0.424	0	0.172	0	0	0	0.967033	-0.1821	0	0.034	0	0	0	0.195804	-1.2486	0	1.632	0
RMER19B2	LTR	ERVK	BL6J_FR	0.0417751	0	0	0.12987	-1.4059	0	1.945	0	0	0	0.00799201	-2.2695	0	5.053	0	0.188211	4.50534	0.026973	3.0582	3	0.618	4.85437	0	0	0.895105	-0.336	0	0.109	0	0	0	0.000999001	-2.5044	0	6.431	0
LTR108c_Mam	LTR	ERVL	BL6J_FR	5.26843e-05	0	0	0.997003	-0.0548	0	0.003	0	0	0	0.993007	-0.0839	0	0.007	0	0	0	0.998002	-0.0447	0	0.002	0	0	0	1	NA	0	0	NA	0	0	0.991009	-0.0953	0	0.009	0
RLTR30E_MM	LTR	ERV1	BL6J_FR	0.00416907	0	0	0.774226	-0.5109	0	0.253	0	0	0	0.566434	-0.7533	0	0.563	0	0	0	0.92008	-0.2911	0	0.082	0	0.17487	41.9446	0.000999001	19.06	2	0.011	181.818	0	0	0.464535	-0.8758	0	0.752	0
Looper	DNA	PiggyBac	BL6J_FR	0.00127428	0	0	0.912088	-0.3069	0	0.09	0	0	0	0.757243	-0.5256	0	0.285	0	0	0	0.959041	-0.2067	0	0.041	0	0	0	0.992008	-0.0898	0	0.008	0	0	0	0.71029	-0.5862	0	0.345	0
RLTR24B_MM	LTR	ERV1	BL6J_FR	0.0038554	0	0	0.589411	-0.7296	0	0.527	0	0	0	0.273726	-1.1439	0	1.296	0	0	0	0.857143	-0.3944	0	0.154	0	0	0	0.974026	-0.1584	0	0.028	0	0	0	0.202797	-1.2511	0	1.668	0
RMER15-int	LTR	ERVL	BL6J_FR	0.0524752	0	0	0.047952	-1.7703	0	3.18	0	0	0	0.002997	-2.7791	0	7.902	0	0.375489	7.15555	0.000999001	8.8688	10	0.999	10.01	0	0	0.845155	-0.4061	0	0.17	0	0.00817772	0.15584	0.000999001	-2.9751	1	9.763	0.102428
Tigger17c	DNA	TcMar-Tigger	BL6J_FR	0.000891726	0	0	0.917083	-0.2886	0	0.092	0	0	0	0.795205	-0.4819	0	0.224	0	0	0	0.972028	-0.1669	0	0.029	0	0	0	0.997003	-0.0548	0	0.003	0	0	0	0.749251	-0.5455	0	0.283	0
Lx2A	LINE	L1	BL6J_FR	0.028545	0	0	0.353646	-1.0285	0	1.017	0	0	0	0.101898	-1.4982	0	2.393	0	0	0	0.758242	-0.5237	0	0.28	0	0	0	0.966034	-0.1875	0	0.034	0	0	0	0.0559441	-1.7394	0	2.975	0
RMER2	LTR	ERV1	BL6J_FR	0.0295391	0	0	0.195804	-1.2563	0	1.737	0	0	0	0.00999001	-2.1545	0	4.5	0	0.0769955	2.60656	0.42957	0.6436	1	0.54	1.85185	0	0	0.895105	-0.3374	0	0.108	0	0	0	0.00699301	-2.3647	0	5.503	0
MurERV4-int	LTR	ERVK	BL6J_FR	0.0321995	0	0	0.316683	-1.0801	0	1.157	0	0	0	0.0529471	-1.7072	0	3.037	0	0.792976	24.627	0.000999001	22.4554	14	0.394	35.533	0	0	0.932068	-0.2645	0	0.071	0	0	0	0.021978	-1.9538	0	3.744	0
RLTR40	LTR	ERVK	BL6J_FR	0.0319012	0	0	0.147852	-1.3301	0	1.92	0	1.26305	39.5924	0.000999001	66.1024	155	5.029	30.8212	0	0	0.549451	-0.7836	0	0.585	0	0	0	0.893107	-0.3285	0	0.113	0	0	0	0.002997	-2.5605	0	6.157	0
RMER19A	LTR	ERVK	BL6J_FR	0.0363006	0	0	0.196803	-1.2727	0	1.579	0	0	0	0.01998	-2.0147	0	4.104	0	0.0992386	2.7338	0.0899101	2.1506	2	0.485	4.12371	0	0	0.92008	-0.2928	0	0.081	0	0.0195729	0.53919	0.418581	-0.5238	4	5.151	0.776548
RMER13A1	LTR	ERVK	BL6J_FR	0.0196088	0	0	0.413586	-0.9639	0	0.912	0	0	0	0.0949051	-1.4891	0	2.383	0	0.0258207	1.31679	0.257742	1.2306	1	0.304	3.28947	0	0	0.95005	-0.2271	0	0.051	0	0.0111717	0.569731	0.207792	-1.1376	1	2.882	0.346981
MER65D	LTR	ERV1	BL6J_FR	0.000186538	0	0	0.974026	-0.1633	0	0.026	0	0	0	0.93007	-0.2722	0	0.071	0	0	0	0.997003	-0.0548	0	0.003	0	0	0	0.999001	-0.0316	0	0.001	0	0.00175769	9.42269	0.0919081	3.0499	1	0.093	10.7527
RLTR16C_MM	LTR	ERVK	BL6J_FR	0.00507995	0	0	0.719281	-0.5729	0	0.331	0	0	0	0.410589	-0.9666	0	0.831	0	0	0	0.923077	-0.2795	0	0.083	0	0	0	0.985015	-0.1233	0	0.015	0	0	0	0.332667	-1.0435	0	1.05	0
L1ME3E	LINE	L1	BL6J_FR	0.001196	0	0	0.891109	-0.342	0	0.114	0	0	0	0.736264	-0.5574	0	0.303	0	0	0	0.968032	-0.1791	0	0.033	0	0	0	0.988012	-0.1102	0	0.012	0	0	0	0.708292	-0.5934	0	0.339	0
RLTR9A3B	LTR	ERVK	BL6J_FR	0.00344792	0	0	0.784216	-0.494	0	0.239	0	0	0	0.480519	-0.8689	0	0.735	0	0	0	0.905095	-0.3174	0	0.099	0	0	0	0.991009	-0.0916	0	0.01	0	0	0	0.442557	-0.9062	0	0.813	0
RMER12B	LTR	ERVK	BL6J_FR	0.0170571	0.0143805	0.843077	0.592408	0.0835	1	0.918	1.08932	0	0	0.0739261	-1.6166	0	2.544	0	0	0	0.738262	-0.5607	0	0.296	0	0	0	0.944056	-0.2394	0	0.058	0	0	0	0.0509491	-1.7084	0	3.102	0
MLT1F2	LTR	ERVL-MaLR	BL6J_FR	0.00940477	0	0	0.41958	-0.9184	0	0.907	0	0	0	0.103896	-1.5251	0	2.228	0	0	0	0.783217	-0.4905	0	0.25	0	0	0	0.947053	-0.2365	0	0.053	0	0.0109036	1.15937	0.001998	4.6772	11	2.938	3.74404
ERVB7_2-LTR_MM	LTR	ERVK	BL6J_FR	0.00478156	0	0	0.718282	-0.5774	0	0.323	0	0	0	0.42957	-0.9115	0	0.84	0	0	0	0.904096	-0.318	0	0.101	0	0	0	0.984016	-0.1275	0	0.016	0	0.00525817	1.09968	0.717283	-0.0357	1	1.036	0.965251
L1MEi	LINE	L1	BL6J_FR	0.00318453	0	0	0.731269	-0.5632	0	0.317	0	0	0	0.451548	-0.8812	0	0.804	0	0	0	0.912088	-0.3003	0	0.095	0	0	0	0.988012	-0.1102	0	0.012	0	0	0	0.347652	-1.0219	0	1.01	0
MER68	LTR	ERVL	BL6J_FR	0.00427486	0	0	0.733267	-0.5554	0	0.32	0	0	0	0.426573	-0.9354	0	0.857	0	0.112304	26.2709	0.000999001	9.355	3	0.1	30	0	0	0.983017	-0.1314	0	0.017	0	0	0	0.367632	-0.9898	0	1.017	0
MERV1_LTR	LTR	ERV1	BL6J_FR	0.00729235	0	0	0.627373	-0.6889	0	0.469	0	0	0	0.258741	-1.1747	0	1.315	0	0	0	0.86014	-0.3798	0	0.162	0	0	0	0.978022	-0.1499	0	0.022	0	0.00673284	0.923274	0.481518	0.3362	2	1.588	1.25945
RLTR13A	LTR	ERVK	BL6J_FR	0.00485977	0	0	0.86014	-0.3861	0	0.155	0	0.0316179	6.50604	0.0589411	2.6087	2	0.374	5.34759	0	0	0.968032	-0.1791	0	0.033	0	0	0	0.993007	-0.0839	0	0.007	0	0.0264398	5.44054	0.002997	4.9993	4	0.506	7.90514
RLTR50B	LTR	ERVK	BL6J_FR	0.00535362	0	0	0.754246	-0.5289	0	0.281	0	0	0	0.467532	-0.8679	0	0.778	0	0	0	0.921079	-0.2908	0	0.08	0	0	0	0.98002	-0.1428	0	0.02	0	0	0	0.387612	-0.9678	0	0.94	0
RLTR10F	LTR	ERVK	BL6J_FR	0.00529782	0	0	0.681319	-0.6126	0	0.399	0	0.0745915	14.0797	0.000999001	11.4794	13	1.051	12.3692	0	0	0.889111	-0.3469	0	0.115	0	0	0	0.98002	-0.1428	0	0.02	0	0.0185004	3.49208	0.034965	2.4995	4	1.266	3.15956
MLTR18D_MM	LTR	ERVK	BL6J_FR	0.00988882	0	0	0.63037	-0.6946	0	0.449	0	0	0	0.291708	-1.1017	0	1.212	0	0	0	0.859141	-0.393	0	0.15	0	0	0	0.968032	-0.1817	0	0.032	0	0	0	0.205794	-1.298	0	1.6	0
RLTR11A	LTR	ERVK	BL6J_FR	0.0351745	0	0	0.128871	-1.4674	0	2.071	0	0	0	0.001998	-2.3197	0	5.372	0	0	0	0.549451	-0.7636	0	0.597	0	0	0	0.893107	-0.3312	0	0.116	0	0	0	0.001998	-2.5224	0	6.678	0
RLTR44B	LTR	ERVK	BL6J_FR	0.00191294	0	0	0.879121	-0.3581	0	0.128	0	0	0	0.749251	-0.5472	0	0.28	0	0	0	0.97003	-0.1731	0	0.031	0	0	0	0.992008	-0.0898	0	0.008	0	0	0	0.695305	-0.6051	0	0.364	0
RLTR44-int	LTR	ERVK	BL6J_FR	0.0119239	0	0	0.701299	-0.6062	0	0.344	0	0	0	0.445554	-0.8821	0	0.815	0	0	0	0.914086	-0.2975	0	0.092	0	0	0	0.988012	-0.1102	0	0.012	0	0.0220903	1.8526	0.017982	2.9881	4	1.02	3.92157
RLTR44A	LTR	ERVK	BL6J_FR	0.00251678	0	0	0.825175	-0.4354	0	0.194	0	0	0	0.672328	-0.6347	0	0.395	0	0	0	0.948052	-0.2283	0	0.055	0	0	0	0.993007	-0.0839	0	0.007	0	0	0	0.615385	-0.6957	0	0.5	0
IAP1-MM_LTR	LTR	ERVK	BL6J_FR	0.00495543	0	0	0.751249	-0.5361	0	0.291	0	0	0	0.443556	-0.9245	0	0.812	0	0	0	0.918082	-0.2901	0	0.085	0	0	0	0.982018	-0.1322	0	0.019	0	0.0212412	4.28645	0.001998	4.1423	5	0.969	5.15996
RLTR26	LTR	ERVK	BL6J_FR	0.0102597	0	0	0.572428	-0.7556	0	0.556	0	0.113668	11.0791	0.000999001	14.9617	18	1.28	14.0625	0	0	0.871129	-0.3667	0	0.142	0	0	0	0.97003	-0.1758	0	0.03	0	0	0	0.21978	-1.2746	0	1.538	0
ERVL-int	LTR	ERVL	BL6J_FR	0.0150529	0	0	0.433566	-0.9158	0	0.854	0	0	0	0.114885	-1.4581	0	2.123	0	0	0	0.799201	-0.4716	0	0.231	0	0	0	0.946054	-0.2347	0	0.056	0	0	0	0.0759241	-1.6213	0	2.615	0
MLT2B2	LTR	ERVL	BL6J_FR	0.00978744	0	0	0.355644	-1.0424	0	1.044	0	0	0	0.0769231	-1.5551	0	2.557	0	0	0	0.76024	-0.5159	0	0.282	0	0	0	0.944056	-0.2413	0	0.057	0	0.000312809	0.0319602	0.175824	-1.2249	1	3.132	0.319285
MER54A	LTR	ERVL	BL6J_FR	0.0020798	0	0	0.862138	-0.3844	0	0.148	0	0	0	0.699301	-0.5937	0	0.364	0	0	0	0.956044	-0.2121	0	0.045	0	0	0	0.995005	-0.0709	0	0.005	0	0	0	0.594406	-0.73	0	0.506	0
RLTR9A3A	LTR	ERVK	BL6J_FR	0.00251686	0	0	0.84016	-0.4165	0	0.175	0	0	0	0.631369	-0.6964	0	0.435	0	0	0	0.96004	-0.204	0	0.04	0	0	0	0.989011	-0.1054	0	0.011	0	0	0	0.556444	-0.7652	0	0.59	0
RLTR1C	LTR	ERV1	BL6J_FR	0.0114481	0.266414	23.2714	0.000999001	15.7296	12	0.559	21.4669	0	0	0.245754	-1.1876	0	1.444	0	0.165035	14.4158	0.002997	6.5155	3	0.182	16.4835	0	0	0.965035	-0.1904	0	0.035	0	0.0884207	7.72358	0.000999001	10.5729	16	1.745	9.16905
Tigger5a_Glire	DNA	TcMar-Tigger	BL6J_FR	0.00580881	0	0	0.497502	-0.8354	0	0.706	0	0	0	0.177822	-1.3493	0	1.823	0	0	0	0.8002	-0.4652	0	0.228	0	0	0	0.948052	-0.2319	0	0.053	0	0	0	0.100899	-1.5231	0	2.291	0
MT-int	LTR	ERVL-MaLR	BL6J_FR	0.00669371	0	0	0.697303	-0.6124	0	0.352	0	0	0	0.351648	-1.0002	0	1.062	0	0	0	0.882118	-0.3466	0	0.129	0	0	0	0.978022	-0.1499	0	0.022	0	0	0	0.280719	-1.1423	0	1.235	0
RLTR9B	LTR	ERVK	BL6J_FR	0.00255323	0	0	0.849151	-0.4043	0	0.166	0	0	0	0.662338	-0.6375	0	0.42	0	0.0673516	26.3789	0.0539461	4.1039	1	0.054	18.5185	0	0	0.992008	-0.0898	0	0.008	0	0	0	0.596404	-0.7267	0	0.521	0
RLTR9B2	LTR	ERVK	BL6J_FR	0.00162896	0	0	0.877123	-0.3696	0	0.126	0	0	0	0.758242	-0.5242	0	0.274	0	0	0	0.964036	-0.1906	0	0.037	0	0	0	0.992008	-0.0898	0	0.008	0	0	0	0.685315	-0.6401	0	0.352	0
RLTR12D	LTR	ERVK	BL6J_FR	0.00815305	0	0	0.553447	-0.7628	0	0.591	0	0	0	0.195804	-1.3028	0	1.535	0	0	0	0.855145	-0.3919	0	0.157	0	0	0	0.959041	-0.2067	0	0.041	0	0	0	0.170829	-1.3081	0	1.809	0
L1MA9	LINE	L1	BL6J_FR	0.0391025	0	0	0.044955	-1.7999	0	3.053	0	0	0	0.000999001	-2.8668	0	7.65	0	0	0	0.383616	-1.0008	0	0.936	0	0	0	0.861139	-0.386	0	0.152	0	0.00782022	0.199993	0.001998	-2.6166	2	9.586	0.208638
RMER6BA	LTR	ERVK	BL6J_FR	0.00819955	0.0659809	8.04689	0.000999001	6.9757	7	0.808	8.66337	0.00421201	0.513687	0.380619	-0.7669	1	2.115	0.472813	0	0	0.783217	-0.489	0	0.254	0	0.14744	17.9814	0.038961	5.029	1	0.038	26.3158	0	0	0.0809191	-1.5412	0	2.544	0
RLTR20B1	LTR	ERVK	BL6J_FR	0.00737925	1.10866	150.24	0.000999001	78.8385	59	0.503	117.296	0	0	0.264735	-1.1511	0	1.305	0	0	0	0.866134	-0.3725	0	0.151	0	0	0	0.969031	-0.1788	0	0.031	0	0	0	0.208791	-1.2685	0	1.508	0
LTR55	LTR	ERVL	BL6J_FR	0.00129867	0	0	0.911089	-0.3059	0	0.093	0	0	0	0.759241	-0.5306	0	0.277	0	0	0	0.97003	-0.1758	0	0.03	0	0	0	0.998002	-0.0447	0	0.002	0	0	0	0.699301	-0.6017	0	0.346	0
RLTR23	LTR	ERV1	BL6J_FR	0.0181869	0	0	0.264735	-1.1551	0	1.282	0	0	0	0.032967	-1.8032	0	3.419	0	0	0	0.667333	-0.6418	0	0.4	0	0	0	0.929071	-0.2743	0	0.072	0	0	0	0.011988	-2.1026	0	4.296	0
RLTR18-int	LTR	ERVK	BL6J_FR	0.00647015	0	0	0.641359	-0.6648	0	0.453	0	0	0	0.323676	-1.0557	0	1.135	0	0	0	0.882118	-0.3446	0	0.132	0	0	0	0.975025	-0.16	0	0.025	0	0	0	0.244755	-1.2007	0	1.418	0
RLTR18	LTR	ERVK	BL6J_FR	0.00677863	0	0	0.712288	-0.5786	0	0.342	0	0	0	0.382617	-0.981	0	0.924	0	0	0	0.881119	-0.3586	0	0.125	0	0	0	0.982018	-0.1353	0	0.018	0	0	0	0.276723	-1.1397	0	1.202	0
MLTR18A_MM	LTR	ERVK	BL6J_FR	0.00624864	0	0	0.678322	-0.6255	0	0.384	0	0.735041	117.632	0.000999001	128.602	121	0.96	126.042	0	0	0.898102	-0.3369	0	0.102	0	0	0	0.976024	-0.1567	0	0.024	0	0	0	0.290709	-1.095	0	1.229	0
RLTR12A	LTR	ERVK	BL6J_FR	0.0113868	0	0	0.481518	-0.8414	0	0.736	0	0	0	0.168831	-1.3462	0	1.77	0	0.0850839	7.47214	0.194805	1.6722	1	0.218	4.58716	0	0	0.952048	-0.2244	0	0.048	0	0	0	0.116883	-1.4643	0	2.269	0
L1MC4a	LINE	L1	BL6J_FR	0.016709	0	0	0.208791	-1.2331	0	1.586	0	0	0	0.012987	-2.0587	0	4.016	0	0	0	0.619381	-0.6902	0	0.471	0	0	0	0.91009	-0.3092	0	0.093	0	0.00361965	0.216628	0.037962	-1.8347	1	4.926	0.203004
MER34A	LTR	ERV1	BL6J_FR	0.00283164	0	0	0.736264	-0.5515	0	0.304	0	0	0	0.43956	-0.9104	0	0.828	0	0	0	0.887113	-0.3519	0	0.116	0	0	0	0.985015	-0.1233	0	0.015	0	0	0	0.364635	-0.9955	0	0.975	0
MLT2B1	LTR	ERVL	BL6J_FR	0.0101238	0	0	0.395604	-0.9656	0	0.961	0	0	0	0.0829171	-1.6148	0	2.472	0	0	0	0.76024	-0.5125	0	0.282	0	0	0	0.943057	-0.2417	0	0.059	0	0	0	0.0599401	-1.7297	0	3.046	0
MLTR18C_MM	LTR	ERVK	BL6J_FR	0.0075241	0	0	0.69031	-0.6153	0	0.359	0	0	0	0.395604	-0.9711	0	0.945	0	0.105149	13.975	0.10989	2.6948	1	0.113	8.84956	0	0	0.981019	-0.1391	0	0.019	0	0	0	0.330669	-1.0567	0	1.121	0
MLTR31F_MM	LTR	ERVK	BL6J_FR	0.00546634	0	0	0.698302	-0.603	0	0.366	0	0	0	0.413586	-0.9447	0	0.904	0	0	0	0.892108	-0.3402	0	0.113	0	0	0	0.989011	-0.1054	0	0.011	0	0	0	0.334665	-1.0615	0	1.113	0
MLT1-int	LTR	ERVL-MaLR	BL6J_FR	0.00217155	0	0	0.812188	-0.4602	0	0.207	0	0	0	0.596404	-0.7195	0	0.515	0	0	0	0.951049	-0.2196	0	0.053	0	0	0	0.989011	-0.1054	0	0.011	0	0	0	0.536464	-0.7937	0	0.636	0
L1M4a2	LINE	L1	BL6J_FR	0.00603358	0	0	0.601399	-0.7173	0	0.492	0	0	0	0.330669	-1.0738	0	1.145	0	0	0	0.838162	-0.4176	0	0.18	0	0	0	0.982018	-0.1353	0	0.018	0	0	0	0.224775	-1.2507	0	1.533	0
MLT2B5	LTR	ERVL	BL6J_FR	0.0037556	0	0	0.658342	-0.6498	0	0.409	0	0	0	0.370629	-1.0019	0	0.982	0	0	0	0.906094	-0.3155	0	0.098	0	0	0	0.97003	-0.1758	0	0.03	0	0	0	0.26973	-1.1467	0	1.315	0
RLTR34D_MM	LTR	ERVK	BL6J_FR	0.00606415	0	0	0.689311	-0.6072	0	0.378	0	0.00770036	1.26982	0.608392	0.0746	1	0.93	1.07527	0	0	0.897103	-0.3323	0	0.107	0	0	0	0.979021	-0.1464	0	0.021	0	0	0	0.286713	-1.1146	0	1.209	0
IAP1-MM_I	LTR	ERVK	BL6J_FR	0.0125482	0	0	0.797203	-0.4788	0	0.229	0	0	0	0.544456	-0.7836	0	0.602	0	0	0	0.922078	-0.2807	0	0.082	0	0	0	0.987013	-0.1147	0	0.013	0	0.0101886	0.811961	0.157842	1.5548	2	0.729	2.74348
RLTR9A2	LTR	ERVK	BL6J_FR	0.00271	0	0	0.842158	-0.4135	0	0.176	0	0	0	0.622378	-0.6801	0	0.475	0	0	0	0.939061	-0.2548	0	0.061	0	0	0	0.992008	-0.0898	0	0.008	0	0	0	0.552448	-0.7782	0	0.587	0
L1M1	LINE	L1	BL6J_FR	0.00473661	0	0	0.491508	-0.8443	0	0.692	0	0	0	0.176823	-1.2976	0	1.665	0	0	0	0.83017	-0.4228	0	0.194	0	0	0	0.966034	-0.1875	0	0.034	0	0.00969708	2.04726	0.00699301	3.3992	7	2.136	3.27715
RLTR30D2_MM	LTR	ERV1	BL6J_FR	0.00974962	0	0	0.558442	-0.7732	0	0.574	0	0	0	0.231768	-1.1878	0	1.49	0	0	0	0.836164	-0.4331	0	0.171	0	0	0	0.961039	-0.1989	0	0.04	0	0	0	0.143856	-1.3795	0	1.832	0
MER33	DNA	hAT-Charlie	BL6J_FR	0.0115503	0	0	0.236763	-1.195	0	1.415	0	0	0	0.031968	-1.882	0	3.536	0	0.0139992	1.21202	0.333666	0.9269	1	0.408	2.45098	0.083149	7.19887	0.0829171	3.2794	1	0.083	12.0482	0	0	0.011988	-2.0762	0	4.406	0
RLTR47	LTR	ERVK	BL6J_FR	0.00252843	0	0	0.854146	-0.4004	0	0.156	0	0	0	0.664336	-0.6368	0	0.411	0	0	0	0.95005	-0.2251	0	0.052	0	0	0	0.989011	-0.1054	0	0.011	0	0	0	0.591409	-0.7257	0	0.533	0
RMER20A	LTR	ERVK	BL6J_FR	0.0160214	0	0	0.384615	-0.9644	0	0.98	0	0	0	0.0739261	-1.5422	0	2.487	0	0	0	0.722278	-0.5615	0	0.33	0	0	0	0.944056	-0.2413	0	0.057	0	0	0	0.040959	-1.7048	0	3.055	0
RLTR20D	LTR	ERVK	BL6J_FR	0.010031	0	0	0.484515	-0.8479	0	0.739	0	0.0469444	4.67992	0.000999001	6.9616	12	1.949	6.157	0.082284	8.20296	0.213786	1.4829	1	0.245	4.08163	0	0	0.952048	-0.2244	0	0.048	0	0	0	0.0949051	-1.5392	0	2.394	0
RLTR33	LTR	ERVK	BL6J_FR	0.0230165	0	0	0.355644	-1.0209	0	1.034	0	0	0	0.0779221	-1.6032	0	2.671	0	0.116815	5.07529	0.273726	1.2047	1	0.319	3.1348	0	0	0.954046	-0.2152	0	0.048	0	0	0	0.03996	-1.8099	0	3.308	0
Charlie12_Rodent	DNA	hAT-Charlie	BL6J_FR	0.00877104	0	0	0.342657	-1.0638	0	1.08	0	0	0	0.0619381	-1.643	0	2.695	0	0.0157102	1.79114	0.27972	1.2076	1	0.324	3.08642	0	0	0.945055	-0.234	0	0.059	0	0.000163852	0.0186811	0.156843	-1.2548	1	3.331	0.30021
MLTR73	LTR	ERV1	BL6J_FR	0.00415345	0	0	0.585415	-0.7128	0	0.545	0	0	0	0.267732	-1.1391	0	1.34	0	0	0	0.845155	-0.4152	0	0.165	0	0	0	0.969031	-0.1788	0	0.031	0	0	0	0.186813	-1.2864	0	1.604	0
LTRIS_Mus	LTR	ERV1	BL6J_FR	0.0162386	0.216412	13.327	0.000999001	9.1554	8	0.662	12.0846	0	0	0.185814	-1.2863	0	1.642	0	0	0	0.817183	-0.4539	0	0.197	0	0	0	0.969031	-0.1724	0	0.034	0	0.108291	6.66878	0.000999001	7.4057	13	2.082	6.244
L1ME3Cz	LINE	L1	BL6J_FR	0.00644265	0	0	0.529471	-0.8025	0	0.636	0	0	0	0.191808	-1.2872	0	1.657	0	0	0	0.813187	-0.4476	0	0.21	0	0	0	0.966034	-0.1875	0	0.034	0	0	0	0.145854	-1.3946	0	1.982	0
MER31B	LTR	ERV1	BL6J_FR	0.00253742	0	0	0.783217	-0.4964	0	0.242	0	0	0	0.512488	-0.8144	0	0.667	0	0	0	0.934066	-0.2637	0	0.067	0	0	0	0.989011	-0.1054	0	0.011	0	0	0	0.423576	-0.9356	0	0.835	0
RLTR9A	LTR	ERVK	BL6J_FR	0.00745158	0	0	0.585415	-0.7103	0	0.552	0	0	0	0.276723	-1.132	0	1.275	0	0	0	0.863137	-0.3853	0	0.147	0	0	0	0.973027	-0.1637	0	0.028	0	0	0	0.206793	-1.2285	0	1.649	0
RLTR12H	LTR	ERVK	BL6J_FR	0.00219673	0	0	0.88012	-0.3512	0	0.133	0	0	0	0.701299	-0.6054	0	0.351	0	0	0	0.964036	-0.1932	0	0.036	0	0	0	0.995005	-0.0709	0	0.005	0	0	0	0.646354	-0.6631	0	0.436	0
ERVB7_2B-LTR_MM	LTR	ERVK	BL6J_FR	0.0055777	0	0	0.716284	-0.5787	0	0.335	0	0.0117083	2.09912	0.251748	1.0946	2	0.923	2.16685	0	0	0.892108	-0.3378	0	0.115	0	0	0	0.977023	-0.1534	0	0.023	0	0	0	0.294705	-1.121	0	1.169	0
MER88	LTR	ERVL	BL6J_FR	0.000359307	0	0	0.978022	-0.1499	0	0.022	0	0	0	0.93007	-0.2688	0	0.073	0	0	0	0.994006	-0.0777	0	0.006	0	0	0	1	NA	0	0	NA	0	0	0.911089	-0.2993	0	0.096	0
RLTR11C_MM	LTR	ERVK	BL6J_FR	0.0113275	0.0262702	2.31915	0.144855	1.6065	2	0.65	3.07692	0	0	0.164835	-1.319	0	1.752	0	0.0885059	7.81337	0.012987	4.1855	2	0.196	10.2041	0	0	0.972028	-0.1669	0	0.029	0	0	0	0.137862	-1.3629	0	2.051	0
RLTR10D2	LTR	ERVK	BL6J_FR	0.00266653	0	0	0.858142	-0.3869	0	0.154	0	0	0	0.665335	-0.6261	0	0.424	0	0	0	0.955045	-0.211	0	0.048	0	0	0	0.987013	-0.1147	0	0.013	0	0	0	0.553447	-0.7863	0	0.566	0
RLTR34B_MM	LTR	ERVK	BL6J_FR	0.00768853	0	0	0.641359	-0.6656	0	0.441	0	0	0	0.343656	-1.0178	0	1.134	0	0.0941056	12.2397	0.131868	2.2224	1	0.143	6.99301	0	0	0.985015	-0.1233	0	0.015	0	0	0	0.228771	-1.2135	0	1.458	0
MER21B	LTR	ERVL	BL6J_FR	0.0119308	0	0	0.387612	-0.9976	0	0.934	0	0	0	0.0959041	-1.5305	0	2.363	0	0	0	0.733267	-0.5559	0	0.312	0	0.605188	50.7247	0.000999001	23.3167	5	0.043	116.279	0	0	0.042957	-1.7364	0	3.095	0
RLTR13B1	LTR	ERVK	BL6J_FR	0.0136646	0	0	0.634366	-0.6649	0	0.469	0	0	0	0.297702	-1.1082	0	1.215	0	0	0	0.856144	-0.3971	0	0.154	0	0	0	0.982018	-0.1353	0	0.018	0	0.0201389	1.47381	0.018981	2.8795	5	1.486	3.36474
MER31-int	LTR	ERV1	BL6J_FR	0.00198406	0	0	0.846154	-0.4059	0	0.167	0	0	0	0.655345	-0.6427	0	0.431	0	0	0	0.959041	-0.2067	0	0.041	0	0	0	0.995005	-0.0672	0	0.006	0	0	0	0.597403	-0.7267	0	0.512	0
MER31A	LTR	ERV1	BL6J_FR	0.00477325	0	0	0.637363	-0.6683	0	0.445	0	0	0	0.331668	-1.0541	0	1.123	0	0	0	0.842158	-0.4257	0	0.163	0	0	0	0.982018	-0.1353	0	0.018	0	0	0	0.253746	-1.172	0	1.35	0
MER5A	DNA	hAT-Charlie	BL6J_FR	0.0116835	0	0	0.116883	-1.4332	0	2.088	0	0	0	0.002997	-2.2642	0	5.023	0	0	0	0.542458	-0.7889	0	0.613	0	0	0	0.897103	-0.331	0	0.108	0	0.00220456	0.18869	0.013986	-2.1277	1	6.439	0.155304
MER57C2	LTR	ERV1	BL6J_FR	0.00190414	0	0	0.765235	-0.5187	0	0.265	0	0	0	0.527473	-0.7986	0	0.66	0	0	0	0.911089	-0.3014	0	0.094	0	0	0	0.987013	-0.1147	0	0.013	0	0	0	0.476523	-0.8768	0	0.737	0
MER53	DNA	hAT-Blackjack	BL6J_FR	0.00543042	0.0129706	2.38851	0.23976	1.1347	2	0.917	2.18103	0	0	0.0819181	-1.6122	0	2.588	0	0	0	0.757243	-0.5235	0	0.286	0	0	0	0.962038	-0.1942	0	0.04	0	0.0023982	0.441623	0.156843	-1.282	1	3.273	0.30553
UCON11	DNA	TcMar-Tigger	BL6J_FR	0.000226554	0	0	0.975025	-0.1551	0	0.027	0	0	0	0.935065	-0.2615	0	0.066	0	0	0	0.988012	-0.1102	0	0.012	0	0	0	0.997003	-0.0548	0	0.003	0	0	0	0.913087	-0.3034	0	0.09	0
MER121B	DNA	hAT	BL6J_FR	0.000137116	0	0	0.979021	-0.1464	0	0.021	0	0	0	0.948052	-0.23	0	0.054	0	0	0	0.994006	-0.0777	0	0.006	0	0	0	1	NA	0	0	NA	0	0	0.946054	-0.2388	0	0.054	0
L1MB5	LINE	L1	BL6J_FR	0.0276156	0	0	0.0979021	-1.5377	0	2.204	0	0	0	0.002997	-2.4013	0	5.463	0	0.058641	2.12348	0.145854	1.6533	2	0.648	3.08642	0	0	0.876124	-0.3699	0	0.128	0	0	0	0.000999001	-2.7101	0	6.983	0
L1MA8	LINE	L1	BL6J_FR	0.0305418	0	0	0.0789211	-1.6245	0	2.54	0	0	0	0.001998	-2.5042	0	6.278	0	0	0	0.460539	-0.8642	0	0.8	0	0	0	0.881119	-0.3598	0	0.124	0	0	0	0.000999001	-2.7857	0	7.693	0
UCON86	LINE	L2	BL6J_FR	0.000105634	0	0	0.975025	-0.16	0	0.025	0	0	0	0.961039	-0.1989	0	0.04	0	0	0	0.997003	-0.0548	0	0.003	0	0	0	1	NA	0	0	NA	0	0	0.956044	-0.2101	0	0.046	0
MLT1E3	LTR	ERVL-MaLR	BL6J_FR	0.00399592	0	0	0.66034	-0.6472	0	0.406	0	0	0	0.373626	-0.9667	0	1.034	0	0	0	0.89011	-0.3384	0	0.12	0	0	0	0.974026	-0.1633	0	0.026	0	0	0	0.278721	-1.1143	0	1.313	0
MER110A	LTR	ERV1	BL6J_FR	0.000580134	0	0	0.918082	-0.2935	0	0.085	0	0	0	0.841159	-0.4198	0	0.171	0	0	0	0.98002	-0.1428	0	0.02	0	0	0	0.996004	-0.0633	0	0.004	0	0	0	0.812188	-0.4544	0	0.209	0
MER92D	LTR	ERV1	BL6J_FR	0.000308102	0	0	0.96004	-0.204	0	0.04	0	0	0	0.915085	-0.2995	0	0.088	0	0	0	0.987013	-0.1147	0	0.013	0	0	0	0.998002	-0.0447	0	0.002	0	0	0	0.888112	-0.3422	0	0.119	0
RMER21A	LTR	ERV1	BL6J_FR	0.00752031	0	0	0.687313	-0.6108	0	0.376	0	0	0	0.366633	-1.0225	0	1.007	0	0	0	0.891109	-0.342	0	0.114	0	0	0	0.977023	-0.1534	0	0.023	0	0	0	0.302697	-1.1121	0	1.19	0
MER90a	LTR	ERV1	BL6J_FR	0.00210415	0	0	0.835165	-0.4286	0	0.178	0	0	0	0.655345	-0.6591	0	0.42	0	0	0	0.936064	-0.2593	0	0.065	0	0	0	0.994006	-0.0777	0	0.006	0	0	0	0.544456	-0.7747	0	0.612	0
MMERVK9C_I	LTR	ERVK	BL6J_FR	0.052588	0.258566	4.91683	0.141858	1.5357	3	1.231	2.43704	0	0	0.044955	-1.7467	0	3.029	0	0	0	0.688312	-0.6206	0	0.37	0	0	0	0.94006	-0.2469	0	0.063	0	0.0786044	1.49472	0.0729271	1.7932	7	3.713	1.88527
BGLII_B2	LTR	ERVK	BL6J_FR	0.00171275	0	0	0.848152	-0.4003	0	0.172	0	0	0	0.624376	-0.6878	0	0.463	0	0	0	0.936064	-0.2593	0	0.065	0	0	0	0.994006	-0.0777	0	0.006	0	0	0	0.553447	-0.7806	0	0.599	0
Charlie1	DNA	hAT-Charlie	BL6J_FR	0.00310685	0	0	0.794206	-0.4913	0	0.221	0	0	0	0.52048	-0.8087	0	0.663	0	0	0	0.925075	-0.2754	0	0.081	0	0	0	0.989011	-0.1054	0	0.011	0	0	0	0.427572	-0.9222	0	0.823	0
ERVB2_1A-I_MM	LTR	ERVK	BL6J_FR	0.00477105	0	0	0.792208	-0.4867	0	0.23	0	0	0	0.573427	-0.7351	0	0.563	0	0	0	0.909091	-0.3127	0	0.093	0	0	0	0.984016	-0.1275	0	0.016	0	0	0	0.457542	-0.8831	0	0.784	0
RMER16	LTR	ERVK	BL6J_FR	0.00628255	0	0	0.7003	-0.5937	0	0.349	0	0	0	0.405594	-0.9569	0	0.908	0	0	0	0.883117	-0.3528	0	0.125	0	0	0	0.989011	-0.1054	0	0.011	0	0	0	0.323676	-1.0845	0	1.113	0
MRLTR33	LTR	ERVK	BL6J_FR	0.00545424	0.118991	21.8163	0.000999001	61.8073	43	0.469	91.6844	0.00285748	0.523901	0.364635	0.6037	2	1.305	1.53257	0	0	0.861139	-0.3852	0	0.15	0	0	0	0.97003	-0.1731	0	0.031	0	0.0485003	8.89221	0.000999001	12.6647	18	1.746	10.3093
RLTR12F	LTR	ERVK	BL6J_FR	0.000981315	0	0	0.922078	-0.2855	0	0.081	0	0	0	0.855145	-0.3935	0	0.158	0	0	0	0.977023	-0.1504	0	0.024	0	0	0	0.997003	-0.0548	0	0.003	0	0	0	0.798202	-0.4834	0	0.219	0
LTRIS4A	LTR	ERV1	BL6J_FR	0.00247961	0.0640071	25.8134	0.002997	7.4	3	0.141	21.2766	0	0	0.668332	-0.6296	0	0.408	0	0	0	0.962038	-0.1986	0	0.038	0	0	0	0.99001	-0.1005	0	0.01	0	0	0	0.604396	-0.7264	0	0.494	0
RMER17C-int	LTR	ERVK	BL6J_FR	0.0278451	0	0	0.187812	-1.3035	0	1.608	0	0.164175	5.89603	0.000999001	10.0273	25	4.115	6.07533	0	0	0.619381	-0.6957	0	0.462	0	0	0	0.903097	-0.3241	0	0.099	0	0	0	0.00899101	-2.2103	0	4.922	0
RLTR20A2B_MM	LTR	ERVK	BL6J_FR	0.00305261	0	0	0.789211	-0.4896	0	0.229	0	0	0	0.568432	-0.7537	0	0.568	0	0	0	0.924076	-0.2799	0	0.08	0	0	0	0.987013	-0.1113	0	0.014	0	0	0	0.477522	-0.8773	0	0.744	0
RLTR12E	LTR	ERVK	BL6J_FR	0.00795802	0	0	0.629371	-0.6751	0	0.453	0	0	0	0.328671	-1.0434	0	1.189	0	0	0	0.858142	-0.3887	0	0.158	0	0	0	0.975025	-0.16	0	0.025	0	0.00799897	1.00515	0.424575	0.452	2	1.454	1.37552
LTRIS4	LTR	ERV1	BL6J_FR	0.00211864	0	0	0.881119	-0.3564	0	0.127	0	0.0240288	11.3417	0.000999001	12.7009	7	0.3	23.3333	0	0	0.956044	-0.2144	0	0.044	0	0	0	0.996004	-0.0633	0	0.004	0	0.00561567	2.6506	0.348651	0.886	1	0.424	2.35849
RLTR20B5_MM	LTR	ERVK	BL6J_FR	0.00998281	0	0	0.518482	-0.8146	0	0.627	0	0.0101496	1.01671	0.507493	-0.542	1	1.689	0.592066	0	0	0.828172	-0.4398	0	0.185	0	0	0	0.967033	-0.1846	0	0.033	0	0	0	0.120879	-1.4762	0	2.059	0
MLT1E	LTR	ERVL-MaLR	BL6J_FR	0.00205692	0	0	0.811189	-0.4458	0	0.214	0	0	0	0.576424	-0.7499	0	0.57	0	0	0	0.915085	-0.298	0	0.089	0	0	0	0.989011	-0.1054	0	0.011	0	0	0	0.490509	-0.8515	0	0.736	0
RLTR9C	LTR	ERVK	BL6J_FR	0.00221634	0	0	0.884116	-0.3515	0	0.121	0	0.0216723	9.77843	0.003996	4.7434	3	0.329	9.11854	0	0	0.967033	-0.1821	0	0.034	0	0	0	0.985015	-0.1233	0	0.015	0	0	0	0.649351	-0.6668	0	0.423	0
L1M2c	LINE	L1	BL6J_FR	0.00371069	0	0	0.765235	-0.5116	0	0.273	0	0	0	0.552448	-0.7703	0	0.608	0	0	0	0.926074	-0.2788	0	0.076	0	0	0	0.985015	-0.1233	0	0.015	0	0	0	0.442557	-0.91	0	0.792	0
MLT1E2	LTR	ERVL-MaLR	BL6J_FR	0.00791789	0	0	0.452547	-0.8834	0	0.813	0	0	0	0.143856	-1.3802	0	2.011	0	0	0	0.767233	-0.522	0	0.259	0	0	0	0.959041	-0.1981	0	0.046	0	0	0	0.0909091	-1.5518	0	2.484	0
ORR1D-int	LTR	ERVL-MaLR	BL6J_FR	0.00698478	0	0	0.632368	-0.6948	0	0.448	0	0	0	0.285714	-1.11	0	1.301	0	0.0942611	13.4952	0.011988	4.7415	2	0.153	13.0719	0	0	0.966034	-0.1875	0	0.034	0	0.225208	32.2426	0.000999001	23.0724	31	1.599	19.3871
RLTR13A3	LTR	ERVK	BL6J_FR	0.00826316	0	0	0.811189	-0.4566	0	0.209	0	0.0326941	3.95661	0.0989011	2.0138	2	0.52	3.84615	0	0	0.935065	-0.2544	0	0.068	0	0	0	0.985015	-0.1233	0	0.015	0	0.059672	7.22145	0.00799201	4.1649	4	0.638	6.26959
IAPA_MM-int	LTR	ERVK	BL6J_FR	0.00117362	0	0	0.957043	-0.2045	0	0.047	0	0	0	0.824176	-0.4405	0	0.19	0	0	0	0.981019	-0.1391	0	0.019	0	0	0	0.994006	-0.0777	0	0.006	0	0.00545181	4.6453	0.217782	1.4958	1	0.248	4.03226
RLTR31_Mm	LTR	ERVK	BL6J_FR	0.00191438	0	0	0.9001	-0.3297	0	0.102	0	0	0	0.756244	-0.5168	0	0.285	0	0	0	0.981019	-0.1391	0	0.019	0	0	0	0.992008	-0.0898	0	0.008	0	0	0	0.716284	-0.5773	0	0.334	0
RLTR31C_MM	LTR	ERVK	BL6J_FR	0.00689382	0	0	0.599401	-0.7318	0	0.49	0	0	0	0.273726	-1.1433	0	1.277	0	0.194744	28.2491	0.000999001	10.4767	4	0.139	28.777	0.374599	54.3384	0.01998	7.1819	1	0.019	52.6316	0	0	0.20979	-1.2384	0	1.578	0
RLTR6C_Mm	LTR	ERV1	BL6J_FR	0.00180272	0	0	0.923077	-0.2745	0	0.085	0	0	0	0.749251	-0.5472	0	0.28	0	0	0	0.969031	-0.1788	0	0.031	0	0	0	0.996004	-0.0633	0	0.004	0	0.0318171	17.6495	0.000999001	9.1919	5	0.287	17.4216
RLTR1F_Mm	LTR	ERVK	BL6J_FR	0.00155527	0	0	0.935065	-0.2615	0	0.066	0	0	0	0.832168	-0.4163	0	0.186	0	0	0	0.972028	-0.1696	0	0.028	0	0	0	0.997003	-0.0548	0	0.003	0	0	0	0.791209	-0.4903	0	0.228	0
RLTR26D_MM	LTR	ERVK	BL6J_FR	0.00377366	0	0	0.807193	-0.4584	0	0.217	0	0	0	0.59041	-0.7046	0	0.529	0	0	0	0.937063	-0.2514	0	0.065	0	0	0	0.989011	-0.1019	0	0.012	0	0	0	0.509491	-0.8218	0	0.667	0
RLTR13D3	LTR	ERVK	BL6J_FR	0.00798495	0	0	0.753247	-0.5412	0	0.276	0	0.835833	104.676	0.000999001	58.5988	48	0.668	71.8563	0	0	0.929071	-0.2709	0	0.074	0	0	0	0.983017	-0.1314	0	0.017	0	0.00208539	0.261166	0.223776	1.2748	2	0.841	2.37812
RLTR11D	LTR	ERVK	BL6J_FR	0.00672337	0	0	0.662338	-0.6363	0	0.416	0	0	0	0.360639	-1.0182	0	1.042	0	0	0	0.895105	-0.3329	0	0.109	0	0	0	0.982018	-0.1353	0	0.018	0	0	0	0.241758	-1.1835	0	1.331	0
L1MdTf_II	LINE	L1	BL6J_FR	0.324288	0.301473	0.929643	0.415584	-0.6828	1	1.969	0.507872	0	0	0.003996	-2.2743	0	5.102	0	0	0	0.551449	-0.78	0	0.593	0	0	0	0.887113	-0.3492	0	0.118	0	0.338906	1.04508	0.578422	-0.0506	6	6.125	0.979592
BGLII_C	LTR	ERVK	BL6J_FR	0.00183193	0	0	0.843157	-0.4241	0	0.162	0	0	0	0.679321	-0.6164	0	0.39	0	0	0	0.946054	-0.2366	0	0.055	0	0	0	0.991009	-0.0953	0	0.009	0	0.00244289	1.33351	0.388611	0.7465	1	0.487	2.05339
RLTR13B2	LTR	ERVK	BL6J_FR	0.00893823	0	0	0.781219	-0.4909	0	0.249	0	0.0763728	8.54451	0.000999001	5.166	5	0.719	6.9541	0	0	0.925075	-0.2765	0	0.08	0	0	0	0.984016	-0.1275	0	0.016	0	0	0	0.447552	-0.904	0	0.788	0
RLTR10B	LTR	ERVK	BL6J_FR	0.0034456	0.018798	5.45564	0.002997	4.4767	3	0.351	8.54701	0.0343084	9.95714	0.000999001	6.7571	7	0.859	8.14901	0	0	0.914086	-0.3015	0	0.089	0	0	0	0.985015	-0.1233	0	0.015	0	0.0560971	16.2808	0.000999001	11.3358	13	1.081	12.0259
RLTR31M	LTR	ERVK	BL6J_FR	0.00404034	0	0	0.795205	-0.4812	0	0.225	0	0	0	0.517483	-0.8167	0	0.653	0	0	0	0.934066	-0.2618	0	0.068	0	0	0	0.983017	-0.1314	0	0.017	0	0	0	0.455544	-0.8906	0	0.762	0
RLTR17C_Mm	LTR	ERVK	BL6J_FR	0.00301131	0	0	0.822178	-0.4404	0	0.2	0	0	0	0.625375	-0.6972	0	0.453	0	0	0	0.945055	-0.2411	0	0.055	0	0	0	0.987013	-0.1147	0	0.013	0	0	0	0.554446	-0.7657	0	0.594	0
RLTR13F	LTR	ERVK	BL6J_FR	0.00285128	0	0	0.925075	-0.2754	0	0.081	0	0	0	0.794206	-0.4852	0	0.229	0	0	0	0.979021	-0.1434	0	0.022	0	0	0	0.993007	-0.0839	0	0.007	0	0.0983263	34.4849	0.000999001	15.4937	8	0.258	31.0078
RLTR11A2	LTR	ERVK	BL6J_FR	0.0367478	0	0	0.134865	-1.403	0	2.042	0	0	0	0.002997	-2.3276	0	5.358	0	0.0797953	2.17143	0.487512	0.4762	1	0.632	1.58228	0	0	0.882118	-0.3492	0	0.129	0	0.130888	3.5618	0.000999001	17.5782	52	6.774	7.67641
IAPEY3C_LTR	LTR	ERVK	BL6J_FR	0.00279648	0	0	0.82018	-0.4468	0	0.197	0	0	0	0.583417	-0.7325	0	0.531	0	0	0	0.945055	-0.239	0	0.056	0	0	0	0.989011	-0.1054	0	0.011	0	0.014851	5.3106	0.010989	3.7966	4	0.725	5.51724
RLTR17D_Mm	LTR	ERVK	BL6J_FR	0.0157829	0	0	0.51049	-0.8098	0	0.678	0	0	0	0.154845	-1.3664	0	1.883	0	0	0	0.839161	-0.4181	0	0.176	0	0	0	0.96004	-0.1996	0	0.042	0	0	0	0.100899	-1.4501	0	2.191	0
ERVB5_1-I_MM	LTR	ERVK	BL6J_FR	0.00733627	0	0	0.783217	-0.4935	0	0.252	0	0	0	0.534466	-0.7863	0	0.629	0	0	0	0.939061	-0.2527	0	0.062	0	0	0	0.983017	-0.1314	0	0.017	0	0	0	0.45954	-0.8717	0	0.789	0
IAPLTR3-int	LTR	ERVK	BL6J_FR	0.0107874	0	0	0.886114	-0.3523	0	0.118	0	0	0	0.722278	-0.5615	0	0.33	0	0	0	0.964036	-0.1906	0	0.037	0	0	0	0.992008	-0.0898	0	0.008	0	0.145143	13.4549	0.00699301	4.1438	3	0.415	7.22892
ERVB3_1-I_MM	LTR	ERVK	BL6J_FR	0.00675568	0.0101039	1.49562	0.022977	3.8984	2	0.206	9.70874	0.0684868	10.1377	0.000999001	27.5615	22	0.582	37.8007	0	0	0.934066	-0.2602	0	0.069	0	0	0	0.992008	-0.0898	0	0.008	0	0	0	0.529471	-0.8193	0	0.614	0
MER45B	DNA	hAT-Tip100	BL6J_FR	0.00410535	0	0	0.734266	-0.5497	0	0.316	0	0	0	0.443556	-0.8882	0	0.841	0	0	0	0.905095	-0.3161	0	0.1	0	0	0	0.975025	-0.16	0	0.025	0	0	0	0.327672	-1.0657	0	1.06	0
L1MCb	LINE	L1	BL6J_FR	0.00756245	0	0	0.562438	-0.7687	0	0.566	0	0	0	0.230769	-1.2156	0	1.437	0	0	0	0.845155	-0.407	0	0.172	0	0	0	0.972028	-0.1696	0	0.028	0	0	0	0.178821	-1.3056	0	1.732	0
L1P5	LINE	L1	BL6J_FR	0.000858765	0	0	0.856144	-0.3871	0	0.157	0	0	0	0.711289	-0.5767	0	0.343	0	0	0	0.963037	-0.1934	0	0.038	0	0	0	0.986014	-0.1191	0	0.014	0	0.00134061	1.56109	0.361638	0.8202	1	0.451	2.21729
L1_Mus3	LINE	L1	BL6J_FR	0.00425775	0	0	0.925075	-0.2779	0	0.079	0	0	0	0.771229	-0.5173	0	0.253	0	0	0	0.966034	-0.1875	0	0.034	0	0	0	0.992008	-0.0898	0	0.008	0	0	0	0.722278	-0.5815	0	0.322	0
IAP5-Mm_LTR	LTR	ERVK	BL6J_FR	0.00250294	0	0	0.833167	-0.4211	0	0.189	0	0.102461	40.9364	0.000999001	24.3287	16	0.403	39.7022	0	0	0.954046	-0.2195	0	0.046	0	0	0	0.994006	-0.0777	0	0.006	0	0	0	0.581419	-0.7285	0	0.535	0
LTRIS3	LTR	ERV1	BL6J_FR	0.00298142	0.266884	89.5158	0.000999001	33.3729	12	0.137	87.5912	0.182322	61.1528	0.000999001	39.0264	24	0.374	64.1711	0	0	0.963037	-0.1914	0	0.039	0	0	0	0.99001	-0.1005	0	0.01	0	0	0	0.638362	-0.6796	0	0.442	0
RLTR11B	LTR	ERVK	BL6J_FR	0.0125748	0	0	0.405594	-0.9537	0	0.86	0	0.0168851	1.34278	0.000999001	4.9311	9	2.087	4.31241	0	0	0.767233	-0.5177	0	0.263	0	0	0	0.946054	-0.2331	0	0.057	0	0	0	0.0719281	-1.7012	0	2.706	0
RLTR20C	LTR	ERVK	BL6J_FR	0.00331471	0	0	0.767233	-0.5137	0	0.263	0	0	0	0.498501	-0.828	0	0.7	0	0	0	0.933067	-0.2658	0	0.068	0	0	0	0.983017	-0.1314	0	0.017	0	0.00490067	1.47846	0.585415	0.1713	1	0.848	1.17925
HERVL40-int	LTR	ERVL	BL6J_FR	0.00321245	0	0	0.778222	-0.5038	0	0.251	0	0	0	0.52048	-0.8184	0	0.623	0	0	0	0.923077	-0.2887	0	0.077	0	0	0	0.988012	-0.1102	0	0.012	0	0	0	0.461538	-0.8734	0	0.771	0
ERVL-B4-int	LTR	ERVL	BL6J_FR	0.0163158	0	0	0.353646	-1.0503	0	0.993	0	0	0	0.0969031	-1.5451	0	2.455	0	0	0	0.765235	-0.5212	0	0.264	0	0	0	0.952048	-0.2222	0	0.049	0	0	0	0.044955	-1.7768	0	3.038	0
RLTR44C	LTR	ERVK	BL6J_FR	0.00257231	0	0	0.856144	-0.3943	0	0.157	0	0	0	0.685315	-0.6154	0	0.37	0	0	0	0.956044	-0.2101	0	0.046	0	0	0	0.987013	-0.1147	0	0.013	0	0.0395629	15.3803	0.000999001	8.3412	6	0.47	12.766
RLTR31B2	LTR	ERVK	BL6J_FR	0.0140196	0.0159783	1.13971	0.723277	-0.039	1	1.04	0.961538	0	0	0.0859141	-1.6102	0	2.623	0	0.0432419	3.08439	0.251748	1.3347	1	0.289	3.46021	0	0	0.945055	-0.2371	0	0.057	0	0	0	0.03996	-1.8573	0	3.266	0
MLTR31D_MM	LTR	ERVK	BL6J_FR	0.00464479	0	0	0.806194	-0.4665	0	0.214	0	0	0	0.557443	-0.7773	0	0.567	0	0	0	0.938062	-0.2514	0	0.065	0	0	0	0.985015	-0.1233	0	0.015	0	0	0	0.474525	-0.8736	0	0.723	0
RLTR26C_MM	LTR	ERVK	BL6J_FR	0.00572062	0	0	0.712288	-0.5798	0	0.344	0	0	0	0.463536	-0.8664	0	0.792	0	0	0	0.898102	-0.3292	0	0.107	0	0	0	0.983017	-0.1314	0	0.017	0	0	0	0.361638	-1.0085	0	1.012	0
BGLII_Mus	LTR	ERVK	BL6J_FR	0.00684888	0	0	0.615385	-0.6971	0	0.501	0	0	0	0.277722	-1.1144	0	1.355	0	0	0	0.861139	-0.3878	0	0.15	0	0	0	0.977023	-0.1534	0	0.023	0	0	0	0.202797	-1.2421	0	1.642	0
MER136	DNA	Merlin	BL6J_FR	0.000116444	0	0	0.985015	-0.1201	0	0.016	0	0	0	0.961039	-0.1969	0	0.041	0	0	0	0.995005	-0.0709	0	0.005	0	0	0	0.998002	-0.0447	0	0.002	0	0	0	0.962038	-0.1925	0	0.041	0
MER135	DNA	NA	BL6J_FR	0.000578654	0	0	0.878122	-0.3554	0	0.134	0	0	0	0.735265	-0.5469	0	0.307	0	0	0	0.966034	-0.1875	0	0.034	0	0	0	0.993007	-0.0839	0	0.007	0	0	0	0.711289	-0.5891	0	0.341	0
RLTR30C_MM	LTR	ERV1	BL6J_FR	0.00145267	0	0	0.898102	-0.3261	0	0.107	0	0	0	0.79021	-0.4864	0	0.234	0	0	0	0.97003	-0.1758	0	0.03	0	0	0	0.991009	-0.0953	0	0.009	0	0	0	0.72028	-0.5759	0	0.322	0
RLTR22_Mus	LTR	ERVK	BL6J_FR	0.0164503	0.548008	33.3129	0.000999001	47.3686	38	0.627	60.6061	0	0	0.174825	-1.2916	0	1.661	0	0	0	0.806194	-0.464	0	0.218	0	0	0	0.963037	-0.1934	0	0.038	0	0.0815389	4.95667	0.015984	2.7544	6	2.063	2.90839
Charlie7	DNA	hAT-Charlie	BL6J_FR	0.00345175	0	0	0.704296	-0.5954	0	0.349	0	0	0	0.47952	-0.8554	0	0.749	0	0	0	0.909091	-0.3065	0	0.095	0	0	0	0.985015	-0.1233	0	0.015	0	0.00627107	1.81678	0.271728	1.0329	2	1.005	1.99005
RLTR13D2	LTR	ERVK	BL6J_FR	0.00663594	0	0	0.8002	-0.4751	0	0.221	0	0	0	0.563437	-0.7644	0	0.564	0	0	0	0.948052	-0.2283	0	0.055	0	0	0	0.99001	-0.1005	0	0.01	0	0.014851	2.23796	0.48951	0.3957	1	0.673	1.48588
L1ME3A	LINE	L1	BL6J_FR	0.0108719	0	0	0.387612	-0.9835	0	0.947	0	0	0	0.0929071	-1.5894	0	2.36	0	0	0	0.761239	-0.5186	0	0.279	0	0	0	0.951049	-0.2269	0	0.049	0	0	0	0.0559441	-1.7595	0	2.991	0
LTR80A	LTR	ERVL	BL6J_FR	0.000389499	0	0	0.967033	-0.18	0	0.035	0	0	0	0.914086	-0.2964	0	0.093	0	0	0	0.986014	-0.1158	0	0.015	0	0	0	0.997003	-0.0548	0	0.003	0	0	0	0.889111	-0.3483	0	0.114	0
L2c	LINE	L2	BL6J_FR	0.00501164	0	0	0.362637	-1.006	0	1.028	0	0	0	0.0729271	-1.6201	0	2.595	0	0	0	0.722278	-0.5722	0	0.322	0	0	0	0.936064	-0.2614	0	0.064	0	0.0214498	4.27999	0.000999001	9.5294	20	3.128	6.39386
MADE2	DNA	TcMar-Mariner	BL6J_FR	0.000329684	0	0	0.899101	-0.325	0	0.108	0	0	0	0.76024	-0.523	0	0.277	0	0	0	0.973027	-0.1665	0	0.027	0	0	0	0.996004	-0.0633	0	0.004	0	0	0	0.728272	-0.5565	0	0.331	0
MER94	DNA	hAT-Blackjack	BL6J_FR	0.000706477	0	0	0.854146	-0.4004	0	0.156	0	0	0	0.654346	-0.6561	0	0.419	0	0	0	0.958042	-0.2093	0	0.042	0	0	0	0.984016	-0.1275	0	0.016	0	0	0	0.586414	-0.7269	0	0.53	0
Arthur1C	DNA	hAT-Tip100	BL6J_FR	0.000547894	0	0	0.916084	-0.2936	0	0.09	0	0	0	0.822178	-0.4468	0	0.194	0	0	0	0.965035	-0.1904	0	0.035	0	0	0	0.996004	-0.0633	0	0.004	0	0	0	0.755245	-0.5361	0	0.274	0
LTR16A	LTR	ERVL	BL6J_FR	0.00243789	0	0	0.775225	-0.5038	0	0.255	0	0	0	0.504496	-0.8235	0	0.696	0	0	0	0.924076	-0.2799	0	0.08	0	0	0	0.985015	-0.1233	0	0.015	0	0	0	0.432567	-0.8932	0	0.836	0
MER20	DNA	hAT-Charlie	BL6J_FR	0.0185138	0.00907003	0.489905	0.497502	-0.4265	2	2.716	0.736377	0	0	0.003996	-2.6571	0	7.086	0	0.01851	0.999794	0.57043	0.1352	1	0.872	1.14679	0	0	0.86014	-0.3852	0	0.153	0	0.00163852	0.0885026	0.001998	-2.623	1	8.717	0.114718
RLTR12C	LTR	ERVK	BL6J_FR	0.00320065	0	0	0.795205	-0.4842	0	0.224	0	0.00243072	0.759444	0.401598	0.6333	1	0.527	1.89753	0	0	0.924076	-0.2743	0	0.082	0	0	0	0.984016	-0.1275	0	0.016	0	0	0	0.493506	-0.8529	0	0.69	0
LTR40c	LTR	ERVL	BL6J_FR	0.00135822	0	0	0.869131	-0.3794	0	0.137	0	0	0	0.715285	-0.5814	0	0.332	0	0	0	0.96004	-0.2016	0	0.041	0	0	0	0.997003	-0.0548	0	0.003	0	0	0	0.645355	-0.6612	0	0.44	0
Tigger16a	DNA	TcMar-Tigger	BL6J_FR	0.000725442	0	0	0.89011	-0.3358	0	0.12	0	0	0	0.783217	-0.5033	0	0.238	0	0	0	0.968032	-0.1817	0	0.032	0	0	0	0.996004	-0.0633	0	0.004	0	0	0	0.723277	-0.5737	0	0.323	0
MER112	DNA	hAT-Charlie	BL6J_FR	0.000929124	0	0	0.858142	-0.3841	0	0.158	0	0	0	0.65035	-0.666	0	0.412	0	0	0	0.953047	-0.2197	0	0.048	0	0	0	0.994006	-0.0777	0	0.006	0	0	0	0.579421	-0.7217	0	0.57	0
HAL1	LINE	L1	BL6J_FR	0.0118714	0	0	0.294705	-1.0897	0	1.221	0	0	0	0.045954	-1.7503	0	3.035	0	0.15788	13.2991	0.000999001	5.9618	4	0.36	11.1111	0	0	0.93007	-0.2688	0	0.073	0	0	0	0.024975	-2.0257	0	3.762	0
ERVL-E-int	LTR	ERVL	BL6J_FR	0.0126402	0	0	0.406593	-0.958	0	0.918	0	0.0142132	1.12444	0.0879121	1.6717	5	2.417	2.06868	0	0	0.754246	-0.5293	0	0.29	0	0	0	0.951049	-0.2246	0	0.05	0	0	0	0.0509491	-1.7286	0	2.989	0
L1ME3	LINE	L1	BL6J_FR	0.00801017	0	0	0.52048	-0.8108	0	0.682	0	0	0	0.197802	-1.2742	0	1.645	0	0	0	0.83017	-0.4302	0	0.185	0	0	0	0.968032	-0.1817	0	0.032	0	0.00449849	0.561597	0.571429	0.0216	2	1.969	1.01574
RMER30	DNA	hAT-Charlie	BL6J_FR	0.0105708	0	0	0.176823	-1.3329	0	1.769	0	0	0	0.015984	-2.1652	0	4.52	0	0.0289316	2.73695	0.404595	0.6633	1	0.517	1.93424	0	0	0.91009	-0.3078	0	0.094	0	0.00478151	0.452333	0.356643	-0.6586	4	5.571	0.718004
MER34	LTR	ERV1	BL6J_FR	0.00296966	0	0	0.67033	-0.6401	0	0.393	0	0	0	0.326673	-1.0627	0	1.098	0	0	0	0.885115	-0.3528	0	0.12	0	0	0	0.976024	-0.1539	0	0.025	0	0.0020556	0.6922	0.641359	-0.232	1	1.252	0.798722
MER90	LTR	ERV1	BL6J_FR	0.00171999	0	0	0.83017	-0.4294	0	0.186	0	0	0	0.666334	-0.6247	0	0.418	0	0	0	0.947053	-0.2307	0	0.056	0	0	0	0.988012	-0.1102	0	0.012	0	0	0	0.602398	-0.7142	0	0.494	0
L1MCc	LINE	L1	BL6J_FR	0.00236654	0	0	0.811189	-0.4579	0	0.207	0	0	0	0.583417	-0.7181	0	0.556	0	0	0	0.939061	-0.2477	0	0.065	0	0	0	0.986014	-0.1191	0	0.014	0	0	0	0.513487	-0.8237	0	0.664	0
MLT1H2	LTR	ERVL-MaLR	BL6J_FR	0.00276761	0	0	0.625375	-0.6872	0	0.473	0	0	0	0.322677	-1.0807	0	1.099	0	0	0	0.882118	-0.3539	0	0.124	0	0	0	0.977023	-0.1534	0	0.023	0	0	0	0.24975	-1.1616	0	1.393	0
MLT1J	LTR	ERVL-MaLR	BL6J_FR	0.00638917	0	0	0.385614	-0.9665	0	0.946	0	0	0	0.0959041	-1.4774	0	2.339	0	0.0326647	5.11252	0.247752	1.3678	1	0.281	3.55872	0	0	0.959041	-0.2067	0	0.041	0	0	0	0.0539461	-1.7258	0	2.882	0
LTR85a	LTR	Gypsy	BL6J_FR	0.000466648	0	0	0.92008	-0.2928	0	0.081	0	0	0	0.798202	-0.4742	0	0.226	0	0	0	0.979021	-0.1464	0	0.021	0	0	0	0.99001	-0.1005	0	0.01	0	0.00117676	2.52172	0.214785	1.5558	1	0.24	4.16667
Charlie31a	DNA	hAT-Charlie	BL6J_FR	0.00023835	0	0	0.962038	-0.1962	0	0.039	0	0	0	0.908092	-0.3131	0	0.095	0	0	0	0.986014	-0.1191	0	0.014	0	0	0	0.999001	-0.0316	0	0.001	0	0	0	0.9001	-0.3211	0	0.109	0
LTR16C	LTR	ERVL	BL6J_FR	0.00357149	0	0	0.667333	-0.6493	0	0.404	0	0	0	0.393606	-0.9536	0	0.95	0	0.0217765	6.09731	0.112887	2.7728	1	0.113	8.84956	0	0	0.976024	-0.1539	0	0.025	0	0	0	0.265734	-1.1507	0	1.298	0
MER21C	LTR	ERVL	BL6J_FR	0.0134245	0.0116078	0.864671	0.693307	-0.1296	1	1.138	0.878735	0	0	0.0539461	-1.6944	0	2.907	0	0	0	0.692308	-0.6186	0	0.355	0	0.108008	8.04561	0.003996	7.4323	2	0.066	30.303	0	0	0.026973	-1.966	0	3.661	0
MER65-int	LTR	ERV1	BL6J_FR	0.000988636	0	0	0.875125	-0.3584	0	0.14	0	0	0	0.677323	-0.636	0	0.383	0	0.0622186	62.9337	0.001998	10.9948	2	0.031	64.5161	0	0	0.993007	-0.0839	0	0.007	0	0	0	0.639361	-0.6724	0	0.449	0
RLTR44E	LTR	ERVK	BL6J_FR	0.00168783	0	0	0.908092	-0.3117	0	0.096	0	0.0858173	50.8447	0.000999001	22.7752	12	0.262	45.8015	0	0	0.971029	-0.1727	0	0.029	0	0	0	0.994006	-0.0777	0	0.006	0	0	0	0.728272	-0.5617	0	0.316	0
L1ME4b	LINE	L1	BL6J_FR	0.0101672	0	0	0.313686	-1.0801	0	1.123	0	0	0	0.0599401	-1.6545	0	2.819	0	0	0	0.722278	-0.5643	0	0.332	0	0	0	0.922078	-0.2827	0	0.083	0	0	0	0.033966	-1.8268	0	3.488	0
Arthur1A	DNA	hAT-Tip100	BL6J_FR	0.000283107	0	0	0.958042	-0.2049	0	0.044	0	0	0	0.884116	-0.3511	0	0.124	0	0	0	0.98002	-0.1428	0	0.02	0	0	0	0.999001	-0.0316	0	0.001	0	0	0	0.847153	-0.4091	0	0.166	0
RLTR13B3	LTR	ERVK	BL6J_FR	0.00712675	0.130834	18.3582	0.002997	6.0867	3	0.21	14.2857	0	0	0.641359	-0.662	0	0.456	0	0	0	0.941059	-0.2482	0	0.06	0	0	0	0.992008	-0.0898	0	0.008	0	0.0829391	11.6377	0.000999001	9.272	8	0.648	12.3457
RLTR13C1	LTR	ERVK	BL6J_FR	0.0100936	0	0	0.703297	-0.5974	0	0.343	0	0.0131185	1.29967	0.000999001	5.6565	6	0.813	7.38007	0	0	0.921079	-0.2875	0	0.082	0	0	0	0.988012	-0.1102	0	0.012	0	0	0	0.363636	-1.018	0	1	0
Tigger13a	DNA	TcMar-Tigger	BL6J_FR	0.00261255	0	0	0.763237	-0.5278	0	0.26	0	0	0	0.525475	-0.8025	0	0.627	0	0	0	0.924076	-0.2814	0	0.079	0	0	0	0.986014	-0.1191	0	0.014	0	0	0	0.446553	-0.8905	0	0.806	0
Arthur1	DNA	hAT-Tip100	BL6J_FR	0.00425627	0	0	0.699301	-0.5952	0	0.35	0	0	0	0.433566	-0.8764	0	0.836	0	0	0	0.916084	-0.2961	0	0.088	0	0	0	0.981019	-0.1391	0	0.019	0	0	0	0.360639	-0.9872	0	1.077	0
L1MEf	LINE	L1	BL6J_FR	0.0127249	0	0	0.388611	-0.9716	0	0.985	0	0	0	0.0749251	-1.5718	0	2.572	0	0	0	0.741259	-0.5476	0	0.295	0	0	0	0.948052	-0.2319	0	0.053	0	0	0	0.037962	-1.7599	0	3.244	0
Charlie2a	DNA	hAT-Charlie	BL6J_FR	0.00256382	0	0	0.806194	-0.4652	0	0.216	0	0	0	0.574426	-0.7312	0	0.552	0	0	0	0.943057	-0.2417	0	0.059	0	0	0	0.986014	-0.1191	0	0.014	0	0	0	0.506494	-0.8285	0	0.676	0
MIR1_Amn	SINE	MIR	BL6J_FR	0.00428487	0.00432354	1.00902	0.697303	-0.1179	1	1.127	0.887311	0	0	0.0869131	-1.5992	0	2.614	0	0	0	0.709291	-0.5857	0	0.355	0	0	0	0.924076	-0.2847	0	0.077	0	0.00123634	0.288536	0.140859	-1.3067	1	3.481	0.287274
IAPLTR2a	LTR	ERVK	BL6J_FR	0.0115274	0	0	0.407592	-0.9688	0	0.882	0	0.0225815	1.95894	0.404595	0.5095	3	2.256	1.32979	0	0	0.748252	-0.5459	0	0.286	0	0	0	0.935065	-0.2597	0	0.067	0	0.0121847	1.05701	0.455544	-0.507	2	2.893	0.691324
MER45R	DNA	hAT-Tip100	BL6J_FR	0.00165028	0	0	0.84016	-0.4151	0	0.177	0	0	0	0.636364	-0.6648	0	0.453	0	0	0	0.939061	-0.2548	0	0.061	0	0	0	0.992008	-0.0898	0	0.008	0	0	0	0.547453	-0.7866	0	0.588	0
Arthur2	DNA	hAT-Tip100	BL6J_FR	0.00219415	0	0	0.776224	-0.5057	0	0.255	0	0	0	0.575425	-0.7497	0	0.536	0	0	0	0.945055	-0.2411	0	0.055	0	0	0	0.986014	-0.1191	0	0.014	0	0	0	0.51049	-0.8218	0	0.679	0
MER52-int	LTR	ERV1	BL6J_FR	0.00129306	0	0	0.906094	-0.3099	0	0.103	0	0	0	0.743257	-0.5538	0	0.29	0	0	0	0.972028	-0.1696	0	0.028	0	0	0	0.994006	-0.0777	0	0.006	0	0	0	0.697303	-0.5957	0	0.372	0
X6a_DNA	DNA	TcMar-Tigger	BL6J_FR	0.000708108	0	0	0.895105	-0.3335	0	0.111	0	0	0	0.79021	-0.4837	0	0.239	0	0	0	0.966034	-0.1875	0	0.034	0	0	0	0.994006	-0.0777	0	0.006	0	0	0	0.734266	-0.5548	0	0.31	0
MLTR31E_MM	LTR	ERVK	BL6J_FR	0.00220034	0	0	0.912088	-0.3014	0	0.094	0	0	0	0.705295	-0.5848	0	0.344	0	0	0	0.958042	-0.2093	0	0.042	0	0	0	0.99001	-0.1005	0	0.01	0	0	0	0.683317	-0.6281	0	0.369	0
MER34C_v	LTR	ERV1	BL6J_FR	0.00171943	0	0	0.819181	-0.4507	0	0.198	0	0	0	0.613387	-0.6955	0	0.487	0	0	0	0.94006	-0.2442	0	0.065	0	0	0	0.989011	-0.1019	0	0.012	0	0	0	0.507493	-0.8223	0	0.691	0
Charlie10	DNA	hAT-Charlie	BL6J_FR	0.0013611	0	0	0.881119	-0.3594	0	0.122	0	0	0	0.712288	-0.5792	0	0.347	0	0	0	0.958042	-0.2049	0	0.044	0	0	0	0.99001	-0.1005	0	0.01	0	0	0	0.649351	-0.6516	0	0.43	0
RLTR41C	LTR	ERV1	BL6J_FR	0.0016851	0	0	0.876124	-0.3622	0	0.135	0	0	0	0.749251	-0.5348	0	0.295	0	0	0	0.953047	-0.2177	0	0.049	0	0	0	0.994006	-0.0777	0	0.006	0	0	0	0.677323	-0.642	0	0.376	0
Arthur1B	DNA	hAT-Tip100	BL6J_FR	0.00246053	0	0	0.763237	-0.5212	0	0.264	0	0	0	0.511489	-0.8102	0	0.67	0	0	0	0.939061	-0.2492	0	0.064	0	0	0	0.983017	-0.1314	0	0.017	0	0	0	0.450549	-0.8766	0	0.827	0
Tigger9b	DNA	TcMar-Tigger	BL6J_FR	0.00186765	0	0	0.841159	-0.4173	0	0.174	0	0	0	0.653347	-0.6529	0	0.432	0	0	0	0.957043	-0.2095	0	0.044	0	0	0	0.994006	-0.0777	0	0.006	0	0	0	0.595405	-0.7126	0	0.533	0
L1MDb	LINE	L1	BL6J_FR	0.00340536	0	0	0.762238	-0.5152	0	0.273	0	0	0	0.457542	-0.9241	0	0.728	0	0	0	0.917083	-0.2955	0	0.086	0	0	0	0.986014	-0.1191	0	0.014	0	0	0	0.424575	-0.9332	0	0.854	0
IAPEY5_LTR	LTR	ERVK	BL6J_FR	0.00242052	0	0	0.853147	-0.3977	0	0.159	0	0	0	0.626374	-0.6936	0	0.446	0	0	0	0.954046	-0.2172	0	0.047	0	0	0	0.985015	-0.1233	0	0.015	0	0	0	0.592408	-0.7243	0	0.533	0
RMER16B2	LTR	ERVK	BL6J_FR	0.0036659	0	0	0.773227	-0.5069	0	0.261	0	0	0	0.517483	-0.8176	0	0.641	0	0	0	0.922078	-0.2855	0	0.081	0	0	0	0.988012	-0.1102	0	0.012	0	0	0	0.41958	-0.9422	0	0.872	0
MER89-int	LTR	ERV1	BL6J_FR	0.00146351	0	0	0.903097	-0.318	0	0.101	0	0	0	0.764236	-0.5175	0	0.272	0	0	0	0.977023	-0.1534	0	0.023	0	0	0	0.996004	-0.0633	0	0.004	0	0	0	0.731269	-0.5511	0	0.317	0
MER63A	DNA	hAT-Tip100	BL6J_FR	0.00134472	0	0	0.825175	-0.4369	0	0.195	0	0	0	0.623377	-0.6941	0	0.462	0	0	0	0.944056	-0.2394	0	0.058	0	0	0	0.993007	-0.0839	0	0.007	0	0	0	0.563437	-0.7512	0	0.58	0
MurERV4_19-int	LTR	ERVK	BL6J_FR	0.0230179	0	0	0.431568	-0.9313	0	0.822	0	0	0	0.146853	-1.3944	0	1.912	0	0	0	0.78022	-0.4927	0	0.254	0	0	0	0.944056	-0.2394	0	0.058	0	0	0	0.0799201	-1.6009	0	2.504	0
LTR91A	LTR	NA	BL6J_FR	0.000650266	0	0	0.902098	-0.323	0	0.102	0	0	0	0.808192	-0.4671	0	0.21	0	0	0	0.979021	-0.1464	0	0.021	0	0	0	0.994006	-0.0777	0	0.006	0	0	0	0.766234	-0.5182	0	0.266	0
MER67A	LTR	ERV1	BL6J_FR	0.00101632	0	0	0.91009	-0.3092	0	0.093	0	0	0	0.782218	-0.4968	0	0.245	0	0	0	0.974026	-0.1633	0	0.026	0	0	0	0.993007	-0.0839	0	0.007	0	0	0	0.718282	-0.5839	0	0.33	0
Charlie5	DNA	hAT-Charlie	BL6J_FR	0.00635735	0	0	0.466533	-0.8722	0	0.781	0	0	0	0.143856	-1.3999	0	1.913	0	0	0	0.783217	-0.4953	0	0.244	0	0	0	0.955045	-0.2146	0	0.046	0	0.0475916	7.48609	0.000999001	14.568	25	2.457	10.175
L1MEg	LINE	L1	BL6J_FR	0.0119011	0	0	0.341658	-1.0571	0	1.06	0	0.02761	2.31995	0.000999001	10.3956	19	2.55	7.45098	0	0	0.706294	-0.5983	0	0.336	0	0	0	0.948052	-0.2319	0	0.053	0	0	0	0.032967	-1.8649	0	3.264	0
RLTR31A_Mm	LTR	ERVK	BL6J_FR	0.00288205	0	0	0.835165	-0.4181	0	0.191	0	0	0	0.613387	-0.7192	0	0.468	0	0	0	0.923077	-0.285	0	0.079	0	0.378028	131.167	0.013986	8.709	1	0.013	76.9231	0	0	0.558442	-0.7632	0	0.602	0
RLTR20A	LTR	ERVK	BL6J_FR	0.00542868	0.0238734	4.39765	0.00799201	4.0583	3	0.412	7.28155	0	0	0.346653	-1.0227	0	1.045	0	0	0	0.882118	-0.3569	0	0.124	0	0	0	0.98002	-0.1428	0	0.02	0	0	0	0.26973	-1.1332	0	1.32	0
MLT1G3	LTR	ERVL-MaLR	BL6J_FR	0.00371775	0	0	0.677323	-0.6194	0	0.391	0	0	0	0.37962	-0.9909	0	0.963	0	0	0	0.891109	-0.3447	0	0.112	0	0	0	0.981019	-0.1391	0	0.019	0	0	0	0.286713	-1.0685	0	1.222	0
hAT-1_Mam	DNA	hAT-Tag1	BL6J_FR	0.00117927	0	0	0.899101	-0.325	0	0.108	0	0	0	0.746254	-0.5372	0	0.305	0	0	0	0.962038	-0.1962	0	0.039	0	0	0	0.993007	-0.0839	0	0.007	0	0	0	0.654346	-0.6604	0	0.414	0
MLT1O	LTR	ERVL-MaLR	BL6J_FR	0.000801605	0	0	0.862138	-0.3926	0	0.143	0	0	0	0.698302	-0.5994	0	0.36	0	0	0	0.956044	-0.2059	0	0.046	0	0	0	0.99001	-0.1005	0	0.01	0	0	0	0.648352	-0.6509	0	0.442	0
LTR102_Mam	LTR	ERVL	BL6J_FR	0.000836235	0	0	0.922078	-0.287	0	0.08	0	0	0	0.795205	-0.4793	0	0.228	0	0	0	0.973027	-0.1637	0	0.028	0	0	0	0.996004	-0.0633	0	0.004	0	0	0	0.77023	-0.5079	0	0.268	0
UCON78	DNA	NA	BL6J_FR	0.000331126	0	0	0.959041	-0.2043	0	0.042	0	0	0	0.875125	-0.3668	0	0.133	0	0	0	0.982018	-0.1353	0	0.018	0	0	0	0.996004	-0.0633	0	0.004	0	0	0	0.858142	-0.3894	0	0.151	0
LTR53	LTR	ERVL	BL6J_FR	0.00140696	0	0	0.903097	-0.3127	0	0.103	0	0	0	0.74026	-0.5485	0	0.302	0	0	0	0.965035	-0.1904	0	0.035	0	0	0	0.991009	-0.0953	0	0.009	0	0	0	0.675325	-0.6216	0	0.398	0
MLT1F	LTR	ERVL-MaLR	BL6J_FR	0.00783497	0	0	0.492507	-0.8506	0	0.692	0	0	0	0.192807	-1.3103	0	1.664	0	0	0	0.804196	-0.4587	0	0.225	0	0	0	0.962038	-0.1986	0	0.038	0	0	0	0.125874	-1.445	0	2.078	0
Charlie7a	DNA	hAT-Charlie	BL6J_FR	0.000269187	0	0	0.936064	-0.2558	0	0.067	0	0	0	0.896104	-0.3295	0	0.112	0	0	0	0.985015	-0.1233	0	0.015	0	0	0	0.998002	-0.0447	0	0.002	0	0	0	0.889111	-0.3432	0	0.118	0
UCON73	DNA	hAT	BL6J_FR	0.000163022	0	0	0.973027	-0.1665	0	0.027	0	0	0	0.91009	-0.3108	0	0.092	0	0	0	0.996004	-0.0633	0	0.004	0	0	0	1	NA	0	0	NA	0	0	0.888112	-0.345	0	0.119	0
MER58A	DNA	hAT-Charlie	BL6J_FR	0.0141967	0	0	0.133866	-1.4097	0	2.061	0	0	0	0.00599401	-2.1895	0	5.119	0	0	0	0.512488	-0.8206	0	0.644	0	0.115723	8.15138	0.113886	2.4324	1	0.123	8.13008	0	0	0.001998	-2.4737	0	6.186	0
Tigger17d	DNA	TcMar-Tigger	BL6J_FR	0.00120396	0	0	0.884116	-0.3522	0	0.123	0	0	0	0.69031	-0.6057	0	0.378	0	0	0	0.954046	-0.2172	0	0.047	0	0	0	0.996004	-0.0633	0	0.004	0	0	0	0.631369	-0.6844	0	0.452	0
LTRIS6	LTR	ERV1	BL6J_FR	0.0017825	0	0	0.877123	-0.3623	0	0.132	0	0.110329	61.8953	0.000999001	56.7691	33	0.353	93.4844	0	0	0.958042	-0.2093	0	0.042	0	0	0	0.989011	-0.1054	0	0.011	0	0	0	0.61039	-0.7136	0	0.483	0
RLTR24	LTR	ERV1	BL6J_FR	0.0147785	0.0211007	1.4278	0.0839161	2.0319	3	1.004	2.98805	0	0	0.0779221	-1.5873	0	2.62	0	0	0	0.739261	-0.5526	0	0.301	0	0	0	0.944056	-0.2363	0	0.06	0	0	0	0.041958	-1.8234	0	3.247	0
Charlie9	DNA	hAT-Charlie	BL6J_FR	0.000484968	0	0	0.928072	-0.2691	0	0.078	0	0	0	0.831169	-0.4302	0	0.185	0	0	0	0.979021	-0.1464	0	0.021	0	0	0	0.995005	-0.0709	0	0.005	0	0	0	0.771229	-0.5266	0	0.244	0
LTRIS5	LTR	ERV1	BL6J_FR	0.000875719	0	0	0.956044	-0.2121	0	0.045	0	0	0	0.869131	-0.3783	0	0.138	0	0	0	0.982018	-0.1353	0	0.018	0	0	0	0.998002	-0.0447	0	0.002	0	0	0	0.841159	-0.4158	0	0.176	0
X24_DNA	DNA	NA	BL6J_FR	0.000298279	0	0	0.933067	-0.2658	0	0.068	0	0	0	0.85015	-0.407	0	0.16	0	0	0	0.979021	-0.1464	0	0.021	0	0	0	0.996004	-0.0633	0	0.004	0	0	0	0.835165	-0.4196	0	0.184	0
RMER16A2	LTR	ERVK	BL6J_FR	0.00226489	0	0	0.845155	-0.4133	0	0.167	0	0	0	0.68032	-0.619	0	0.394	0	0	0	0.949051	-0.2276	0	0.053	0	0	0	0.992008	-0.0898	0	0.008	0	0	0	0.58042	-0.7456	0	0.549	0
CR1-L3A_Croc	LINE	CR1	BL6J_FR	2.22268e-05	0	0	0.993007	-0.0839	0	0.007	0	0	0	0.988012	-0.1102	0	0.012	0	0	0	0.999001	-0.0316	0	0.001	0	0	0	0.999001	-0.0316	0	0.001	0	0	0	0.986014	-0.1191	0	0.014	0
MER115	DNA	hAT-Tip100	BL6J_FR	0.00129382	0	0	0.864136	-0.3827	0	0.147	0	0	0	0.673327	-0.6246	0	0.398	0	0	0	0.953047	-0.2177	0	0.049	0	0	0	0.992008	-0.0898	0	0.008	0	0.00726908	5.61832	0.0769231	2.2411	2	0.459	4.3573
MER57E1	LTR	ERV1	BL6J_FR	0.000897187	0	0	0.908092	-0.3103	0	0.097	0	0	0	0.763237	-0.5183	0	0.27	0	0	0	0.972028	-0.1696	0	0.028	0	0	0	0.995005	-0.0709	0	0.005	0	0	0	0.713287	-0.571	0	0.339	0
MamRep137	DNA	TcMar-Tigger	BL6J_FR	0.000692898	0	0	0.908092	-0.3091	0	0.098	0	0	0	0.746254	-0.5361	0	0.291	0	0	0	0.961039	-0.1989	0	0.04	0	0	0	0.995005	-0.0709	0	0.005	0	0	0	0.697303	-0.601	0	0.36	0
Cheshire	DNA	hAT-Charlie	BL6J_FR	0.0036593	0	0	0.748252	-0.538	0	0.291	0	0	0	0.480519	-0.8807	0	0.704	0	0	0	0.91009	-0.3012	0	0.097	0	0	0	0.986014	-0.1191	0	0.014	0	0	0	0.436563	-0.8771	0	0.878	0
ORSL-2b	DNA	hAT-Tip100	BL6J_FR	0.00124117	0	0	0.902098	-0.3217	0	0.103	0	0	0	0.757243	-0.5191	0	0.283	0	0	0	0.966034	-0.185	0	0.035	0	0	0	0.996004	-0.0633	0	0.004	0	0	0	0.686314	-0.6118	0	0.379	0
RMER17A-int	LTR	ERVK	BL6J_FR	0.00646211	0	0	0.653347	-0.6516	0	0.43	0	0	0	0.387612	-0.97	0	0.978	0	0	0	0.891109	-0.3433	0	0.113	0	0	0	0.972028	-0.1669	0	0.029	0	0	0	0.311688	-1.0226	0	1.206	0
LTR86A2	LTR	ERVL	BL6J_FR	0.000162908	0	0	0.988012	-0.1102	0	0.012	0	0	0	0.937063	-0.2553	0	0.065	0	0	0	0.994006	-0.0777	0	0.006	0	0	0	0.999001	-0.0316	0	0.001	0	0	0	0.934066	-0.2618	0	0.068	0
X15_LINE	LINE	L2	BL6J_FR	8.25728e-05	0	0	0.99001	-0.1005	0	0.01	0	0	0	0.975025	-0.1572	0	0.026	0	0	0	0.997003	-0.0548	0	0.003	0	0	0	1	NA	0	0	NA	0	0	0.971029	-0.17	0	0.03	0
MER127	DNA	TcMar-Tigger	BL6J_FR	0.000563141	0	0	0.921079	-0.2927	0	0.079	0	0	0	0.838162	-0.4256	0	0.173	0	0	0	0.976024	-0.1567	0	0.024	0	0	0	0.994006	-0.0777	0	0.006	0	0	0	0.797203	-0.4772	0	0.228	0
MER94B	DNA	hAT-Blackjack	BL6J_FR	0.000141212	0	0	0.963037	-0.1959	0	0.037	0	0	0	0.901099	-0.3279	0	0.101	0	0	0	0.991009	-0.0953	0	0.009	0	0	0	0.999001	-0.0316	0	0.001	0	0	0	0.89011	-0.3465	0	0.113	0
L2d2	LINE	L2	BL6J_FR	0.0015861	0	0	0.715285	-0.5872	0	0.331	0	0	0	0.418581	-0.9271	0	0.882	0	0	0	0.901099	-0.3224	0	0.105	0	0	0	0.981019	-0.1391	0	0.019	0	0	0	0.336663	-1.0327	0	1.058	0
UCON105	DNA	hAT	BL6J_FR	0.000354604	0	0	0.949051	-0.2317	0	0.051	0	0	0	0.86014	-0.3861	0	0.155	0	0	0	0.985015	-0.1233	0	0.015	0	0	0	0.997003	-0.0548	0	0.003	0	0	0	0.821179	-0.4432	0	0.199	0
RLTR12B2	LTR	ERVK	BL6J_FR	0.00122611	0	0	0.93007	-0.2661	0	0.075	0	0	0	0.822178	-0.446	0	0.195	0	0.148236	120.899	0.000999001	12.3983	2	0.026	76.9231	0	0	0.998002	-0.0447	0	0.002	0	0	0	0.796204	-0.4891	0	0.218	0
Charlie24	DNA	hAT-Charlie	BL6J_FR	0.0010475	0	0	0.879121	-0.3579	0	0.131	0	0	0	0.743257	-0.5421	0	0.306	0	0	0	0.968032	-0.1817	0	0.032	0	0	0	0.996004	-0.0633	0	0.004	0	0	0	0.7003	-0.5826	0	0.368	0
RLTR30D_MM	LTR	ERV1	BL6J_FR	0.00328467	0	0	0.808192	-0.4679	0	0.209	0	0	0	0.573427	-0.754	0	0.542	0	0	0	0.941059	-0.2463	0	0.061	0	0	0	0.991009	-0.0953	0	0.009	0	0	0	0.509491	-0.8343	0	0.656	0
X32_DNA	DNA	TcMar-Tc1	BL6J_FR	0.000232547	0	0	0.964036	-0.1906	0	0.037	0	0	0	0.93007	-0.2722	0	0.071	0	0	0	0.991009	-0.0953	0	0.009	0	0	0	0.999001	-0.0316	0	0.001	0	0	0	0.925075	-0.2779	0	0.079	0
Charlie29a	DNA	hAT-Charlie	BL6J_FR	0.000747328	0	0	0.944056	-0.2413	0	0.057	0	0	0	0.877123	-0.3634	0	0.131	0	0	0	0.973027	-0.1665	0	0.027	0	0	0	0.996004	-0.0633	0	0.004	0	0	0	0.839161	-0.4197	0	0.177	0
L4_A_Mam	LINE	RTE-X	BL6J_FR	0.00245147	0	0	0.765235	-0.5187	0	0.265	0	0	0	0.482517	-0.8627	0	0.701	0	0	0	0.919081	-0.2876	0	0.087	0	0	0	0.989011	-0.1054	0	0.011	0	0	0	0.431568	-0.9037	0	0.847	0
MER121	DNA	hAT	BL6J_FR	0.00314361	0	0	0.691309	-0.6017	0	0.373	0	0	0	0.405594	-0.9565	0	0.924	0	0	0	0.915085	-0.3028	0	0.086	0	0	0	0.983017	-0.1283	0	0.018	0	0	0	0.327672	-1.0381	0	1.128	0
Charlie1b	DNA	hAT-Charlie	BL6J_FR	0.00489106	0	0	0.603397	-0.7168	0	0.501	0	0	0	0.277722	-1.1099	0	1.245	0	0	0	0.868132	-0.3769	0	0.142	0	0	0	0.974026	-0.1633	0	0.026	0	0	0	0.186813	-1.2978	0	1.645	0
L1MEh	LINE	L1	BL6J_FR	0.00126943	0	0	0.853147	-0.4014	0	0.155	0	0	0	0.748252	-0.5369	0	0.294	0	0	0	0.959041	-0.2067	0	0.041	0	0	0	0.994006	-0.0777	0	0.006	0	0	0	0.656344	-0.655	0	0.416	0
L3b	LINE	CR1	BL6J_FR	0.00200526	0.00953998	4.75747	0.202797	1.5816	1	0.228	4.38596	0	0	0.488511	-0.8695	0	0.684	0	0	0	0.914086	-0.2964	0	0.093	0	0	0	0.98002	-0.1428	0	0.02	0	0	0	0.438561	-0.8915	0	0.854	0
L1ME4c	LINE	L1	BL6J_FR	0.00628308	0	0	0.516484	-0.812	0	0.667	0	0	0	0.163836	-1.347	0	1.733	0	0	0	0.801199	-0.4645	0	0.225	0	0	0	0.961039	-0.1989	0	0.04	0	0.00238331	0.379321	0.365634	-0.8067	1	2.123	0.471032
HAL1ME	LINE	L1	BL6J_FR	0.00271997	0	0	0.735265	-0.5528	0	0.317	0	0	0	0.456543	-0.8621	0	0.822	0	0	0	0.906094	-0.311	0	0.099	0	0	0	0.987013	-0.1147	0	0.013	0	0	0	0.350649	-1.0141	0	1.015	0
X6B_LINE	LINE	CR1	BL6J_FR	0.000177624	0	0	0.975025	-0.16	0	0.025	0	0	0	0.934066	-0.2637	0	0.067	0	0	0	0.991009	-0.0953	0	0.009	0	0	0	0.998002	-0.0447	0	0.002	0	0	0	0.92008	-0.2845	0	0.087	0
MER20B	DNA	hAT-Charlie	BL6J_FR	0.00293094	0	0	0.735265	-0.5505	0	0.32	0	0	0	0.492507	-0.8295	0	0.739	0	0	0	0.895105	-0.3313	0	0.113	0	0	0	0.973027	-0.1665	0	0.027	0	0	0	0.373626	-0.9997	0	1.041	0
LTR85c	LTR	Gypsy	BL6J_FR	0.000185021	0	0	0.978022	-0.1499	0	0.022	0	0	0	0.927073	-0.2703	0	0.077	0	0	0	0.992008	-0.0898	0	0.008	0	0	0	0.996004	-0.0633	0	0.004	0	0	0	0.918082	-0.2866	0	0.091	0
MamRep4096	DNA	hAT-Tip100	BL6J_FR	0.000514288	0	0	0.926074	-0.2806	0	0.075	0	0	0	0.842158	-0.4068	0	0.176	0	0	0	0.981019	-0.136	0	0.02	0	0	0	0.997003	-0.0548	0	0.003	0	0	0	0.81019	-0.4591	0	0.212	0
MER67B	LTR	ERV1	BL6J_FR	0.00121098	0	0	0.887113	-0.3492	0	0.118	0	0	0	0.74026	-0.5479	0	0.304	0	0	0	0.966034	-0.1875	0	0.034	0	0	0	0.997003	-0.0548	0	0.003	0	0	0	0.684316	-0.6156	0	0.385	0
MER77	LTR	ERVL	BL6J_FR	0.00284692	0	0	0.773227	-0.5087	0	0.257	0	0	0	0.537463	-0.7912	0	0.629	0	0	0	0.928072	-0.2784	0	0.072	0	0	0	0.991009	-0.0953	0	0.009	0	0	0	0.436563	-0.8967	0	0.837	0
L1ME3F	LINE	L1	BL6J_FR	0.00156225	0	0	0.87013	-0.3674	0	0.141	0	0	0	0.676324	-0.6363	0	0.382	0	0	0	0.953047	-0.222	0	0.047	0	0	0	0.992008	-0.0898	0	0.008	0	0	0	0.654346	-0.6398	0	0.435	0
AmnSINE1	SINE	5S-Deu-L2	BL6J_FR	0.000927531	0	0	0.815185	-0.4578	0	0.201	0	0	0	0.675325	-0.6144	0	0.428	0	0	0	0.954046	-0.2152	0	0.048	0	0	0	0.992008	-0.0898	0	0.008	0	0	0	0.575425	-0.7525	0	0.542	0
LTR40b	LTR	ERVL	BL6J_FR	0.002309	0	0	0.757243	-0.5391	0	0.266	0	0	0	0.5005	-0.8327	0	0.678	0	0	0	0.92008	-0.2868	0	0.085	0	0	0	0.982018	-0.1353	0	0.018	0	0	0	0.438561	-0.9023	0	0.838	0
ERVB5_2-LTR_MM	LTR	ERVK	BL6J_FR	0.00356637	0	0	0.822178	-0.4493	0	0.191	0	0	0	0.589411	-0.7281	0	0.523	0	0	0	0.933067	-0.2658	0	0.068	0	0	0	0.99001	-0.1005	0	0.01	0	0	0	0.536464	-0.8007	0	0.633	0
MamRep434	DNA	TcMar-Tigger	BL6J_FR	0.00183416	0.00972796	5.30376	0.232767	1.4118	1	0.265	3.77358	0	0	0.547453	-0.7673	0	0.612	0	0	0	0.93007	-0.2722	0	0.071	0	0	0	0.989011	-0.1054	0	0.011	0	0	0	0.457542	-0.9005	0	0.762	0
Charlie30b	DNA	hAT-Charlie	BL6J_FR	0.000494451	0	0	0.942058	-0.244	0	0.06	0	0	0	0.837163	-0.4292	0	0.172	0	0	0	0.978022	-0.147	0	0.023	0	0	0	0.997003	-0.0548	0	0.003	0	0	0	0.798202	-0.4797	0	0.224	0
FAM	SINE	Alu	BL6J_FR	0.00114259	0	0	0.691309	-0.6125	0	0.368	0	0.00116897	1.02309	0.266733	1.0218	2	0.988	2.02429	0	0	0.89011	-0.3414	0	0.117	0	0	0	0.988012	-0.1102	0	0.012	0	0	0	0.324675	-1.046	0	1.15	0
MLT1H1	LTR	ERVL-MaLR	BL6J_FR	0.00242078	0	0	0.73027	-0.5686	0	0.308	0	0	0	0.461538	-0.8752	0	0.758	0	0	0	0.916084	-0.2975	0	0.087	0	0	0	0.989011	-0.1054	0	0.011	0	0	0	0.366633	-0.9946	0	0.962	0
MLT1G1	LTR	ERVL-MaLR	BL6J_FR	0.00271671	0	0	0.752248	-0.5346	0	0.281	0	0	0	0.467532	-0.8673	0	0.751	0	0	0	0.926074	-0.2825	0	0.074	0	0	0	0.978022	-0.1499	0	0.022	0	0	0	0.396603	-0.9739	0	0.935	0
LTR41	LTR	ERVL	BL6J_FR	0.00162104	0	0	0.822178	-0.4484	0	0.192	0	0	0	0.636364	-0.6676	0	0.458	0	0	0	0.952048	-0.2222	0	0.049	0	0	0	0.986014	-0.1191	0	0.014	0	0	0	0.563437	-0.7609	0	0.574	0
RLTR20A1	LTR	ERVK	BL6J_FR	0.00136528	0	0	0.902098	-0.323	0	0.102	0	0	0	0.737263	-0.544	0	0.312	0	0	0	0.97003	-0.1731	0	0.031	0	0	0	0.998002	-0.0447	0	0.002	0	0	0	0.717283	-0.5832	0	0.327	0
Charlie2b	DNA	hAT-Charlie	BL6J_FR	0.00361284	0	0	0.727273	-0.5625	0	0.319	0	0	0	0.427572	-0.9425	0	0.845	0	0	0	0.901099	-0.3165	0	0.108	0	0	0	0.978022	-0.1499	0	0.022	0	0	0	0.350649	-1.0385	0	1.081	0
MER113	DNA	hAT-Charlie	BL6J_FR	0.00222207	0	0	0.754246	-0.5391	0	0.276	0	0	0	0.515485	-0.8159	0	0.674	0	0	0	0.923077	-0.282	0	0.081	0	0	0	0.984016	-0.1275	0	0.016	0	0	0	0.447552	-0.8808	0	0.817	0
Kanga1b	DNA	TcMar-Tc2	BL6J_FR	0.000450945	0	0	0.965035	-0.1904	0	0.035	0	0	0	0.897103	-0.3287	0	0.11	0	0	0	0.982018	-0.1353	0	0.018	0	0	0	0.993007	-0.0839	0	0.007	0	0.00786491	17.4409	0.000999001	7.6513	3	0.139	21.5827
ERVB4_3-I_MM	LTR	ERVK	BL6J_FR	0.00571455	0	0	0.898102	-0.3229	0	0.11	0	0	0	0.773227	-0.5038	0	0.255	0	0	0	0.965035	-0.1904	0	0.035	0	0	0	0.994006	-0.0777	0	0.006	0	0	0	0.699301	-0.589	0	0.364	0
HAL1b	LINE	L1	BL6J_FR	0.0024171	0	0	0.758242	-0.5306	0	0.273	0	0	0	0.477522	-0.8539	0	0.744	0	0	0	0.919081	-0.2948	0	0.082	0	0	0	0.984016	-0.1275	0	0.016	0	0	0	0.374625	-0.9784	0	0.991	0
MamRep1151	LTR	NA	BL6J_FR	0.00149822	0	0	0.891109	-0.334	0	0.119	0	0	0	0.736264	-0.5627	0	0.3	0	0	0	0.963037	-0.1959	0	0.037	0	0	0	0.996004	-0.0633	0	0.004	0	0	0	0.688312	-0.6082	0	0.382	0
MER102b	DNA	hAT-Charlie	BL6J_FR	0.000844883	0	0	0.899101	-0.325	0	0.108	0	0	0	0.745255	-0.5402	0	0.295	0	0	0	0.964036	-0.1886	0	0.038	0	0	0	0.992008	-0.0898	0	0.008	0	0	0	0.681319	-0.6238	0	0.384	0
L3	LINE	CR1	BL6J_FR	0.00754766	0	0	0.365634	-1.0101	0	0.988	0	0	0	0.0949051	-1.5804	0	2.386	0	0	0	0.741259	-0.5585	0	0.289	0	0	0	0.948052	-0.2283	0	0.055	0	0	0	0.0609391	-1.6664	0	2.964	0
L1ME2z	LINE	L1	BL6J_FR	0.00979783	0	0	0.412587	-0.9175	0	0.905	0	0	0	0.0969031	-1.5602	0	2.364	0	0	0	0.767233	-0.5128	0	0.265	0	0	0	0.938062	-0.2549	0	0.063	0	0	0	0.0519481	-1.6868	0	2.911	0
MER81	DNA	hAT-Blackjack	BL6J_FR	0.00043748	0	0	0.887113	-0.3519	0	0.116	0	0	0	0.753247	-0.5365	0	0.277	0	0	0	0.963037	-0.1934	0	0.038	0	0	0	0.989011	-0.1054	0	0.011	0	0	0	0.708292	-0.5945	0	0.336	0
MER63D	DNA	hAT-Tip100	BL6J_FR	0.00427228	0	0	0.565435	-0.7465	0	0.573	0	0	0	0.246753	-1.1822	0	1.359	0	0	0	0.871129	-0.3682	0	0.14	0	0	0	0.973027	-0.1665	0	0.027	0	0.0275868	6.45715	0.000999001	10.54	15	1.681	8.92326
MER126	DNA	NA	BL6J_FR	0.000539397	0	0	0.931069	-0.2667	0	0.072	0	0	0	0.832168	-0.4302	0	0.185	0	0	0	0.978022	-0.1499	0	0.022	0	0	0	0.996004	-0.0633	0	0.004	0	0	0	0.786214	-0.498	0	0.233	0
Tigger23a	DNA	TcMar-Tigger	BL6J_FR	0.000415557	0	0	0.954046	-0.2121	0	0.05	0	0	0	0.875125	-0.3614	0	0.136	0	0	0	0.978022	-0.147	0	0.023	0	0	0	0.997003	-0.0548	0	0.003	0	0	0	0.819181	-0.4507	0	0.195	0
L1MEb	LINE	L1	BL6J_FR	0.00372496	0	0	0.732268	-0.5663	0	0.297	0	0	0	0.420579	-0.9411	0	0.841	0	0	0	0.908092	-0.3103	0	0.097	0	0.05829	15.6485	0.020979	6.9965	1	0.02	50	0	0	0.333666	-1.0309	0	1.051	0
MLT1I	LTR	ERVL-MaLR	BL6J_FR	0.00320285	0	0	0.633367	-0.6703	0	0.462	0	0	0	0.291708	-1.1079	0	1.246	0	0	0	0.857143	-0.3937	0	0.152	0	0	0	0.979021	-0.1464	0	0.021	0	0	0	0.215784	-1.2308	0	1.519	0
LTR88a	LTR	Gypsy	BL6J_FR	6.82354e-05	0	0	0.976024	-0.1567	0	0.024	0	0	0	0.973027	-0.1637	0	0.028	0	0	0	0.998002	-0.0447	0	0.002	0	0	0	1	NA	0	0	NA	0	0	0.961039	-0.1989	0	0.04	0
MMERVK10D3_LTR	LTR	ERVK	BL6J_FR	0.00197162	0	0	0.873127	-0.3648	0	0.138	0	0	0	0.713287	-0.5932	0	0.326	0	0	0	0.964036	-0.1932	0	0.036	0	0	0	0.998002	-0.0447	0	0.002	0	0	0	0.69031	-0.6099	0	0.365	0
MER58C	DNA	hAT-Charlie	BL6J_FR	0.000965271	0	0	0.858142	-0.3878	0	0.156	0	0	0	0.62038	-0.7043	0	0.459	0	0	0	0.966034	-0.185	0	0.035	0	0	0	0.994006	-0.0777	0	0.006	0	0	0	0.564436	-0.7657	0	0.561	0
LTR16B1	LTR	ERVL	BL6J_FR	0.00105448	0	0	0.922078	-0.2855	0	0.081	0	0	0	0.771229	-0.4929	0	0.273	0	0	0	0.967033	-0.1821	0	0.034	0	0	0	0.994006	-0.0777	0	0.006	0	0	0	0.722278	-0.576	0	0.313	0
RLTR13D3A	LTR	ERVK	BL6J_FR	0.00588588	0	0	0.819181	-0.4445	0	0.208	0	0.00792302	1.34611	0.000999001	9.5497	7	0.47	14.8936	0	0	0.95005	-0.2271	0	0.051	0	0	0	0.989011	-0.1054	0	0.011	0	0	0	0.553447	-0.7595	0	0.602	0
MER99	DNA	hAT	BL6J_FR	0.00108099	0	0	0.907093	-0.315	0	0.096	0	0	0	0.785215	-0.5052	0	0.23	0	0	0	0.98002	-0.1428	0	0.02	0	0	0	0.998002	-0.0447	0	0.002	0	0	0	0.768232	-0.5211	0	0.257	0
RLTR13D1	LTR	ERVK	BL6J_FR	0.00545352	0	0	0.785215	-0.4919	0	0.239	0	0	0	0.603397	-0.72	0	0.497	0	0	0	0.931069	-0.2667	0	0.072	0	0	0	0.99001	-0.1005	0	0.01	0	0	0	0.523477	-0.8122	0	0.668	0
MER45A	DNA	hAT-Tip100	BL6J_FR	0.00179161	0	0	0.72028	-0.5729	0	0.331	0	0	0	0.437562	-0.9119	0	0.826	0	0	0	0.916084	-0.2975	0	0.087	0	0	0	0.983017	-0.1314	0	0.017	0	0.00232372	1.29701	0.718282	-0.0352	1	1.034	0.967118
Tigger17b	DNA	TcMar-Tigger	BL6J_FR	0.0014604	0	0	0.869131	-0.3717	0	0.142	0	0	0	0.7003	-0.6056	0	0.356	0	0	0	0.97003	-0.1758	0	0.03	0	0	0	0.994006	-0.0777	0	0.006	0	0	0	0.674326	-0.628	0	0.396	0
RMER16B	LTR	ERVK	BL6J_FR	0.00133911	0	0	0.923077	-0.2868	0	0.078	0	0	0	0.816184	-0.4461	0	0.209	0	0	0	0.98002	-0.1428	0	0.02	0	0	0	0.998002	-0.0447	0	0.002	0	0	0	0.779221	-0.4993	0	0.248	0
MLT1L	LTR	ERVL-MaLR	BL6J_FR	0.00301954	0.00220876	0.73149	0.356643	0.802	1	0.448	2.23214	0	0	0.294705	-1.096	0	1.161	0	0	0	0.878122	-0.3596	0	0.132	0	0	0	0.976024	-0.1539	0	0.025	0	0	0	0.221778	-1.2116	0	1.512	0
RLTR19C	LTR	ERVK	BL6J_FR	0.00303039	0	0	0.819181	-0.4473	0	0.203	0	0	0	0.586414	-0.7381	0	0.528	0	0	0	0.943057	-0.2386	0	0.061	0	0	0	0.984016	-0.1275	0	0.016	0	0	0	0.51049	-0.8227	0	0.665	0
RLTR48B	LTR	ERV1	BL6J_FR	0.00123571	0	0	0.9001	-0.3282	0	0.103	0	0	0	0.788212	-0.4873	0	0.244	0	0	0	0.969031	-0.1761	0	0.032	0	0	0	0.991009	-0.0953	0	0.009	0	0	0	0.727273	-0.5671	0	0.316	0
LFSINE_Vert	SINE	tRNA	BL6J_FR	0.000770085	0	0	0.879121	-0.3571	0	0.129	0	0	0	0.741259	-0.55	0	0.303	0	0	0	0.96004	-0.1996	0	0.042	0	0	0	0.994006	-0.0777	0	0.006	0	0	0	0.69031	-0.6097	0	0.373	0
Eulor6B	DNA	NA	BL6J_FR	0.000218626	0	0	0.961039	-0.2014	0	0.039	0	0	0	0.921079	-0.2804	0	0.085	0	0	0	0.996004	-0.0633	0	0.004	0	0	0	1	NA	0	0	NA	0	0	0.91009	-0.3078	0	0.094	0
LTR16B2	LTR	ERVL	BL6J_FR	0.00125634	0	0	0.899101	-0.3204	0	0.113	0	0	0	0.757243	-0.5234	0	0.276	0	0	0	0.97003	-0.1758	0	0.03	0	0	0	0.989011	-0.1054	0	0.011	0	0	0	0.683317	-0.6163	0	0.381	0
OldhAT1	DNA	hAT-Ac	BL6J_FR	0.000688309	0	0	0.913087	-0.2987	0	0.091	0	0	0	0.804196	-0.4606	0	0.225	0	0	0	0.985015	-0.1233	0	0.015	0	0	0	0.995005	-0.0709	0	0.005	0	0	0	0.76024	-0.5277	0	0.267	0
X6b_DNA	DNA	TcMar-Tigger	BL6J_FR	0.000534922	0	0	0.904096	-0.3207	0	0.099	0	0	0	0.794206	-0.4821	0	0.227	0	0	0	0.977023	-0.1534	0	0.023	0	0	0	0.997003	-0.0548	0	0.003	0	0	0	0.754246	-0.5355	0	0.279	0
X1_LINE	LINE	CR1	BL6J_FR	0.000265394	0	0	0.977023	-0.1534	0	0.023	0	0	0	0.948052	-0.23	0	0.054	0	0	0	0.993007	-0.0839	0	0.007	0	0	0	0.999001	-0.0316	0	0.001	0	0	0	0.917083	-0.2971	0	0.085	0
LTR33	LTR	ERVL	BL6J_FR	0.0030462	0	0	0.692308	-0.5998	0	0.376	0	0	0	0.365634	-1	0	1.024	0	0	0	0.881119	-0.3575	0	0.126	0	0	0	0.988012	-0.1102	0	0.012	0	0	0	0.304695	-1.0932	0	1.203	0
Eulor11	DNA	NA	BL6J_FR	0.000289024	0	0	0.966034	-0.1829	0	0.036	0	0	0	0.919081	-0.2876	0	0.087	0	0	0	0.986014	-0.1191	0	0.014	0	0	0	0.995005	-0.0709	0	0.005	0	0	0	0.879121	-0.361	0	0.128	0
L4_B_Mam	LINE	RTE-X	BL6J_FR	0.00153099	0	0	0.8002	-0.4742	0	0.219	0	0	0	0.589411	-0.7206	0	0.536	0	0	0	0.927073	-0.2805	0	0.073	0	0	0	0.995005	-0.0709	0	0.005	0	0	0	0.533467	-0.7942	0	0.645	0
ORSL-2a	DNA	hAT-Tip100	BL6J_FR	0.000231788	0	0	0.978022	-0.1499	0	0.022	0	0	0	0.949051	-0.2295	0	0.052	0	0	0	0.991009	-0.0953	0	0.009	0	0	0	1	NA	0	0	NA	0	0	0.911089	-0.3059	0	0.093	0
L2d	LINE	L2	BL6J_FR	0.00114718	0	0	0.802198	-0.464	0	0.231	0	0	0	0.572428	-0.7593	0	0.571	0	0	0	0.922078	-0.287	0	0.08	0	0	0	0.989011	-0.1054	0	0.011	0	0.000938427	0.818028	0.505495	0.3441	1	0.709	1.41044
X34_DNA	DNA	NA	BL6J_FR	0.000100779	0	0	0.978022	-0.1449	0	0.024	0	0	0	0.958042	-0.2069	0	0.043	0	0	0	0.994006	-0.0777	0	0.006	0	0	0	1	NA	0	0	NA	0	0	0.945055	-0.2411	0	0.055	0
LTR16E2	LTR	ERVL	BL6J_FR	0.000629859	0	0	0.921079	-0.286	0	0.083	0	0	0	0.831169	-0.4288	0	0.187	0	0	0	0.981019	-0.1391	0	0.019	0	0	0	0.998002	-0.0447	0	0.002	0	0	0	0.788212	-0.4868	0	0.237	0
UCON29	DNA	Kolobok	BL6J_FR	0.000411385	0	0	0.96004	-0.204	0	0.04	0	0	0	0.888112	-0.3411	0	0.123	0	0	0	0.98002	-0.1428	0	0.02	0	0	0	0.997003	-0.0548	0	0.003	0	0	0	0.822178	-0.4477	0	0.19	0
MER124	DNA	NA	BL6J_FR	0.000761589	0	0	0.889111	-0.3394	0	0.119	0	0	0	0.764236	-0.5127	0	0.275	0	0	0	0.955045	-0.217	0	0.045	0	0	0	0.994006	-0.0777	0	0.006	0	0	0	0.709291	-0.5883	0	0.338	0
X2b_DNA	DNA	NA	BL6J_FR	0.000127481	0	0	0.967033	-0.1846	0	0.033	0	0	0	0.937063	-0.2592	0	0.063	0	0	0	0.987013	-0.1147	0	0.013	0	0	0	0.998002	-0.0447	0	0.002	0	0	0	0.911089	-0.3059	0	0.093	0
MER76	LTR	ERVL	BL6J_FR	0.00102251	0	0	0.913087	-0.302	0	0.091	0	0	0	0.796204	-0.4761	0	0.23	0	0	0	0.981019	-0.1391	0	0.019	0	0	0	0.996004	-0.0633	0	0.004	0	0	0	0.736264	-0.5598	0	0.294	0
RLTR35B_MM	LTR	ERVL	BL6J_FR	0.00474337	0	0	0.671329	-0.6301	0	0.403	0	0	0	0.361638	-1.0431	0	0.99	0	0	0	0.872128	-0.3782	0	0.131	0	0	0	0.983017	-0.1314	0	0.017	0	0	0	0.272727	-1.144	0	1.321	0
RLTR8	LTR	ERVK	BL6J_FR	0.00279094	0	0	0.818182	-0.45	0	0.199	0	0	0	0.618382	-0.6834	0	0.494	0	0	0	0.936064	-0.2558	0	0.067	0	0	0	0.993007	-0.0839	0	0.007	0	0	0	0.543457	-0.7861	0	0.621	0
UCON33	DNA	TcMar-Tigger	BL6J_FR	0.000213089	0	0	0.982018	-0.1353	0	0.018	0	0	0	0.95005	-0.2235	0	0.053	0	0	0	0.994006	-0.0777	0	0.006	0	0	0	0.999001	-0.0316	0	0.001	0	0	0	0.907093	-0.315	0	0.096	0
X9a_DNA	DNA	NA	BL6J_FR	0.000512884	0	0	0.942058	-0.2424	0	0.061	0	0	0	0.838162	-0.4336	0	0.166	0	0	0	0.983017	-0.1314	0	0.017	0	0	0	0.997003	-0.0548	0	0.003	0	0	0	0.786214	-0.498	0	0.233	0
MLT1E1	LTR	ERVL-MaLR	BL6J_FR	0.00242279	0	0	0.75025	-0.5355	0	0.279	0	0	0	0.486513	-0.8436	0	0.724	0	0	0	0.911089	-0.3059	0	0.093	0	0	0	0.992008	-0.0898	0	0.008	0	0	0	0.407592	-0.9498	0	0.849	0
Charlie17b	DNA	hAT-Charlie	BL6J_FR	0.000812415	0	0	0.923077	-0.282	0	0.081	0	0	0	0.854146	-0.3968	0	0.16	0	0	0	0.972028	-0.1696	0	0.028	0	0	0	0.997003	-0.0548	0	0.003	0	0	0	0.795205	-0.4849	0	0.223	0
RLTR48C	LTR	ERV1	BL6J_FR	0.00183761	0	0	0.909091	-0.3097	0	0.095	0	0	0	0.772228	-0.5149	0	0.25	0	0	0	0.972028	-0.1696	0	0.028	0	0	0	0.996004	-0.0598	0	0.005	0	0	0	0.75025	-0.5279	0	0.295	0
UCON34	DNA	hAT-Charlie	BL6J_FR	0.000243698	0	0	0.956044	-0.2144	0	0.044	0	0	0	0.897103	-0.3323	0	0.107	0	0	0	0.985015	-0.1233	0	0.015	0	0	0	0.998002	-0.0447	0	0.002	0	0	0	0.859141	-0.3924	0	0.148	0
MARNA	DNA	TcMar-Mariner	BL6J_FR	0.00149754	0	0	0.828172	-0.4381	0	0.187	0	0	0	0.599401	-0.7224	0	0.51	0	0.0141547	9.452	0.0569431	3.8882	1	0.058	17.2414	0	0	0.992008	-0.0898	0	0.008	0	0	0	0.506494	-0.8367	0	0.664	0
MER117	DNA	hAT-Charlie	BL6J_FR	0.00125646	0	0	0.775225	-0.4895	0	0.265	0	0	0	0.535465	-0.8073	0	0.604	0	0	0	0.925075	-0.2754	0	0.081	0	0	0	0.981019	-0.1391	0	0.019	0	0	0	0.468531	-0.882	0	0.743	0
MER104	DNA	TcMar-Tc2	BL6J_FR	0.00067932	0	0	0.892108	-0.3293	0	0.122	0	0	0	0.73027	-0.5658	0	0.31	0	0	0	0.966034	-0.1875	0	0.034	0	0	0	0.996004	-0.0633	0	0.004	0	0	0	0.653347	-0.6521	0	0.425	0
L5	LINE	RTE-X	BL6J_FR	0.000626635	0	0	0.933067	-0.264	0	0.069	0	0	0	0.829171	-0.4313	0	0.19	0	0	0	0.979021	-0.1464	0	0.021	0	0	0	0.999001	-0.0316	0	0.001	0	0	0	0.783217	-0.4953	0	0.244	0
MLT1E1A	LTR	ERVL-MaLR	BL6J_FR	0.00482408	0	0	0.58042	-0.7424	0	0.535	0	0	0	0.280719	-1.144	0	1.3	0	0	0	0.87013	-0.3744	0	0.139	0	0	0	0.964036	-0.1932	0	0.036	0	0	0	0.208791	-1.2556	0	1.615	0
MLT-int	LTR	ERVL-MaLR	BL6J_FR	0.0066191	0	0	0.644356	-0.6668	0	0.445	0	0	0	0.268731	-1.1589	0	1.294	0	0	0	0.839161	-0.4197	0	0.177	0	0	0	0.971029	-0.1727	0	0.029	0	0	0	0.187812	-1.2761	0	1.634	0
RLTR49	LTR	ERVK	BL6J_FR	0.010228	0.0585557	5.72507	0.000999001	16.3768	15	0.726	20.6612	0.000853534	0.0834511	0.460539	-0.6363	1	1.844	0.542299	0	0	0.815185	-0.4555	0	0.204	0	0.366884	35.8708	0.000999001	11.1762	2	0.032	62.5	0	0	0.0919081	-1.5705	0	2.294	0
RLTR50A	LTR	ERVK	BL6J_FR	0.000906404	0	0	0.944056	-0.2413	0	0.057	0	0	0	0.856144	-0.3919	0	0.157	0	0	0	0.979021	-0.1464	0	0.021	0	0	0	0.999001	-0.0316	0	0.001	0	0	0	0.808192	-0.4621	0	0.214	0
Charlie19a	DNA	hAT-Charlie	BL6J_FR	0.00086654	0	0	0.893107	-0.3397	0	0.111	0	0	0	0.752248	-0.536	0	0.282	0	0	0	0.961039	-0.1952	0	0.042	0	0	0	0.993007	-0.0839	0	0.007	0	0	0	0.724276	-0.5675	0	0.32	0
LTR84a	LTR	ERVL	BL6J_FR	0.000265394	0	0	0.965035	-0.1904	0	0.035	0	0	0	0.928072	-0.2716	0	0.076	0	0	0	0.986014	-0.1191	0	0.014	0	0	0	0.999001	-0.0316	0	0.001	0	0	0	0.897103	-0.3298	0	0.109	0
MER70C	LTR	ERVL	BL6J_FR	0.000471958	0	0	0.959041	-0.2043	0	0.042	0	0	0	0.891109	-0.3462	0	0.111	0	0	0	0.977023	-0.1534	0	0.023	0	0	0	0.997003	-0.0548	0	0.003	0	0	0	0.888112	-0.3487	0	0.116	0
MER63B	DNA	hAT-Tip100	BL6J_FR	0.00220056	0	0	0.743257	-0.5529	0	0.288	0	0	0	0.474525	-0.863	0	0.752	0	0	0	0.91009	-0.3108	0	0.092	0	0	0	0.986014	-0.1191	0	0.014	0	0.00347069	1.57718	0.615385	0.0752	1	0.929	1.07643
X20_LINE	LINE	CR1	BL6J_FR	0.00032756	0	0	0.963037	-0.1959	0	0.037	0	0	0	0.907093	-0.3166	0	0.095	0	0	0	0.989011	-0.1054	0	0.011	0	0	0	0.994006	-0.0777	0	0.006	0	0	0	0.882118	-0.3557	0	0.125	0
ORSL	DNA	hAT-Tip100	BL6J_FR	0.000896694	0	0	0.859141	-0.3911	0	0.152	0	0	0	0.71029	-0.5813	0	0.353	0	0	0	0.95005	-0.2293	0	0.05	0	0	0	0.99001	-0.1005	0	0.01	0	0	0	0.657343	-0.6434	0	0.421	0
LTR78B	LTR	ERV1	BL6J_FR	0.000446735	0	0	0.935065	-0.2597	0	0.067	0	0	0	0.835165	-0.4277	0	0.179	0	0	0	0.979021	-0.1464	0	0.021	0	0	0	0.998002	-0.0447	0	0.002	0	0	0	0.841159	-0.4112	0	0.176	0
Tigger17	DNA	TcMar-Tigger	BL6J_FR	0.000552255	0	0	0.925075	-0.2779	0	0.079	0	0	0	0.821179	-0.4414	0	0.202	0	0.0157102	28.4473	0.026973	6.1175	1	0.026	38.4615	0	0	0.995005	-0.0709	0	0.005	0	0	0	0.798202	-0.4804	0	0.223	0
MER97d	DNA	hAT-Tip100	BL6J_FR	0.000263156	0	0	0.975025	-0.16	0	0.025	0	0	0	0.934066	-0.2618	0	0.068	0	0	0	0.994006	-0.0777	0	0.006	0	0	0	0.998002	-0.0447	0	0.002	0	0	0	0.927073	-0.2724	0	0.078	0
MER63C	DNA	hAT-Tip100	BL6J_FR	0.00373341	0.0132526	3.54972	0.241758	1.4014	1	0.275	3.63636	0	0	0.502498	-0.8209	0	0.699	0	0	0	0.93007	-0.2688	0	0.073	0	0	0	0.985015	-0.1233	0	0.015	0	0.475663	127.407	0.000999001	145.008	135	0.897	150.502
RLTR41B	LTR	ERV1	BL6J_FR	0.00105793	0	0	0.931069	-0.2701	0	0.07	0	0	0	0.806194	-0.461	0	0.216	0	0	0	0.974026	-0.1633	0	0.026	0	0	0	0.994006	-0.0777	0	0.006	0	0	0	0.743257	-0.5457	0	0.295	0
Tigger22N1	DNA	TcMar-Tigger	BL6J_FR	0.000617039	0	0	0.922078	-0.2907	0	0.078	0	0	0	0.839161	-0.4181	0	0.176	0	0	0	0.98002	-0.1428	0	0.02	0	0	0	0.999001	-0.0316	0	0.001	0	0	0	0.81019	-0.4619	0	0.211	0
MLT1H-int	LTR	ERVL-MaLR	BL6J_FR	0.00143514	0	0	0.891109	-0.3386	0	0.117	0	0	0	0.675325	-0.6366	0	0.381	0	0.0269095	18.7504	0.002997	9.109	2	0.044	45.4545	0	0	0.996004	-0.0633	0	0.004	0	0	0	0.653347	-0.657	0	0.436	0
Eulor9C	DNA	NA	BL6J_FR	0.000138671	0	0	0.976024	-0.1539	0	0.025	0	0	0	0.916084	-0.2961	0	0.088	0	0	0	0.99001	-0.1005	0	0.01	0	0	0	0.999001	-0.0316	0	0.001	0	0	0	0.903097	-0.3193	0	0.1	0
MER105	DNA	hAT-Charlie	BL6J_FR	0.000474158	0	0	0.919081	-0.2845	0	0.087	0	0	0	0.834166	-0.4302	0	0.179	0	0	0	0.975025	-0.1572	0	0.026	0	0	0	0.994006	-0.0777	0	0.006	0	0	0	0.775225	-0.5043	0	0.258	0
LTR16B	LTR	ERVL	BL6J_FR	0.000794398	0	0	0.931069	-0.2639	0	0.074	0	0	0	0.812188	-0.4593	0	0.205	0	0	0	0.975025	-0.1572	0	0.026	0	0	0	0.997003	-0.0548	0	0.003	0	0	0	0.802198	-0.4675	0	0.223	0
FordPrefect	DNA	hAT-Tip100	BL6J_FR	0.00178728	0	0	0.882118	-0.3528	0	0.125	0	0	0	0.748252	-0.5293	0	0.296	0	0	0	0.965035	-0.1904	0	0.035	0	0	0	0.985015	-0.1233	0	0.015	0	0	0	0.69031	-0.6016	0	0.374	0
Chap1a_Mam	DNA	hAT-Charlie	BL6J_FR	0.000493958	0	0	0.932068	-0.2662	0	0.07	0	0	0	0.852148	-0.402	0	0.157	0	0	0	0.985015	-0.1233	0	0.015	0	0	0	0.995005	-0.0709	0	0.005	0	0	0	0.825175	-0.4326	0	0.199	0
RLTR10E	LTR	ERVK	BL6J_FR	0.00293435	0.0315806	10.7624	0.013986	3.9939	2	0.206	9.70874	0	0	0.573427	-0.7526	0	0.547	0	0	0	0.928072	-0.2764	0	0.073	0	0	0	0.988012	-0.1102	0	0.012	0	0.0751337	25.6049	0.000999001	20.4786	17	0.644	26.3975
L1M7	LINE	L1	BL6J_FR	0.00133258	0	0	0.895105	-0.339	0	0.107	0	0	0	0.733267	-0.5568	0	0.315	0	0	0	0.961039	-0.2014	0	0.039	0	0	0	0.995005	-0.0709	0	0.005	0	0	0	0.671329	-0.6253	0	0.406	0
RMER16C	LTR	ERVK	BL6J_FR	0.00196494	0	0	0.851149	-0.4035	0	0.161	0	0	0	0.695305	-0.5925	0	0.373	0	0	0	0.963037	-0.1934	0	0.038	0	0	0	0.993007	-0.0839	0	0.007	0	0	0	0.627373	-0.6862	0	0.465	0
L1M2a	LINE	L1	BL6J_FR	0.00182502	0	0	0.856144	-0.4014	0	0.15	0	0	0	0.729271	-0.5701	0	0.309	0	0	0	0.956044	-0.2144	0	0.044	0	0	0	0.994006	-0.0777	0	0.006	0	0	0	0.668332	-0.6326	0	0.408	0
IAPEY_LTR	LTR	ERVK	BL6J_FR	0.00717264	0	0	0.636364	-0.6662	0	0.467	0	0	0	0.315684	-1.0857	0	1.144	0	0	0	0.869131	-0.3794	0	0.137	0	0	0	0.973027	-0.1637	0	0.028	0	0	0	0.253746	-1.1853	0	1.399	0
LTR67B	LTR	ERVL	BL6J_FR	0.00141455	0	0	0.804196	-0.4677	0	0.219	0	0	0	0.574426	-0.7381	0	0.556	0	0	0	0.95005	-0.2271	0	0.051	0	0	0	0.991009	-0.0953	0	0.009	0	0	0	0.495504	-0.8447	0	0.7	0
MamSINE1	SINE	tRNA-RTE	BL6J_FR	0.000721953	0	0	0.885115	-0.3528	0	0.12	0	0	0	0.722278	-0.5733	0	0.324	0	0	0	0.971029	-0.17	0	0.03	0	0	0	0.994006	-0.0777	0	0.006	0	0	0	0.693307	-0.6028	0	0.367	0
RLTR31_Mur	LTR	ERVK	BL6J_FR	0.00489004	0	0	0.773227	-0.5097	0	0.259	0	0	0	0.512488	-0.8412	0	0.642	0	0	0	0.914086	-0.3047	0	0.087	0	0	0	0.984016	-0.1275	0	0.016	0	0	0	0.407592	-0.9475	0	0.877	0
UCON39	DNA	TcMar-Tigger	BL6J_FR	0.000123954	0	0	0.977023	-0.1504	0	0.024	0	0	0	0.955045	-0.217	0	0.045	0	0	0	0.997003	-0.0548	0	0.003	0	0	0	0.998002	-0.0447	0	0.002	0	0	0	0.918082	-0.2921	0	0.086	0
Charlie8	DNA	hAT-Charlie	BL6J_FR	0.00179043	0	0	0.819181	-0.4404	0	0.204	0	0	0	0.596404	-0.7225	0	0.506	0	0	0	0.937063	-0.2536	0	0.066	0	0	0	0.991009	-0.0916	0	0.01	0	0	0	0.564436	-0.7472	0	0.615	0
RMER6-int	LTR	ERVK	BL6J_FR	0.0100245	0	0	0.58042	-0.7446	0	0.516	0	0	0	0.304695	-1.0972	0	1.223	0	0	0	0.855145	-0.3981	0	0.153	0	0	0	0.967033	-0.1821	0	0.034	0	0	0	0.216783	-1.229	0	1.539	0
Charlie26a	DNA	hAT-Charlie	BL6J_FR	0.000348118	0	0	0.969031	-0.1761	0	0.032	0	0	0	0.902098	-0.3217	0	0.103	0	0	0	0.986014	-0.1191	0	0.014	0	0	0	0.998002	-0.0447	0	0.002	0	0	0	0.867133	-0.3714	0	0.149	0
RLTR30B_MM	LTR	ERV1	BL6J_FR	0.00360434	0	0	0.785215	-0.5052	0	0.23	0	0	0	0.567433	-0.7442	0	0.548	0	0	0	0.94006	-0.2525	0	0.06	0	0.11058	30.6796	0.00999001	10.4881	1	0.009	111.111	0	0	0.512488	-0.822	0	0.69	0
Tigger16b	DNA	TcMar-Tigger	BL6J_FR	0.000521722	0	0	0.904096	-0.3119	0	0.107	0	0	0	0.799201	-0.4754	0	0.224	0	0	0	0.972028	-0.1669	0	0.029	0	0	0	0.993007	-0.0839	0	0.007	0	0	0	0.752248	-0.5361	0	0.291	0
Tigger6	DNA	TcMar-Tigger	BL6J_FR	0.000722825	0	0	0.915085	-0.298	0	0.089	0	0	0	0.808192	-0.4501	0	0.223	0	0	0	0.975025	-0.16	0	0.025	0	0	0	0.996004	-0.0633	0	0.004	0	0	0	0.777223	-0.4988	0	0.253	0
MER92B	LTR	ERV1	BL6J_FR	0.00133012	0	0	0.894106	-0.3365	0	0.111	0	0	0	0.746254	-0.5445	0	0.298	0	0	0	0.951049	-0.2227	0	0.051	0	0	0	0.992008	-0.0898	0	0.008	0	0	0	0.695305	-0.6014	0	0.375	0
MER67D	LTR	ERV1	BL6J_FR	0.00279105	0	0	0.773227	-0.5134	0	0.249	0	0	0	0.504496	-0.8209	0	0.675	0	0	0	0.924076	-0.2799	0	0.08	0	0	0	0.986014	-0.1191	0	0.014	0	0	0	0.454545	-0.8869	0	0.792	0
LTR33A_v	LTR	ERVL	BL6J_FR	0.00119899	0	0	0.843157	-0.4102	0	0.174	0	0	0	0.689311	-0.618	0	0.367	0	0	0	0.975025	-0.1572	0	0.026	0	0	0	0.997003	-0.0548	0	0.003	0	0	0	0.622378	-0.6913	0	0.481	0
L1M6	LINE	L1	BL6J_FR	0.00168533	0	0	0.836164	-0.427	0	0.177	0	0	0	0.583417	-0.7382	0	0.537	0	0	0	0.954046	-0.2195	0	0.046	0	0	0	0.984016	-0.1242	0	0.017	0	0	0	0.536464	-0.7945	0	0.603	0
Tigger11a	DNA	TcMar-Tigger	BL6J_FR	0.000222875	0	0	0.99001	-0.1005	0	0.01	0	0	0	0.947053	-0.2343	0	0.054	0	0	0	0.997003	-0.0548	0	0.003	0	0	0	0.999001	-0.0316	0	0.001	0	0	0	0.928072	-0.2746	0	0.074	0
CR1_Mam	LINE	CR1	BL6J_FR	0.00115431	0	0	0.866134	-0.3817	0	0.14	0	0	0	0.691309	-0.6073	0	0.369	0	0	0	0.964036	-0.1932	0	0.036	0	0	0	0.994006	-0.0777	0	0.006	0	0	0	0.644356	-0.6564	0	0.448	0
RLTR53_Mm	LTR	ERVK	BL6J_FR	0.00492395	0	0	0.69031	-0.6028	0	0.396	0	0	0	0.37962	-0.9832	0	0.939	0	0	0	0.892108	-0.339	0	0.114	0	0	0	0.986014	-0.1191	0	0.014	0	0	0	0.307692	-1.1159	0	1.202	0
LTR33A	LTR	ERVL	BL6J_FR	0.00122441	0	0	0.859141	-0.3989	0	0.145	0	0	0	0.701299	-0.605	0	0.347	0	0	0	0.949051	-0.2317	0	0.051	0	0	0	0.995005	-0.0709	0	0.005	0	0	0	0.632368	-0.6751	0	0.453	0
UCON9B	DNA	PIF-Harbinger	BL6J_FR	0.000249842	0	0	0.977023	-0.1534	0	0.023	0	0	0	0.949051	-0.2235	0	0.053	0	0	0	0.989011	-0.1054	0	0.011	0	0	0	0.997003	-0.0548	0	0.003	0	0	0	0.933067	-0.264	0	0.069	0
RLTR19A2	LTR	ERVK	BL6J_FR	0.000743762	0	0	0.946054	-0.2366	0	0.055	0	0	0	0.86014	-0.386	0	0.152	0	0	0	0.977023	-0.1534	0	0.023	0	0	0	0.996004	-0.0633	0	0.004	0	0	0	0.803197	-0.4765	0	0.213	0
Tigger9a	DNA	TcMar-Tigger	BL6J_FR	0.000591968	0	0	0.93007	-0.2649	0	0.076	0	0	0	0.828172	-0.4306	0	0.191	0	0	0	0.98002	-0.1428	0	0.02	0	0	0	0.995005	-0.0709	0	0.005	0	0	0	0.804196	-0.4665	0	0.221	0
LTR52-int	LTR	ERVL	BL6J_FR	0.000557148	0	0	0.967033	-0.1821	0	0.034	0	0	0	0.901099	-0.3249	0	0.103	0	0	0	0.983017	-0.1314	0	0.017	0	0	0	0.997003	-0.0548	0	0.003	0	0	0	0.883117	-0.3466	0	0.129	0
L1MEg1	LINE	L1	BL6J_FR	0.000406416	0	0	0.972028	-0.1669	0	0.029	0	0	0	0.9001	-0.3242	0	0.106	0	0	0	0.99001	-0.1005	0	0.01	0	0	0	0.996004	-0.0633	0	0.004	0	0	0	0.884116	-0.3465	0	0.126	0
RLTR46B	LTR	ERVK	BL6J_FR	0.00082057	0.161146	196.383	0.000999001	45.7009	9	0.04	225	0	0	0.87013	-0.3725	0	0.141	0	0	0	0.983017	-0.1314	0	0.017	0	0	0	0.998002	-0.0447	0	0.002	0	0.0224627	27.3745	0.000999001	9.0842	4	0.176	22.7273
LTRIS4B	LTR	ERV1	BL6J_FR	0.000846324	0	0	0.952048	-0.2244	0	0.048	0	0.0141761	16.7502	0.010989	5.0566	2	0.134	14.9254	0	0	0.983017	-0.1314	0	0.017	0	0	0	0.997003	-0.0548	0	0.003	0	0	0	0.865135	-0.3863	0	0.141	0
MER54B	LTR	ERVL	BL6J_FR	0.000741069	0	0	0.943057	-0.2436	0	0.058	0	0	0	0.868132	-0.3769	0	0.142	0	0	0	0.978022	-0.147	0	0.023	0	0.294022	396.754	0.004995	15.7718	1	0.004	250	0	0	0.809191	-0.468	0	0.206	0
Charlie25	DNA	hAT-Charlie	BL6J_FR	0.00113846	0	0	0.907093	-0.3037	0	0.104	0	0	0	0.76024	-0.5261	0	0.274	0	0	0	0.975025	-0.16	0	0.025	0	0	0	0.996004	-0.0633	0	0.004	0	0	0	0.738262	-0.5467	0	0.302	0
L1M3e	LINE	L1	BL6J_FR	0.00354054	0	0	0.766234	-0.5223	0	0.262	0	0	0	0.528472	-0.7874	0	0.661	0	0	0	0.909091	-0.3127	0	0.093	0	0	0	0.985015	-0.1233	0	0.015	0	0	0	0.431568	-0.9201	0	0.875	0
LTR88b	LTR	Gypsy	BL6J_FR	0.000245025	0	0	0.956044	-0.2144	0	0.044	0	0	0	0.906094	-0.3155	0	0.098	0	0	0	0.989011	-0.1054	0	0.011	0	0	0	1	NA	0	0	NA	0	0	0.887113	-0.3429	0	0.124	0
MamTip2b	DNA	hAT-Tip100	BL6J_FR	0.000438049	0	0	0.919081	-0.2901	0	0.085	0	0	0	0.794206	-0.4916	0	0.218	0	0	0	0.98002	-0.1428	0	0.02	0	0	0	0.995005	-0.0709	0	0.005	0	0	0	0.758242	-0.5311	0	0.272	0
MLTR13	LTR	ERVK	BL6J_FR	0.00165449	0	0	0.923077	-0.2799	0	0.08	0	0	0	0.823177	-0.4469	0	0.191	0	0	0	0.975025	-0.1572	0	0.026	0	0	0	0.994006	-0.0777	0	0.006	0	0.0170555	10.3086	0.250749	1.323	1	0.285	3.50877
MLT1F-int	LTR	ERVL-MaLR	BL6J_FR	0.00203181	0	0	0.836164	-0.4142	0	0.186	0	0	0	0.61039	-0.7025	0	0.496	0	0	0	0.953047	-0.222	0	0.047	0	0	0	0.991009	-0.0953	0	0.009	0	0	0	0.569431	-0.7509	0	0.566	0
MER67C	LTR	ERV1	BL6J_FR	0.00413221	0	0	0.687313	-0.6057	0	0.378	0	0	0	0.373626	-0.9944	0	0.937	0	0	0	0.906094	-0.3185	0	0.096	0	0	0	0.983017	-0.1314	0	0.017	0	0	0	0.294705	-1.1286	0	1.173	0
MURVY-LTR	LTR	ERV1	BL6J_FR	0.00950945	0	0	0.554446	-0.7646	0	0.603	0	0	0	0.227772	-1.2019	0	1.532	0	0	0	0.825175	-0.4413	0	0.189	0	0	0	0.967033	-0.1821	0	0.034	0	0.0890016	9.35928	0.000999001	13.9152	21	1.946	10.7914
LTR37B	LTR	ERV1	BL6J_FR	0.00149723	0	0	0.84016	-0.4197	0	0.174	0	0	0	0.635365	-0.6733	0	0.459	0	0	0	0.95005	-0.2271	0	0.051	0	0	0	0.992008	-0.0898	0	0.008	0	0	0	0.529471	-0.8043	0	0.62	0
MamRep605b	LTR	NA	BL6J_FR	0.000791516	0	0	0.891109	-0.3462	0	0.111	0	0	0	0.773227	-0.5103	0	0.254	0	0.0153991	19.4552	0.032967	5.4972	1	0.032	31.25	0	0	0.992008	-0.0898	0	0.008	0	0	0	0.713287	-0.5854	0	0.336	0
MER74C	LTR	ERVL	BL6J_FR	0.000452273	0	0	0.966034	-0.185	0	0.035	0	0	0	0.875125	-0.3658	0	0.134	0	0	0	0.991009	-0.0953	0	0.009	0	0	0	0.998002	-0.0447	0	0.002	0	0	0	0.868132	-0.3778	0	0.141	0
RLTR12G	LTR	ERVK	BL6J_FR	0.00358458	0	0	0.819181	-0.4463	0	0.201	0	0	0	0.588412	-0.7163	0	0.552	0	0	0	0.954046	-0.2135	0	0.049	0	0	0	0.988012	-0.1102	0	0.012	0	0	0	0.533467	-0.7997	0	0.626	0
LTR33C	LTR	ERVL	BL6J_FR	0.000694947	0	0	0.918082	-0.2896	0	0.088	0	0	0	0.803197	-0.4811	0	0.208	0	0.0474417	68.2666	0.022977	6.6641	1	0.022	45.4545	0	0	0.999001	-0.0316	0	0.001	0	0	0	0.775225	-0.4966	0	0.264	0
LTR75B	LTR	ERVL	BL6J_FR	0.00022223	0	0	0.988012	-0.1102	0	0.012	0	0	0	0.944056	-0.2351	0	0.061	0	0	0	0.996004	-0.0633	0	0.004	0	0	0	1	NA	0	0	NA	0	0	0.935065	-0.258	0	0.068	0
MamGypsy2-I	LTR	Gypsy	BL6J_FR	0.00171097	0	0	0.813187	-0.4547	0	0.202	0	0	0	0.654346	-0.6484	0	0.433	0	0	0	0.963037	-0.1914	0	0.039	0	0	0	0.993007	-0.0839	0	0.007	0	0	0	0.592408	-0.7203	0	0.532	0
Zaphod3	DNA	hAT-Tip100	BL6J_FR	0.00166568	0	0	0.858142	-0.3919	0	0.154	0	0	0	0.67033	-0.6343	0	0.407	0	0	0	0.963037	-0.1959	0	0.037	0	0	0	0.99001	-0.1005	0	0.01	0	0	0	0.599401	-0.7171	0	0.524	0
Tigger6b	DNA	TcMar-Tigger	BL6J_FR	0.00100495	0	0	0.926074	-0.2788	0	0.076	0	0	0	0.806194	-0.4624	0	0.221	0	0	0	0.977023	-0.1534	0	0.023	0	0	0	0.998002	-0.0447	0	0.002	0	0	0	0.747253	-0.5502	0	0.282	0
MLT1J-int	LTR	ERVL-MaLR	BL6J_FR	0.00149613	0	0	0.857143	-0.3927	0	0.156	0	0	0	0.707293	-0.5735	0	0.354	0	0	0	0.964036	-0.1932	0	0.036	0	0	0	0.988012	-0.1102	0	0.012	0	0	0	0.634366	-0.6777	0	0.458	0
X26_DNA	DNA	TcMar-Tigger	BL6J_FR	0.000697981	0	0	0.942058	-0.244	0	0.06	0	0	0	0.844156	-0.41	0	0.171	0	0	0	0.979021	-0.1464	0	0.021	0	0	0	0.994006	-0.0777	0	0.006	0	0	0	0.776224	-0.5106	0	0.25	0
X17_LINE	LINE	CR1	BL6J_FR	0.000400954	0	0	0.931069	-0.2667	0	0.072	0	0	0	0.833167	-0.4221	0	0.187	0	0	0	0.981019	-0.1391	0	0.019	0	0	0	0.998002	-0.0447	0	0.002	0	0	0	0.836164	-0.4229	0	0.179	0
Zaphod2	DNA	hAT-Tip100	BL6J_FR	0.000865706	0	0	0.925075	-0.2779	0	0.079	0	0	0	0.793207	-0.4896	0	0.223	0	0	0	0.979021	-0.1464	0	0.021	0	0	0	0.994006	-0.0777	0	0.006	0	0	0	0.783217	-0.4855	0	0.254	0
LTR50	LTR	ERVL	BL6J_FR	0.00118124	0	0	0.86014	-0.3914	0	0.149	0	0	0	0.696304	-0.6044	0	0.36	0	0	0	0.963037	-0.1959	0	0.037	0	0.156869	132.8	0.00899101	9.4791	1	0.009	111.111	0	0	0.619381	-0.6843	0	0.476	0
Tigger10	DNA	TcMar-Tigger	BL6J_FR	0.000808091	0	0	0.936064	-0.2501	0	0.072	0	0	0	0.804196	-0.4665	0	0.221	0	0	0	0.973027	-0.1616	0	0.029	0	0	0	0.998002	-0.0447	0	0.002	0	0	0	0.759241	-0.518	0	0.287	0
Charlie13b	DNA	hAT-Charlie	BL6J_FR	0.000457204	0	0	0.95005	-0.2235	0	0.053	0	0	0	0.878122	-0.3678	0	0.125	0	0	0	0.98002	-0.1377	0	0.022	0	0	0	0.996004	-0.0633	0	0.004	0	0	0	0.85015	-0.406	0	0.161	0
Tigger14a	DNA	TcMar-Tigger	BL6J_FR	0.000645449	0	0	0.902098	-0.3217	0	0.103	0	0	0	0.779221	-0.4902	0	0.256	0	0	0	0.967033	-0.1846	0	0.033	0	0	0	0.995005	-0.0709	0	0.005	0	0	0	0.72028	-0.5715	0	0.33	0
MuLV-4_I	LTR	ERV1	BL6J_FR	0.0145013	0	0	0.935065	-0.2615	0	0.066	0	0.394073	27.1751	0.000999001	5.9842	3	0.22	13.6364	0	0	0.977023	-0.1534	0	0.023	0	0	0	0.994006	-0.0777	0	0.006	0	0.0831625	5.73485	0.001998	5.3602	3	0.267	11.236
MER34B-int	LTR	ERV1	BL6J_FR	0.00169822	0	0	0.811189	-0.4595	0	0.208	0	0	0	0.601399	-0.7183	0	0.502	0	0	0	0.935065	-0.2597	0	0.067	0	0	0	0.985015	-0.1233	0	0.015	0	0	0	0.513487	-0.8214	0	0.665	0
LTR78	LTR	ERV1	BL6J_FR	0.000788367	0	0	0.91009	-0.3108	0	0.092	0	0	0	0.78022	-0.4938	0	0.247	0	0	0	0.976024	-0.1539	0	0.025	0	0	0	0.997003	-0.0548	0	0.003	0	0	0	0.749251	-0.5339	0	0.298	0
Tigger2b	DNA	TcMar-Tigger	BL6J_FR	0.00144789	0	0	0.892108	-0.3402	0	0.113	0	0	0	0.746254	-0.539	0	0.293	0	0	0	0.964036	-0.1932	0	0.036	0	0	0	0.995005	-0.0709	0	0.005	0	0	0	0.67033	-0.632	0	0.401	0
MLT1H	LTR	ERVL-MaLR	BL6J_FR	0.00531679	0	0	0.504496	-0.8077	0	0.71	0	0	0	0.175824	-1.3047	0	1.761	0	0	0	0.817183	-0.4466	0	0.208	0	0	0	0.959041	-0.2067	0	0.041	0	0	0	0.0849151	-1.5579	0	2.26	0
MLTR12	LTR	ERV1	BL6J_FR	0.00395397	0	0	0.715285	-0.5821	0	0.33	0	0	0	0.415584	-0.9422	0	0.857	0	0.114638	28.993	0.000999001	12.3087	4	0.098	40.8163	0	0	0.984016	-0.1275	0	0.016	0	0	0	0.384615	-0.9436	0	0.939	0
MER76-int	LTR	ERVL	BL6J_FR	0.000251701	0	0	0.982018	-0.1353	0	0.018	0	0	0	0.931069	-0.2701	0	0.07	0	0	0	0.994006	-0.0777	0	0.006	0	0	0	0.999001	-0.0316	0	0.001	0	0	0	0.937063	-0.2536	0	0.066	0
LTR16A1	LTR	ERVL	BL6J_FR	0.00140321	0	0	0.854146	-0.3985	0	0.158	0	0	0	0.648352	-0.6622	0	0.421	0	0	0	0.956044	-0.2144	0	0.044	0	0	0	0.991009	-0.0953	0	0.009	0	0	0	0.559441	-0.7745	0	0.57	0
Charlie12	DNA	hAT-Charlie	BL6J_FR	0.000375276	0	0	0.931069	-0.2667	0	0.072	0	0	0	0.826174	-0.4348	0	0.195	0	0	0	0.976024	-0.1567	0	0.024	0	0	0	0.993007	-0.0839	0	0.007	0	0.0010278	2.73879	0.181818	1.788	1	0.2	5
MLT1G	LTR	ERVL-MaLR	BL6J_FR	0.00298628	0	0	0.703297	-0.594	0	0.348	0	0	0	0.431568	-0.923	0	0.832	0	0	0	0.901099	-0.3224	0	0.105	0	0	0	0.986014	-0.1191	0	0.014	0	0	0	0.320679	-1.089	0	1.081	0
LTR90A	LTR	NA	BL6J_FR	0.000239526	0	0	0.967033	-0.1846	0	0.033	0	0	0	0.906094	-0.3142	0	0.099	0	0	0	0.985015	-0.1233	0	0.015	0	0	0	0.999001	-0.0316	0	0.001	0	0	0	0.886114	-0.351	0	0.119	0
MamRep38	DNA	hAT-Tip100	BL6J_FR	0.000233078	0	0	0.966034	-0.1829	0	0.036	0	0	0	0.888112	-0.345	0	0.119	0	0	0	0.991009	-0.0953	0	0.009	0	0	0	0.996004	-0.0633	0	0.004	0	0	0	0.87013	-0.3725	0	0.141	0
MER97b	DNA	hAT-Tip100	BL6J_FR	0.000550435	0	0	0.94006	-0.2504	0	0.061	0	0	0	0.849151	-0.3956	0	0.165	0	0	0	0.98002	-0.1428	0	0.02	0	0	0	0.998002	-0.0447	0	0.002	0	0	0	0.807193	-0.4711	0	0.208	0
LTR52	LTR	ERVL	BL6J_FR	0.000824628	0	0	0.916084	-0.2991	0	0.086	0	0	0	0.803197	-0.4705	0	0.218	0	0	0	0.977023	-0.1534	0	0.023	0	0	0	0.995005	-0.0709	0	0.005	0	0	0	0.759241	-0.5304	0	0.266	0
Kanga11a	DNA	TcMar-Tc2	BL6J_FR	0.000613626	0	0	0.943057	-0.233	0	0.063	0	0	0	0.862138	-0.3835	0	0.149	0	0	0	0.984016	-0.1275	0	0.016	0	0	0	0.995005	-0.0709	0	0.005	0	0	0	0.838162	-0.4238	0	0.175	0
LTR82B	LTR	ERVL	BL6J_FR	0.000747479	0	0	0.919081	-0.2931	0	0.083	0	0	0	0.832168	-0.4263	0	0.184	0	0	0	0.982018	-0.1353	0	0.018	0	0	0	0.998002	-0.0447	0	0.002	0	0	0	0.786214	-0.4869	0	0.245	0
LTR41B	LTR	ERVL	BL6J_FR	0.000854365	0	0	0.924076	-0.283	0	0.078	0	0	0	0.781219	-0.4983	0	0.25	0	0.028465	33.3171	0.035964	5.0292	1	0.036	27.7778	0	0	0.995005	-0.0709	0	0.005	0	0	0	0.723277	-0.5715	0	0.319	0
L1M3b	LINE	L1	BL6J_FR	0.00180701	0	0	0.885115	-0.3555	0	0.118	0	0	0	0.739261	-0.5529	0	0.305	0	0	0	0.958042	-0.2093	0	0.042	0	0	0	0.993007	-0.0839	0	0.007	0	0	0	0.699301	-0.5979	0	0.359	0
LTR83	LTR	ERVL	BL6J_FR	0.000370876	0	0	0.963037	-0.1934	0	0.038	0	0	0	0.9001	-0.3231	0	0.107	0	0	0	0.987013	-0.1147	0	0.013	0	0	0	0.997003	-0.0548	0	0.003	0	0	0	0.877123	-0.3645	0	0.13	0
MamRep1879	DNA	hAT-Tip100	BL6J_FR	0.000191089	0	0	0.964036	-0.1932	0	0.036	0	0	0	0.932068	-0.2662	0	0.07	0	0	0	0.989011	-0.1054	0	0.011	0	0	0	1	NA	0	0	NA	0	0	0.885115	-0.3486	0	0.121	0
L1M8	LINE	L1	BL6J_FR	0.00150899	0	0	0.877123	-0.3623	0	0.132	0	0	0	0.737263	-0.5549	0	0.3	0	0	0	0.952048	-0.2186	0	0.051	0	0	0	0.997003	-0.0548	0	0.003	0	0	0	0.675325	-0.6112	0	0.399	0
MER110-int	LTR	ERV1	BL6J_FR	0.000562079	0	0	0.958042	-0.2049	0	0.044	0	0	0	0.88012	-0.3553	0	0.131	0	0	0	0.987013	-0.1147	0	0.013	0	0	0	0.997003	-0.0548	0	0.003	0	0	0	0.858142	-0.393	0	0.15	0
Kanga2_a	DNA	TcMar-Tc2	BL6J_FR	0.00145851	0	0	0.863137	-0.3885	0	0.144	0	0	0	0.657343	-0.6469	0	0.434	0	0	0	0.968032	-0.1817	0	0.032	0	0	0	0.993007	-0.0839	0	0.007	0	0	0	0.62038	-0.6941	0	0.485	0
LTR33B	LTR	ERVL	BL6J_FR	0.000615674	0	0	0.904096	-0.318	0	0.101	0	0	0	0.806194	-0.4569	0	0.22	0	0	0	0.968032	-0.1817	0	0.032	0	0	0	0.992008	-0.0898	0	0.008	0	0	0	0.778222	-0.5014	0	0.256	0
EUTREP4	DNA	PiggyBac	BL6J_FR	0.000257959	0	0	0.958042	-0.2069	0	0.043	0	0	0	0.91009	-0.3065	0	0.095	0	0	0	0.988012	-0.1102	0	0.012	0	0	0	0.999001	-0.0316	0	0.001	0	0	0	0.89011	-0.3404	0	0.118	0
LTR53B	LTR	ERVL	BL6J_FR	0.000418781	0	0	0.953047	-0.2197	0	0.048	0	0	0	0.915085	-0.2955	0	0.091	0	0	0	0.991009	-0.0953	0	0.009	0	0	0	0.999001	-0.0316	0	0.001	0	0	0	0.877123	-0.3616	0	0.13	0
Eutr11	DNA	NA	BL6J_FR	0.000599136	0	0	0.943057	-0.2436	0	0.058	0	0	0	0.862138	-0.3885	0	0.144	0	0	0	0.985015	-0.1233	0	0.015	0	0	0	0.997003	-0.0548	0	0.003	0	0	0	0.842158	-0.4211	0	0.167	0
Charlie22a	DNA	hAT-Charlie	BL6J_FR	0.000564317	0	0	0.941059	-0.2503	0	0.059	0	0	0	0.837163	-0.4229	0	0.179	0	0	0	0.968032	-0.1817	0	0.032	0	0	0	0.999001	-0.0316	0	0.001	0	0	0	0.784216	-0.4912	0	0.244	0
Tigger18a	DNA	TcMar-Tigger	BL6J_FR	0.00102835	0	0	0.907093	-0.3089	0	0.101	0	0	0	0.794206	-0.4833	0	0.232	0	0	0	0.97003	-0.1758	0	0.03	0	0	0	0.992008	-0.0898	0	0.008	0	0	0	0.733267	-0.561	0	0.308	0
MER74B	LTR	ERVL	BL6J_FR	0.00203807	0	0	0.855145	-0.3913	0	0.161	0	0	0	0.649351	-0.6665	0	0.417	0	0	0	0.938062	-0.2549	0	0.063	0	0	0	0.991009	-0.0953	0	0.009	0	0	0	0.544456	-0.7697	0	0.604	0
RMER16B3	LTR	ERVK	BL6J_FR	0.000927721	0	0	0.916084	-0.2991	0	0.086	0	0	0	0.816184	-0.4519	0	0.206	0	0	0	0.98002	-0.1428	0	0.02	0	0	0	0.997003	-0.0548	0	0.003	0	0	0	0.746254	-0.5529	0	0.281	0
Kanga1a	DNA	TcMar-Tc2	BL6J_FR	0.000613132	0	0	0.934066	-0.2602	0	0.069	0	0	0	0.842158	-0.4133	0	0.173	0	0	0	0.979021	-0.1464	0	0.021	0	0	0	0.998002	-0.0447	0	0.002	0	0	0	0.809191	-0.4579	0	0.214	0
UCON55	DNA	TcMar-Tigger	BL6J_FR	8.98174e-05	0	0	0.987013	-0.1147	0	0.013	0	0	0	0.964036	-0.1932	0	0.036	0	0	0	0.993007	-0.0839	0	0.007	0	0	0	1	NA	0	0	NA	0	0	0.934066	-0.2588	0	0.07	0
Zaphod4a	DNA	hAT-Tip100	BL6J_FR	0.000351304	0	0	0.968032	-0.1817	0	0.032	0	0	0	0.913087	-0.3034	0	0.09	0	0	0	0.991009	-0.0953	0	0.009	0	0	0	0.997003	-0.0548	0	0.003	0	0	0	0.906094	-0.311	0	0.099	0
MER103C	DNA	hAT-Charlie	BL6J_FR	0.00198774	0	0	0.721279	-0.5745	0	0.326	0	0	0	0.41958	-0.926	0	0.889	0	0	0	0.907093	-0.3201	0	0.093	0	0	0	0.979021	-0.1464	0	0.021	0	0	0	0.334665	-1.0243	0	1.118	0
Charlie15b	DNA	hAT-Charlie	BL6J_FR	0.000836083	0	0	0.908092	-0.3163	0	0.093	0	0	0	0.774226	-0.5211	0	0.242	0	0	0	0.978022	-0.1499	0	0.022	0	0	0	0.996004	-0.0633	0	0.004	0	0.00202581	2.42298	0.252747	1.3658	1	0.285	3.50877
RLTR20A2	LTR	ERVK	BL6J_FR	0.0051992	0	0	0.677323	-0.6376	0	0.378	0	0	0	0.3996	-0.9546	0	0.946	0	0.0880393	16.9332	0.00599401	5.8487	2	0.106	18.8679	0	0	0.983017	-0.1314	0	0.017	0	0	0	0.304695	-1.1174	0	1.112	0
EutTc1-N2	DNA	TcMar-Tc1	BL6J_FR	0.000139619	0	0	0.975025	-0.16	0	0.025	0	0	0	0.946054	-0.2347	0	0.056	0	0	0	0.994006	-0.0777	0	0.006	0	0	0	1	NA	0	0	NA	0	0	0.941059	-0.2463	0	0.061	0
RLTR19A	LTR	ERVK	BL6J_FR	0.00225071	0	0	0.856144	-0.3971	0	0.154	0	0	0	0.655345	-0.6532	0	0.417	0	0.0710847	31.5833	0.000999001	12.225	3	0.055	54.5455	0	0	0.991009	-0.0953	0	0.009	0	0	0	0.583417	-0.7511	0	0.542	0
Eulor5A	DNA	Crypton-A	BL6J_FR	0.000281438	0	0	0.967033	-0.1846	0	0.033	0	0	0	0.887113	-0.3457	0	0.121	0	0	0	0.995005	-0.0709	0	0.005	0	0	0	0.999001	-0.0316	0	0.001	0	0	0	0.883117	-0.3563	0	0.122	0
X13_LINE	LINE	L2	BL6J_FR	0.00025538	0	0	0.972028	-0.1696	0	0.028	0	0	0	0.932068	-0.2662	0	0.07	0	0	0	0.991009	-0.0953	0	0.009	0	0	0	0.998002	-0.0447	0	0.002	0	0	0	0.916084	-0.2975	0	0.087	0
X22_DNA	DNA	TcMar	BL6J_FR	5.58324e-05	0	0	0.995005	-0.0709	0	0.005	0	0	0	0.977023	-0.1504	0	0.024	0	0	0	0.999001	-0.0316	0	0.001	0	0	0	0.999001	-0.0316	0	0.001	0	0	0	0.975025	-0.16	0	0.025	0
MER96B	DNA	hAT-Tip100	BL6J_FR	0.00144189	0	0	0.778222	-0.5073	0	0.245	0	0	0	0.57043	-0.7465	0	0.573	0	0	0	0.934066	-0.2637	0	0.067	0	0	0	0.991009	-0.0953	0	0.009	0	0	0	0.4995	-0.8404	0	0.697	0
Charlie4z	DNA	hAT-Charlie	BL6J_FR	0.000525363	0	0	0.891109	-0.3367	0	0.116	0	0	0	0.74026	-0.5435	0	0.307	0	0	0	0.96004	-0.2016	0	0.041	0	0	0	0.997003	-0.0548	0	0.003	0	0	0	0.701299	-0.5955	0	0.363	0
X6A_LINE	LINE	CR1	BL6J_FR	0.00058992	0	0	0.933067	-0.264	0	0.069	0	0	0	0.845155	-0.4062	0	0.177	0	0	0	0.977023	-0.1534	0	0.023	0	0	0	0.995005	-0.0709	0	0.005	0	0	0	0.805195	-0.4681	0	0.215	0
MER134	DNA	Crypton	BL6J_FR	0.000227123	0	0	0.967033	-0.1846	0	0.033	0	0	0	0.908092	-0.3131	0	0.095	0	0	0	0.987013	-0.1147	0	0.013	0	0	0	0.996004	-0.0633	0	0.004	0	0	0	0.897103	-0.331	0	0.108	0
LTR16	LTR	ERVL	BL6J_FR	0.00194021	0	0	0.836164	-0.4098	0	0.187	0	0	0	0.613387	-0.7054	0	0.492	0	0	0	0.941059	-0.2463	0	0.061	0	0	0	0.988012	-0.1102	0	0.012	0	0	0	0.551449	-0.7851	0	0.603	0
Eulor1	DNA	NA	BL6J_FR	0.000258756	0	0	0.965035	-0.1904	0	0.035	0	0	0	0.916084	-0.2936	0	0.09	0	0	0	0.991009	-0.0953	0	0.009	0	0	0	0.999001	-0.0316	0	0.001	0	0	0	0.9001	-0.3255	0	0.105	0
Penelope1_Vert	LINE	Penelope	BL6J_FR	0.00023926	0	0	0.976024	-0.1567	0	0.024	0	0	0	0.921079	-0.2804	0	0.085	0	0	0	0.99001	-0.1005	0	0.01	0	0	0	0.998002	-0.0447	0	0.002	0	0	0	0.908092	-0.307	0	0.1	0
Mam_R4	LINE	Dong-R4	BL6J_FR	0.000696995	0	0	0.927073	-0.2737	0	0.077	0	0	0	0.828172	-0.4289	0	0.194	0	0.0236431	33.9214	0.020979	6.5149	1	0.021	47.619	0	0	0.999001	-0.0316	0	0.001	0	0	0	0.783217	-0.489	0	0.249	0
X7A_LINE	LINE	CR1	BL6J_FR	0.000164539	0.00516945	31.4178	0.025974	6.2419	1	0.025	40	0	0	0.946054	-0.2366	0	0.055	0	0	0	0.994006	-0.0777	0	0.006	0	0	0	0.997003	-0.0548	0	0.003	0	0	0	0.919081	-0.2901	0	0.085	0
Tigger19b	DNA	TcMar-Tigger	BL6J_FR	0.000525553	0	0	0.884116	-0.3604	0	0.117	0	0	0	0.783217	-0.5058	0	0.232	0	0	0	0.977023	-0.1534	0	0.023	0	0	0	0.996004	-0.0633	0	0.004	0	0	0	0.749251	-0.5375	0	0.283	0
EuthAT-N1	DNA	hAT-Tip100	BL6J_FR	6.15977e-05	0	0	0.993007	-0.0802	0	0.008	0	0	0	0.984016	-0.1275	0	0.016	0	0	0	0.998002	-0.0447	0	0.002	0	0	0	1	NA	0	0	NA	0	0	0.98002	-0.1428	0	0.02	0
L1ME4a	LINE	L1	BL6J_FR	0.00613402	0	0	0.518482	-0.8072	0	0.672	0	0	0	0.190809	-1.2735	0	1.657	0	0	0	0.823177	-0.4444	0	0.194	0	0	0	0.968032	-0.1817	0	0.032	0	0	0	0.133866	-1.4111	0	1.991	0
LTR65	LTR	ERV1	BL6J_FR	0.000758062	0	0	0.932068	-0.2645	0	0.071	0	0	0	0.844156	-0.4062	0	0.177	0	0	0	0.976024	-0.1567	0	0.024	0	0	0	0.994006	-0.0777	0	0.006	0	0	0	0.818182	-0.4482	0	0.205	0
MER58D	DNA	hAT-Charlie	BL6J_FR	0.00092188	0	0	0.85015	-0.407	0	0.16	0	0	0	0.657343	-0.6541	0	0.405	0	0	0	0.953047	-0.222	0	0.047	0	0	0	0.99001	-0.1005	0	0.01	0	0.000610722	0.662475	0.383616	0.7124	1	0.493	2.0284
MER91B	DNA	hAT-Tip100	BL6J_FR	0.000233381	0	0	0.956044	-0.2121	0	0.045	0	0	0	0.894106	-0.3252	0	0.117	0	0	0	0.985015	-0.1233	0	0.015	0	0	0	0.999001	-0.0316	0	0.001	0	0	0	0.868132	-0.3725	0	0.144	0
Tigger15a	DNA	TcMar-Tigger	BL6J_FR	0.00166431	0	0	0.802198	-0.4726	0	0.215	0	0	0	0.586414	-0.7368	0	0.556	0	0	0	0.935065	-0.2597	0	0.067	0	0	0	0.983017	-0.1314	0	0.017	0	0.00117676	0.707052	0.496503	0.3725	1	0.689	1.45138
Charlie13a	DNA	hAT-Charlie	BL6J_FR	0.000753776	0	0	0.923077	-0.2807	0	0.082	0	0	0	0.835165	-0.4231	0	0.182	0	0	0	0.98002	-0.1428	0	0.02	0	0	0	0.997003	-0.0548	0	0.003	0	0	0	0.791209	-0.4858	0	0.235	0
RLTR46A	LTR	ERVK	BL6J_FR	0.000849358	0	0	0.945055	-0.2371	0	0.057	0	0	0	0.884116	-0.3511	0	0.124	0	0	0	0.985015	-0.1201	0	0.016	0	0	0	0.996004	-0.0633	0	0.004	0	0	0	0.806194	-0.4687	0	0.208	0
LTR108d_Mam	LTR	ERVL	BL6J_FR	7.21422e-05	0	0	0.99001	-0.1005	0	0.01	0	0	0	0.983017	-0.1314	0	0.017	0	0	0	0.998002	-0.0447	0	0.002	0	0	0	1	NA	0	0	NA	0	0	0.978022	-0.1499	0	0.022	0
MER57D	LTR	ERV1	BL6J_FR	0.00134681	0	0	0.842158	-0.4191	0	0.169	0	0	0	0.686314	-0.6077	0	0.386	0	0	0	0.955045	-0.2127	0	0.047	0	0	0	0.986014	-0.1191	0	0.014	0	0	0	0.656344	-0.6399	0	0.429	0
LTR68	LTR	ERV1	BL6J_FR	0.000269338	0	0	0.964036	-0.1886	0	0.038	0	0	0	0.937063	-0.2553	0	0.065	0	0	0	0.99001	-0.1005	0	0.01	0	0	0	0.999001	-0.0316	0	0.001	0	0	0	0.91009	-0.3022	0	0.096	0
L1M3f	LINE	L1	BL6J_FR	0.000728514	0	0	0.934066	-0.2588	0	0.07	0	0	0	0.84016	-0.4094	0	0.179	0	0	0	0.984016	-0.1275	0	0.016	0	0	0	0.995005	-0.0709	0	0.005	0	0	0	0.809191	-0.461	0	0.209	0
BLACKJACK	DNA	hAT-Blackjack	BL6J_FR	0.00396448	0	0	0.751249	-0.5255	0	0.298	0	0	0	0.490509	-0.8366	0	0.731	0	0	0	0.92008	-0.2815	0	0.087	0	0	0	0.982018	-0.1322	0	0.019	0	0	0	0.425574	-0.9139	0	0.897	0
Charlie16	DNA	hAT-Charlie	BL6J_FR	0.000951958	0	0	0.906094	-0.3185	0	0.096	0	0	0	0.754246	-0.5388	0	0.273	0	0	0	0.967033	-0.1821	0	0.034	0	0	0	0.995005	-0.0709	0	0.005	0	0	0	0.735265	-0.5405	0	0.324	0
X23_DNA	DNA	NA	BL6J_FR	0.000259287	0	0	0.961039	-0.1989	0	0.04	0	0	0	0.907093	-0.3166	0	0.095	0	0	0	0.994006	-0.0777	0	0.006	0	0	0	1	NA	0	0	NA	0	0	0.914086	-0.3015	0	0.089	0
EUTREP7	LTR	ERV1	BL6J_FR	0.000314664	0	0	0.969031	-0.1788	0	0.031	0	0	0	0.917083	-0.2905	0	0.09	0	0	0	0.988012	-0.1102	0	0.012	0	0	0	0.999001	-0.0316	0	0.001	0	0	0	0.882118	-0.3569	0	0.124	0
ERVB4_3-LTR_MM	LTR	ERVK	BL6J_FR	0.00212505	0	0	0.901099	-0.3263	0	0.102	0	0	0	0.767233	-0.5193	0	0.26	0	0	0	0.977023	-0.1534	0	0.023	0	0	0	0.996004	-0.0633	0	0.004	0	0	0	0.723277	-0.5716	0	0.324	0
UCON59	DNA	NA	BL6J_FR	9.49379e-05	0	0	0.986014	-0.1191	0	0.014	0	0	0	0.956044	-0.2144	0	0.044	0	0	0	0.998002	-0.0447	0	0.002	0	0	0	0.999001	-0.0316	0	0.001	0	0	0	0.945055	-0.2371	0	0.057	0
MER73	LTR	ERVL	BL6J_FR	0.000896884	0	0	0.932068	-0.2662	0	0.07	0	0	0	0.839161	-0.4181	0	0.173	0	0	0	0.982018	-0.1353	0	0.018	0	0	0	0.994006	-0.0777	0	0.006	0	0	0	0.802198	-0.463	0	0.224	0
LTR81B	LTR	Gypsy	BL6J_FR	0.000361014	0	0	0.957043	-0.2095	0	0.044	0	0	0	0.882118	-0.3477	0	0.131	0	0	0	0.987013	-0.1113	0	0.014	0	0	0	0.996004	-0.0633	0	0.004	0	0.00134061	3.71345	0.172827	1.9374	1	0.185	5.40541
MER102a	DNA	hAT-Charlie	BL6J_FR	0.00121439	0	0	0.805195	-0.4679	0	0.212	0	0	0	0.617383	-0.6824	0	0.518	0	0	0	0.95005	-0.2271	0	0.051	0	0	0	0.988012	-0.1067	0	0.013	0	0	0	0.512488	-0.8297	0	0.652	0
Tigger19a	DNA	TcMar-Tigger	BL6J_FR	0.00116956	0	0	0.862138	-0.3861	0	0.149	0	0	0	0.637363	-0.6647	0	0.458	0	0	0	0.941059	-0.2503	0	0.059	0	0	0	0.993007	-0.0839	0	0.007	0	0	0	0.562438	-0.7762	0	0.551	0
X2a_DNA	DNA	NA	BL6J_FR	0.000269187	0	0	0.946054	-0.2366	0	0.055	0	0	0	0.884116	-0.3483	0	0.124	0	0	0	0.982018	-0.1353	0	0.018	0	0	0	0.998002	-0.0447	0	0.002	0	0	0	0.825175	-0.4474	0	0.185	0
UCON35	DNA	NA	BL6J_FR	0.00012695	0	0	0.968032	-0.177	0	0.034	0	0	0	0.918082	-0.2935	0	0.085	0	0	0	0.989011	-0.1054	0	0.011	0	0	0	0.999001	-0.0316	0	0.001	0	0	0	0.901099	-0.3213	0	0.106	0
Tigger12c	DNA	TcMar-Tigger	BL6J_FR	0.000337991	0	0	0.957043	-0.2095	0	0.044	0	0	0	0.893107	-0.3397	0	0.111	0	0	0	0.987013	-0.1147	0	0.013	0	0	0	0.998002	-0.0447	0	0.002	0	0	0	0.88012	-0.3562	0	0.13	0
LTR41C	LTR	ERVL	BL6J_FR	0.000655196	0	0	0.895105	-0.3347	0	0.11	0	0	0	0.751249	-0.5425	0	0.281	0	0	0	0.974026	-0.1633	0	0.026	0	0	0	0.997003	-0.0548	0	0.003	0	0	0	0.727273	-0.5725	0	0.312	0
MLT1J2	LTR	ERVL-MaLR	BL6J_FR	0.00215645	0	0	0.723277	-0.5544	0	0.335	0	0	0	0.440559	-0.9071	0	0.825	0	0	0	0.913087	-0.2975	0	0.092	0	0	0	0.976024	-0.1567	0	0.024	0	0	0	0.362637	-1.028	0	1.02	0
MamGypLTR1c	LTR	Gypsy	BL6J_FR	0.00021764	0	0	0.971029	-0.1727	0	0.029	0	0	0	0.92008	-0.2895	0	0.083	0	0	0	0.99001	-0.1005	0	0.01	0	0	0	0.999001	-0.0316	0	0.001	0	0	0	0.91009	-0.3042	0	0.097	0
LTR16D	LTR	ERVL	BL6J_FR	0.000451552	0	0	0.922078	-0.2855	0	0.081	0	0	0	0.858142	-0.3937	0	0.152	0	0	0	0.978022	-0.147	0	0.023	0	0	0	0.995005	-0.0709	0	0.005	0	0	0	0.808192	-0.4628	0	0.213	0
Kanga1	DNA	TcMar-Tc2	BL6J_FR	0.00100817	0	0	0.895105	-0.3303	0	0.114	0	0	0	0.772228	-0.5088	0	0.253	0	0	0	0.971029	-0.1727	0	0.029	0	0	0	0.989011	-0.1054	0	0.011	0	0	0	0.726274	-0.58	0	0.309	0
LTR90B	LTR	NA	BL6J_FR	0.000245632	0	0	0.962038	-0.1986	0	0.038	0	0	0	0.91009	-0.3065	0	0.095	0	0	0	0.992008	-0.0898	0	0.008	0	0	0	0.997003	-0.0548	0	0.003	0	0	0	0.907093	-0.3136	0	0.097	0
Charlie10b	DNA	hAT-Charlie	BL6J_FR	0.000173794	0	0	0.972028	-0.1696	0	0.028	0	0	0	0.922078	-0.2827	0	0.083	0	0	0	0.99001	-0.1005	0	0.01	0	0	0	0.998002	-0.0447	0	0.002	0	0	0	0.918082	-0.2935	0	0.085	0
Charlie17	DNA	hAT-Charlie	BL6J_FR	0.000591588	0	0	0.955045	-0.2146	0	0.046	0	0	0	0.883117	-0.3452	0	0.131	0	0	0	0.98002	-0.1397	0	0.021	0	0	0	0.996004	-0.0633	0	0.004	0	0	0	0.87013	-0.376	0	0.135	0
X4a_DNA	DNA	TcMar-Tigger	BL6J_FR	0.000138822	0	0	0.981019	-0.1391	0	0.019	0	0	0	0.956044	-0.2101	0	0.046	0	0	0	0.993007	-0.0839	0	0.007	0	0	0	0.999001	-0.0316	0	0.001	0	0	0	0.938062	-0.2549	0	0.063	0
MER130	DNA	NA	BL6J_FR	0.00048641	0	0	0.952048	-0.2244	0	0.048	0	0	0	0.871129	-0.3667	0	0.142	0	0	0	0.986014	-0.1191	0	0.014	0	0	0	0.993007	-0.0839	0	0.007	0	0	0	0.842158	-0.4182	0	0.17	0
L1M3de	LINE	L1	BL6J_FR	0.00111585	0	0	0.944056	-0.2413	0	0.057	0	0	0	0.843157	-0.4124	0	0.171	0	0	0	0.981019	-0.1391	0	0.019	0	0	0	0.995005	-0.0709	0	0.005	0	0	0	0.807193	-0.4558	0	0.218	0
Zaphod5a	DNA	hAT-Tip100	BL6J_FR	0.000171707	0	0	0.981019	-0.1391	0	0.019	0	0	0	0.96004	-0.2016	0	0.041	0	0	0	0.998002	-0.0447	0	0.002	0	0	0	1	NA	0	0	NA	0	0	0.958042	-0.2093	0	0.042	0
Charlie4	DNA	hAT-Charlie	BL6J_FR	0.0015572	0	0	0.849151	-0.4035	0	0.167	0	0	0	0.68032	-0.6166	0	0.405	0	0	0	0.945055	-0.2371	0	0.057	0	0	0	0.986014	-0.1191	0	0.014	0	0	0	0.586414	-0.7263	0	0.541	0
LTR106_Mam	LTR	NA	BL6J_FR	0.000865516	0	0	0.917083	-0.2928	0	0.088	0	0	0	0.839161	-0.4151	0	0.177	0	0	0	0.972028	-0.1696	0	0.028	0	0	0	0.992008	-0.0898	0	0.008	0	0	0	0.768232	-0.5086	0	0.277	0
LTR82A	LTR	ERVL	BL6J_FR	0.00130539	0	0	0.867133	-0.3759	0	0.143	0	0	0	0.719281	-0.5777	0	0.322	0	0	0	0.95005	-0.2293	0	0.05	0	0	0	0.989011	-0.1054	0	0.011	0	0	0	0.656344	-0.6567	0	0.416	0
MER102c	DNA	hAT-Charlie	BL6J_FR	0.000550435	0	0	0.91009	-0.3065	0	0.095	0	0	0	0.796204	-0.4793	0	0.228	0	0	0	0.968032	-0.1791	0	0.033	0	0	0	0.994006	-0.0777	0	0.006	0	0	0	0.759241	-0.5219	0	0.275	0
MamGypLTR4	LTR	Gypsy	BL6J_FR	0.000289934	0	0	0.979021	-0.1464	0	0.021	0	0	0	0.918082	-0.2935	0	0.085	0	0	0	0.981019	-0.1391	0	0.019	0	0	0	0.999001	-0.0316	0	0.001	0	0	0	0.902098	-0.3194	0	0.105	0
LTR86C	LTR	ERVL	BL6J_FR	0.000142577	0	0	0.985015	-0.1233	0	0.015	0	0	0	0.954046	-0.2195	0	0.046	0	0	0	0.996004	-0.0633	0	0.004	0	0	0	0.999001	-0.0316	0	0.001	0	0	0	0.948052	-0.23	0	0.054	0
CR1_Amni-1	LINE	CR1	BL6J_FR	0.000466345	0	0	0.94006	-0.2469	0	0.063	0	0	0	0.858142	-0.3895	0	0.157	0	0	0	0.982018	-0.1322	0	0.019	0	0	0	0.999001	-0.0316	0	0.001	0	0	0	0.835165	-0.4208	0	0.182	0
MER106A	DNA	hAT-Charlie	BL6J_FR	0.000340949	0	0	0.96004	-0.204	0	0.04	0	0	0	0.882118	-0.3546	0	0.126	0	0	0	0.984016	-0.1275	0	0.016	0	0	0	0.995005	-0.0709	0	0.005	0	0	0	0.866134	-0.3691	0	0.149	0
UCON44	DNA	TcMar-Tigger	BL6J_FR	0.000254204	0	0	0.976024	-0.1567	0	0.024	0	0	0	0.929071	-0.2709	0	0.074	0	0	0	0.992008	-0.0898	0	0.008	0	0	0	0.999001	-0.0316	0	0.001	0	0	0	0.919081	-0.2915	0	0.084	0
X33a_DNA	DNA	TcMar-Tc1	BL6J_FR	0.000112765	0	0	0.982018	-0.1353	0	0.018	0	0	0	0.962038	-0.1986	0	0.038	0	0	0	0.997003	-0.0548	0	0.003	0	0	0	0.999001	-0.0316	0	0.001	0	0	0	0.953047	-0.222	0	0.047	0
UCON38	DNA	hAT-Charlie	BL6J_FR	0.000239943	0	0	0.967033	-0.1846	0	0.033	0	0	0	0.934066	-0.2618	0	0.068	0	0	0	0.988012	-0.1102	0	0.012	0	0	0	0.999001	-0.0316	0	0.001	0	0	0	0.905095	-0.3161	0	0.1	0
EuthAT-2	DNA	hAT-Ac	BL6J_FR	0.00190551	0	0	0.865135	-0.3863	0	0.141	0	0	0	0.687313	-0.6207	0	0.376	0	0	0	0.944056	-0.2413	0	0.057	0	0	0	0.99001	-0.1005	0	0.01	0	0	0	0.629371	-0.6787	0	0.468	0
MER5C	DNA	hAT-Charlie	BL6J_FR	0.000893963	0	0	0.89011	-0.3384	0	0.12	0	0	0	0.736264	-0.5592	0	0.299	0	0	0	0.968032	-0.1817	0	0.032	0	0	0	0.997003	-0.0548	0	0.003	0	0	0	0.701299	-0.5953	0	0.364	0
LTR79	LTR	ERVL	BL6J_FR	0.000626066	0	0	0.91009	-0.3053	0	0.096	0	0	0	0.802198	-0.4665	0	0.225	0	0	0	0.97003	-0.1758	0	0.03	0	0	0	0.995005	-0.0709	0	0.005	0	0	0	0.733267	-0.561	0	0.308	0
LTR85b	LTR	Gypsy	BL6J_FR	0.000248894	0	0	0.97003	-0.1758	0	0.03	0	0	0	0.923077	-0.2868	0	0.078	0	0.0222431	89.3678	0.011988	9.4773	1	0.011	90.9091	0	0	0.998002	-0.0447	0	0.002	0	0	0	0.881119	-0.3546	0	0.126	0
MLT1N2	LTR	ERVL-MaLR	BL6J_FR	0.00103563	0	0	0.81019	-0.461	0	0.209	0	0	0	0.606394	-0.7098	0	0.493	0	0	0	0.938062	-0.2514	0	0.065	0	0	0	0.992008	-0.0898	0	0.008	0	0	0	0.526474	-0.7992	0	0.646	0
L1MEj	LINE	L1	BL6J_FR	0.00108168	0	0	0.914086	-0.2954	0	0.094	0	0	0	0.759241	-0.534	0	0.267	0	0	0	0.962038	-0.1962	0	0.039	0	0	0	0.995005	-0.0709	0	0.005	0	0	0	0.716284	-0.5613	0	0.331	0
LTR88c	LTR	Gypsy	BL6J_FR	0.000168863	0	0	0.973027	-0.1665	0	0.027	0	0	0	0.943057	-0.2417	0	0.059	0	0	0	0.989011	-0.1054	0	0.011	0	0	0	1	NA	0	0	NA	0	0	0.934066	-0.2588	0	0.07	0
MER70B	LTR	ERVL	BL6J_FR	0.00116068	0	0	0.918082	-0.2921	0	0.086	0	0	0	0.796204	-0.4716	0	0.231	0	0.0614408	52.935	0.03996	4.9615	1	0.039	25.641	0	0	0.989011	-0.1054	0	0.011	0	0	0	0.744256	-0.5413	0	0.292	0
LTR16E1	LTR	ERVL	BL6J_FR	0.00120282	0	0	0.857143	-0.3954	0	0.153	0	0	0	0.69031	-0.6116	0	0.372	0	0	0	0.954046	-0.2195	0	0.046	0	0	0	0.993007	-0.0839	0	0.007	0	0	0	0.632368	-0.6615	0	0.489	0
X12_DNA	DNA	TcMar-Tigger	BL6J_FR	0.000796067	0	0	0.879121	-0.361	0	0.128	0	0	0	0.749251	-0.5337	0	0.293	0	0	0	0.97003	-0.1758	0	0.03	0	0	0	1	NA	0	0	NA	0	0	0.694306	-0.6061	0	0.367	0
Eutr16	DNA	hAT-Tip100	BL6J_FR	0.000319064	0	0	0.97003	-0.1694	0	0.033	0	0	0	0.912088	-0.3039	0	0.092	0	0	0	0.986014	-0.1191	0	0.014	0	0	0	1	NA	0	0	NA	0	0	0.894106	-0.3303	0	0.117	0
X5a_DNA	DNA	TcMar-Tigger	BL6J_FR	0.000180128	0	0	0.961039	-0.1989	0	0.04	0	0	0	0.915085	-0.298	0	0.089	0	0	0	0.992008	-0.0898	0	0.008	0	0	0	0.996004	-0.0633	0	0.004	0	0	0	0.894106	-0.3393	0	0.109	0
LTR105_Mam	LTR	ERVL	BL6J_FR	0.000214227	0	0	0.971029	-0.1727	0	0.029	0	0	0	0.941059	-0.2463	0	0.061	0	0	0	0.996004	-0.0633	0	0.004	0	0	0	1	NA	0	0	NA	0	0	0.94006	-0.2525	0	0.06	0
MamTip1b	DNA	hAT-Tip100	BL6J_FR	9.9717e-05	0	0	0.981019	-0.1391	0	0.019	0	0	0	0.952048	-0.2244	0	0.048	0	0	0	0.998002	-0.0447	0	0.002	0	0	0	0.999001	-0.0316	0	0.001	0	0	0	0.949051	-0.2276	0	0.053	0
MamTip3	DNA	hAT-Tip100	BL6J_FR	0.000355476	0	0	0.961039	-0.1969	0	0.041	0	0	0	0.872128	-0.3731	0	0.135	0	0	0	0.984016	-0.1275	0	0.016	0	0	0	0.997003	-0.0548	0	0.003	0	0	0	0.854146	-0.4036	0	0.153	0
RLTR5_Mm	LTR	ERV1	BL6J_FR	0.00193999	0	0	0.941059	-0.2447	0	0.062	0	0	0	0.85015	-0.4042	0	0.163	0	0	0	0.971029	-0.17	0	0.03	0	0	0	0.994006	-0.0777	0	0.006	0	0	0	0.79021	-0.4842	0	0.238	0
Charlie11	DNA	hAT-Charlie	BL6J_FR	0.000134916	0	0	0.989011	-0.1054	0	0.011	0	0	0	0.965035	-0.1904	0	0.035	0	0	0	0.99001	-0.1005	0	0.01	0	0	0	1	NA	0	0	NA	0	0	0.964036	-0.1906	0	0.037	0
X7C_LINE	LINE	CR1	BL6J_FR	0.000189307	0	0	0.977023	-0.1483	0	0.025	0	0	0	0.936064	-0.2544	0	0.068	0	0	0	0.993007	-0.0839	0	0.007	0	0	0	0.997003	-0.0548	0	0.003	0	0	0	0.907093	-0.3103	0	0.097	0
RNERVK23-int	LTR	ERVK	BL6J_FR	0.000686526	0	0	0.91009	-0.3125	0	0.091	0	0.0234351	34.1357	0.000999001	8.4091	4	0.2	20	0	0	0.972028	-0.1669	0	0.029	0	0	0	0.992008	-0.0898	0	0.008	0	0	0	0.77023	-0.5157	0	0.263	0
L1ME5	LINE	L1	BL6J_FR	0.000942286	0	0	0.929071	-0.2695	0	0.075	0	0	0	0.79021	-0.4913	0	0.233	0	0	0	0.986014	-0.1191	0	0.014	0	0	0	0.995005	-0.0709	0	0.005	0	0	0	0.788212	-0.4831	0	0.245	0
LTR91	LTR	NA	BL6J_FR	0.000395303	0	0	0.951049	-0.2196	0	0.053	0	0	0	0.856144	-0.3927	0	0.156	0	0	0	0.985015	-0.1201	0	0.016	0	0	0	0.997003	-0.0548	0	0.003	0	0	0	0.825175	-0.4413	0	0.189	0
HERVL74-int	LTR	ERVL	BL6J_FR	0.00121811	0	0	0.925075	-0.2779	0	0.079	0	0	0	0.806194	-0.4687	0	0.211	0	0	0	0.975025	-0.16	0	0.025	0	0	0	0.998002	-0.0447	0	0.002	0	0	0	0.781219	-0.4957	0	0.247	0
DIRS-1a_Amnio	LTR	DIRS	BL6J_FR	4.93085e-06	0	0	0.996004	-0.0633	0	0.004	0	0	0	0.997003	-0.0548	0	0.003	0	0	0	1	NA	0	0	NA	0	0	1	NA	0	0	NA	0	0	0.993007	-0.0839	0	0.007	0
LTR75	LTR	ERVL	BL6J_FR	0.000442032	0	0	0.964036	-0.1932	0	0.036	0	0	0	0.909091	-0.3097	0	0.095	0	0	0	0.993007	-0.0839	0	0.007	0	0	0	1	NA	0	0	NA	0	0	0.885115	-0.3541	0	0.119	0
MamGypLTR1b	LTR	Gypsy	BL6J_FR	0.000216009	0	0	0.965035	-0.1904	0	0.035	0	0	0	0.909091	-0.3041	0	0.1	0	0	0	0.994006	-0.0777	0	0.006	0	0	0	0.999001	-0.0316	0	0.001	0	0	0	0.896104	-0.3316	0	0.11	0
MamGypLTR1d	LTR	Gypsy	BL6J_FR	0.000155474	0	0	0.976024	-0.1539	0	0.025	0	0	0	0.942058	-0.248	0	0.058	0	0	0	0.996004	-0.0633	0	0.004	0	0	0	0.999001	-0.0316	0	0.001	0	0	0	0.928072	-0.2764	0	0.073	0
LTR103_Mam	LTR	ERV1	BL6J_FR	9.38e-05	0	0	0.989011	-0.1054	0	0.011	0	0	0	0.959041	-0.2043	0	0.042	0	0	0	0.993007	-0.0839	0	0.007	0	0	0	1	NA	0	0	NA	0	0	0.941059	-0.2447	0	0.062	0
Charlie23a	DNA	hAT-Charlie	BL6J_FR	0.000340836	0	0	0.943057	-0.2457	0	0.057	0	0	0	0.885115	-0.3528	0	0.12	0	0	0	0.99001	-0.1005	0	0.01	0	0	0	0.999001	-0.0316	0	0.001	0	0	0	0.831169	-0.44	0	0.177	0
Eulor8	DNA	TcMar	BL6J_FR	0.000510116	0	0	0.946054	-0.2347	0	0.056	0	0	0	0.862138	-0.3852	0	0.15	0	0	0	0.981019	-0.1391	0	0.019	0	0	0	0.997003	-0.0548	0	0.003	0	0	0	0.832168	-0.4317	0	0.183	0
LTR84b	LTR	ERVL	BL6J_FR	0.000339812	0	0	0.96004	-0.2016	0	0.041	0	0	0	0.907093	-0.311	0	0.099	0	0	0	0.988012	-0.1102	0	0.012	0	0	0	0.999001	-0.0316	0	0.001	0	0	0	0.872128	-0.3731	0	0.135	0
MER133A	DNA	PIF-Harbinger	BL6J_FR	5.21153e-05	0	0	0.984016	-0.1275	0	0.016	0	0	0	0.955045	-0.2127	0	0.047	0	0	0	0.998002	-0.0447	0	0.002	0	0	0	0.999001	-0.0316	0	0.001	0	0	0	0.946054	-0.2366	0	0.055	0
ERV3-16A3_LTR	LTR	ERVL	BL6J_FR	0.000750741	0	0	0.907093	-0.3166	0	0.095	0	0	0	0.802198	-0.461	0	0.229	0	0.00777732	10.3595	0.027972	6.0001	1	0.027	37.037	0	0	0.994006	-0.0777	0	0.006	0	0	0	0.766234	-0.5139	0	0.267	0
X9b_DNA	DNA	TcMar-Tigger	BL6J_FR	0.000435622	0	0	0.946054	-0.2316	0	0.058	0	0	0	0.852148	-0.4093	0	0.153	0	0	0	0.986014	-0.1191	0	0.014	0	0	0	0.999001	-0.0316	0	0.001	0	0	0	0.843157	-0.4124	0	0.171	0
MamGypLTR1a	LTR	Gypsy	BL6J_FR	0.000240739	0	0	0.95005	-0.2293	0	0.05	0	0	0	0.914086	-0.2945	0	0.095	0	0	0	0.994006	-0.0777	0	0.006	0	0	0	0.996004	-0.0633	0	0.004	0	0	0	0.892108	-0.3371	0	0.113	0
MARE4	DNA	hAT-Tip100	BL6J_FR	9.91101e-05	0	0	0.981019	-0.1391	0	0.019	0	0	0	0.934066	-0.2602	0	0.069	0	0	0	0.993007	-0.0839	0	0.007	0	0	0	0.999001	-0.0316	0	0.001	0	0	0	0.936064	-0.2575	0	0.066	0
MamTip1	DNA	hAT-Tip100	BL6J_FR	0.000178535	0	0	0.969031	-0.1788	0	0.031	0	0	0	0.933067	-0.2658	0	0.068	0	0	0	0.988012	-0.1102	0	0.012	0	0	0	0.996004	-0.0633	0	0.004	0	0	0	0.917083	-0.2928	0	0.088	0
LTR73	LTR	ERV1	BL6J_FR	0.000497751	0	0	0.959041	-0.2067	0	0.041	0	0	0	0.88012	-0.3592	0	0.127	0	0	0	0.982018	-0.1353	0	0.018	0	0	0	0.997003	-0.0548	0	0.003	0	0	0	0.84016	-0.4214	0	0.172	0
MLTR31C_MM	LTR	ERVK	BL6J_FR	0.00291956	0	0	0.845155	-0.4099	0	0.168	0	0	0	0.651349	-0.6597	0	0.417	0	0	0	0.954046	-0.2152	0	0.048	0	0	0	0.988012	-0.1102	0	0.012	0	0	0	0.594406	-0.7304	0	0.501	0
Charlie18a	DNA	hAT-Charlie	BL6J_FR	0.000619998	0	0	0.929071	-0.2725	0	0.073	0	0	0	0.784216	-0.5026	0	0.233	0	0	0	0.973027	-0.1637	0	0.028	0	0	0	0.995005	-0.0709	0	0.005	0	0	0	0.767233	-0.5202	0	0.266	0
Eutr15	DNA	hAT-Tip100	BL6J_FR	0.000353277	0	0	0.959041	-0.2043	0	0.042	0	0	0	0.894106	-0.3321	0	0.115	0	0	0	0.993007	-0.0839	0	0.007	0	0	0	1	NA	0	0	NA	0	0	0.872128	-0.371	0	0.137	0
Tigger20a	DNA	TcMar-Tigger	BL6J_FR	0.000537159	0	0	0.944056	-0.2413	0	0.057	0	0	0	0.86014	-0.3904	0	0.15	0	0	0	0.98002	-0.1428	0	0.02	0	0	0	0.997003	-0.0548	0	0.003	0	0	0	0.844156	-0.392	0	0.177	0
Eutr10	LTR	ERVL	BL6J_FR	0.000372431	0	0	0.945055	-0.2371	0	0.057	0	0	0	0.876124	-0.3605	0	0.134	0	0	0	0.987013	-0.1147	0	0.013	0	0	0	0.996004	-0.0633	0	0.004	0	0	0	0.859141	-0.3911	0	0.152	0
MER34-int	LTR	ERV1	BL6J_FR	0.000582751	0	0	0.961039	-0.2014	0	0.039	0	0	0	0.914086	-0.3	0	0.09	0	0	0	0.98002	-0.1397	0	0.021	0	0	0	0.997003	-0.0548	0	0.003	0	0	0	0.869131	-0.3725	0	0.144	0
MER70A	LTR	ERVL	BL6J_FR	0.00147941	0	0	0.903097	-0.3198	0	0.102	0	0	0	0.738262	-0.5603	0	0.293	0	0	0	0.965035	-0.1904	0	0.035	0	0	0	0.993007	-0.0839	0	0.007	0	0	0	0.704296	-0.5914	0	0.345	0
RLTR44D	LTR	ERVK	BL6J_FR	0.00165965	0	0	0.904096	-0.3207	0	0.099	0	0	0	0.786214	-0.4934	0	0.24	0	0	0	0.98002	-0.1428	0	0.02	0	0	0	0.993007	-0.0839	0	0.007	0	0	0	0.745255	-0.5424	0	0.299	0
RLTR9A4	LTR	ERVK	BL6J_FR	0.000306054	0	0	0.975025	-0.16	0	0.025	0	0	0	0.949051	-0.2259	0	0.054	0	0	0	0.992008	-0.0898	0	0.008	0	0	0	0.998002	-0.0447	0	0.002	0	0	0	0.937063	-0.2553	0	0.065	0
EUTREP15	LTR	ERV1	BL6J_FR	0.00015005	0	0	0.982018	-0.1353	0	0.018	0	0	0	0.967033	-0.18	0	0.035	0	0	0	0.996004	-0.0633	0	0.004	0	0	0	0.999001	-0.0316	0	0.001	0	0	0	0.948052	-0.2269	0	0.056	0
EUTREP8	LTR	NA	BL6J_FR	9.83515e-05	0	0	0.976024	-0.1567	0	0.024	0	0	0	0.95005	-0.2271	0	0.051	0	0	0	0.996004	-0.0633	0	0.004	0	0	0	1	NA	0	0	NA	0	0	0.957043	-0.2095	0	0.044	0
UCON21	DNA	NA	BL6J_FR	5.73496e-05	0	0	0.989011	-0.1054	0	0.011	0	0	0	0.972028	-0.1648	0	0.03	0	0	0	0.996004	-0.0633	0	0.004	0	0	0	1	NA	0	0	NA	0	0	0.972028	-0.1648	0	0.03	0
hAT-N1_Mam	DNA	hAT-Tip100	BL6J_FR	0.000208044	0	0	0.971029	-0.1727	0	0.029	0	0	0	0.951049	-0.2269	0	0.049	0	0	0	0.993007	-0.0839	0	0.007	0	0	0	1	NA	0	0	NA	0	0	0.914086	-0.3015	0	0.089	0
DNA1_Mam	DNA	TcMar-Tc1	BL6J_FR	0.000137874	0	0	0.98002	-0.1428	0	0.02	0	0	0	0.953047	-0.2197	0	0.048	0	0	0	0.995005	-0.0709	0	0.005	0	0	0	1	NA	0	0	NA	0	0	0.947053	-0.2307	0	0.056	0
hAT-N1a_Mam	DNA	hAT-Tip100	BL6J_FR	0.000582144	0	0	0.928072	-0.2703	0	0.077	0	0	0	0.821179	-0.4416	0	0.198	0	0	0	0.985015	-0.1201	0	0.016	0	0	0	0.994006	-0.0777	0	0.006	0	0	0	0.783217	-0.4967	0	0.238	0
MLT2F	LTR	ERVL	BL6J_FR	0.00149405	0	0	0.841159	-0.4182	0	0.17	0	0	0	0.665335	-0.6556	0	0.389	0	0	0	0.954046	-0.2172	0	0.047	0	0	0	0.994006	-0.0777	0	0.006	0	0	0	0.591409	-0.7381	0	0.528	0
LTR89B	LTR	ERVL	BL6J_FR	0.000170797	0	0	0.972028	-0.16	0	0.03	0	0	0	0.929071	-0.2725	0	0.073	0	0	0	0.995005	-0.0709	0	0.005	0	0	0	0.999001	-0.0316	0	0.001	0	0	0	0.921079	-0.2891	0	0.081	0
Tigger12A	DNA	TcMar-Tigger	BL6J_FR	0.000199851	0	0	0.974026	-0.1633	0	0.026	0	0	0	0.933067	-0.264	0	0.069	0	0	0	0.991009	-0.0953	0	0.009	0	0	0	0.999001	-0.0316	0	0.001	0	0	0	0.905095	-0.3118	0	0.101	0
X30_DNA	DNA	NA	BL6J_FR	0.000648938	0.00578038	8.90744	0.0969031	2.7232	1	0.103	9.70874	0	0	0.769231	-0.5152	0	0.264	0	0	0	0.971029	-0.17	0	0.03	0	0	0	0.994006	-0.0777	0	0.006	0	0	0	0.75025	-0.541	0	0.284	0
Eulor10	DNA	NA	BL6J_FR	9.42551e-05	0	0	0.994006	-0.0777	0	0.006	0	0	0	0.956044	-0.2144	0	0.044	0	0	0	0.995005	-0.0709	0	0.005	0	0	0	0.999001	-0.0316	0	0.001	0	0	0	0.957043	-0.2095	0	0.044	0
MER57E2	LTR	ERV1	BL6J_FR	0.000289024	0	0	0.957043	-0.2119	0	0.043	0	0	0	0.924076	-0.2743	0	0.082	0	0	0	0.991009	-0.0953	0	0.009	0	0	0	1	NA	0	0	NA	0	0	0.869131	-0.3783	0	0.138	0
Eutr18	LTR	NA	BL6J_FR	0.000203492	0	0	0.968032	-0.1817	0	0.032	0	0	0	0.935065	-0.258	0	0.068	0	0	0	0.989011	-0.1054	0	0.011	0	0	0	0.999001	-0.0316	0	0.001	0	0	0	0.897103	-0.3216	0	0.115	0
LTR87	LTR	ERVL	BL6J_FR	0.000762196	0	0	0.924076	-0.2712	0	0.079	0	0	0	0.801199	-0.4823	0	0.212	0	0	0	0.982018	-0.1353	0	0.018	0	0	0	0.992008	-0.0898	0	0.008	0	0	0	0.776224	-0.4935	0	0.257	0
Eutr2B	DNA	MULE-MuDR	BL6J_FR	0.000239867	0	0	0.97003	-0.171	0	0.032	0	0	0	0.941059	-0.2409	0	0.062	0	0	0	0.984016	-0.1275	0	0.016	0	0	0	0.998002	-0.0447	0	0.002	0	0	0	0.908092	-0.3131	0	0.095	0
MARE6	LINE	L1-Tx1	BL6J_FR	0.000255304	0	0	0.978022	-0.1499	0	0.022	0	0	0	0.929071	-0.2743	0	0.072	0	0	0	0.987013	-0.1147	0	0.013	0	0	0	0.997003	-0.0548	0	0.003	0	0	0	0.914086	-0.303	0	0.088	0
MER5C1	DNA	hAT-Charlie	BL6J_FR	0.000172845	0	0	0.973027	-0.1665	0	0.027	0	0	0	0.927073	-0.2767	0	0.075	0	0	0	0.993007	-0.0839	0	0.007	0	0	0	0.998002	-0.0447	0	0.002	0	0	0	0.921079	-0.2784	0	0.084	0
MamTip3B	DNA	hAT-Tip100	BL6J_FR	0.000422612	0	0	0.933067	-0.2609	0	0.071	0	0	0	0.87013	-0.3717	0	0.142	0	0	0	0.984016	-0.1275	0	0.016	0	0	0	1	NA	0	0	NA	0	0	0.802198	-0.4734	0	0.217	0
L1ME3C	LINE	L1	BL6J_FR	0.00108615	0	0	0.911089	-0.3089	0	0.091	0	0	0	0.751249	-0.543	0	0.28	0	0	0	0.971029	-0.17	0	0.03	0	0	0	0.995005	-0.0709	0	0.005	0	0	0	0.755245	-0.5325	0	0.286	0
Tigger12	DNA	TcMar-Tigger	BL6J_FR	0.000240284	0	0	0.973027	-0.1665	0	0.027	0	0	0	0.921079	-0.2875	0	0.082	0	0	0	0.989011	-0.1054	0	0.011	0	0	0	0.998002	-0.0447	0	0.002	0	0	0	0.897103	-0.3323	0	0.107	0
MER91A	DNA	hAT-Tip100	BL6J_FR	0.000183883	0	0	0.97003	-0.1758	0	0.03	0	0	0	0.912088	-0.3054	0	0.091	0	0	0	0.995005	-0.0709	0	0.005	0	0	0	0.996004	-0.0633	0	0.004	0	0	0	0.91009	-0.3042	0	0.097	0
MamGypLTR3	LTR	Gypsy	BL6J_FR	8.65175e-05	0	0	0.982018	-0.1353	0	0.018	0	0	0	0.954046	-0.2172	0	0.047	0	0	0	0.999001	-0.0316	0	0.001	0	0	0	1	NA	0	0	NA	0	0	0.943057	-0.2417	0	0.059	0
MLT2E	LTR	ERVL	BL6J_FR	0.000308633	0	0	0.962038	-0.1986	0	0.038	0	0	0	0.931069	-0.2667	0	0.072	0	0	0	0.99001	-0.1005	0	0.01	0	0	0	0.998002	-0.0447	0	0.002	0	0	0	0.898102	-0.3319	0	0.105	0
Eulor9B	DNA	NA	BL6J_FR	7.49489e-05	0	0	0.987013	-0.1147	0	0.013	0	0	0	0.97003	-0.1758	0	0.03	0	0	0	1	NA	0	0	NA	0	0	0.998002	-0.0447	0	0.002	0	0	0	0.956044	-0.2121	0	0.045	0
Eulor9A	DNA	NA	BL6J_FR	0.000179559	0	0	0.973027	-0.1665	0	0.027	0	0	0	0.92008	-0.2895	0	0.083	0	0	0	0.992008	-0.0898	0	0.008	0	0	0	0.999001	-0.0316	0	0.001	0	0	0	0.929071	-0.2695	0	0.075	0
MER123	DNA	NA	BL6J_FR	0.000182745	0	0	0.976024	-0.1567	0	0.024	0	0	0	0.922078	-0.2855	0	0.081	0	0	0	0.995005	-0.0709	0	0.005	0	0	0	0.999001	-0.0316	0	0.001	0	0	0	0.936064	-0.2575	0	0.066	0
UCON14	DNA	NA	BL6J_FR	0.000174249	0	0	0.971029	-0.17	0	0.03	0	0	0	0.92008	-0.2868	0	0.085	0	0	0	0.995005	-0.0709	0	0.005	0	0	0	1	NA	0	0	NA	0	0	0.899101	-0.3148	0	0.114	0
LTR86B1	LTR	ERVL	BL6J_FR	0.000103055	0	0	0.987013	-0.1147	0	0.013	0	0	0	0.974026	-0.1605	0	0.027	0	0	0	0.998002	-0.0447	0	0.002	0	0	0	0.999001	-0.0316	0	0.001	0	0	0	0.96004	-0.2016	0	0.041	0
L2-2_Mam	LINE	L2	BL6J_FR	0.000108289	0	0	0.984016	-0.1275	0	0.016	0	0	0	0.949051	-0.2276	0	0.053	0	0	0	0.995005	-0.0709	0	0.005	0	0	0	1	NA	0	0	NA	0	0	0.935065	-0.2597	0	0.067	0
MARE8	DNA	NA	BL6J_FR	0.000193669	0	0	0.951049	-0.2269	0	0.049	0	0	0	0.915085	-0.2948	0	0.089	0	0	0	0.99001	-0.1005	0	0.01	0	0	0	0.998002	-0.0447	0	0.002	0	0	0	0.897103	-0.3298	0	0.109	0
MER97a	DNA	hAT-Tip100	BL6J_FR	0.000425646	0	0	0.972028	-0.1669	0	0.029	0	0	0	0.956044	-0.2144	0	0.044	0	0	0	0.99001	-0.1005	0	0.01	0	0	0	0.998002	-0.0447	0	0.002	0	0	0	0.905095	-0.3204	0	0.097	0
LTR104_Mam	LTR	Gypsy	BL6J_FR	0.000378538	0	0	0.941059	-0.2463	0	0.061	0	0	0	0.877123	-0.3564	0	0.136	0	0	0	0.979021	-0.1434	0	0.022	0	0	0	0.992008	-0.0898	0	0.008	0	0	0	0.83017	-0.4405	0	0.179	0
LTR101_Mam	LTR	ERVL	BL6J_FR	0.000372355	0	0	0.971029	-0.17	0	0.03	0	0	0	0.913087	-0.302	0	0.091	0	0	0	0.987013	-0.1147	0	0.013	0	0	0	0.999001	-0.0316	0	0.001	0	0	0	0.896104	-0.3329	0	0.109	0
MamRep1527	LTR	NA	BL6J_FR	0.000679927	0	0	0.92008	-0.2911	0	0.082	0	0	0	0.821179	-0.4381	0	0.209	0	0	0	0.977023	-0.1534	0	0.023	0	0	0	0.995005	-0.0709	0	0.005	0	0	0	0.746254	-0.5529	0	0.281	0
MLT1M	LTR	ERVL-MaLR	BL6J_FR	0.000376527	0	0	0.956044	-0.2121	0	0.045	0	0	0	0.877123	-0.3587	0	0.133	0	0	0	0.986014	-0.1191	0	0.014	0	0	0	0.999001	-0.0316	0	0.001	0	0	0	0.856144	-0.3961	0	0.155	0
MER133B	DNA	PIF-Harbinger	BL6J_FR	3.23919e-05	0	0	0.992008	-0.0898	0	0.008	0	0	0	0.978022	-0.147	0	0.023	0	0	0	0.998002	-0.0447	0	0.002	0	0	0	1	NA	0	0	NA	0	0	0.979021	-0.1464	0	0.021	0
UCON58	DNA	NA	BL6J_FR	0.000188586	0	0	0.978022	-0.1499	0	0.022	0	0	0	0.938062	-0.253	0	0.064	0	0	0	0.997003	-0.0548	0	0.003	0	0	0	0.999001	-0.0316	0	0.001	0	0	0	0.938062	-0.2476	0	0.068	0
MamGypLTR2c	LTR	Gypsy	BL6J_FR	0.000126419	0	0	0.972028	-0.1696	0	0.028	0	0	0	0.954046	-0.2152	0	0.048	0	0	0	0.993007	-0.0839	0	0.007	0	0	0	0.998002	-0.0447	0	0.002	0	0	0	0.925075	-0.2793	0	0.078	0
MER110	LTR	ERV1	BL6J_FR	0.000480265	0	0	0.949051	-0.2276	0	0.053	0	0	0	0.884116	-0.3545	0	0.121	0	0	0	0.981019	-0.1391	0	0.019	0	0	0	0.997003	-0.0548	0	0.003	0	0	0	0.814186	-0.461	0	0.2	0
LTR16A2	LTR	ERVL	BL6J_FR	0.00100206	0	0	0.885115	-0.3515	0	0.121	0	0	0	0.747253	-0.5376	0	0.292	0	0	0	0.964036	-0.1932	0	0.036	0	0	0	0.994006	-0.0777	0	0.006	0	0	0	0.72028	-0.5753	0	0.329	0
X4b_DNA	DNA	TcMar-Tigger	BL6J_FR	0.000304575	0	0	0.957043	-0.2119	0	0.043	0	0	0	0.919081	-0.2888	0	0.086	0	0	0	0.985015	-0.1233	0	0.015	0	0	0	0.995005	-0.0709	0	0.005	0	0	0	0.887113	-0.3394	0	0.122	0
RLTR30D_RN	LTR	ERV1	BL6J_FR	0.000645107	0	0	0.953047	-0.222	0	0.047	0	0	0	0.894106	-0.3393	0	0.109	0	0	0	0.993007	-0.0839	0	0.007	0	0	0	0.998002	-0.0424	0	0.003	0	0	0	0.89011	-0.3426	0	0.116	0
EUTREP16	LTR	NA	BL6J_FR	0.000132564	0	0	0.98002	-0.1428	0	0.02	0	0	0	0.923077	-0.2868	0	0.078	0	0	0	0.991009	-0.0953	0	0.009	0	0	0	0.999001	-0.0316	0	0.001	0	0	0	0.92008	-0.2911	0	0.082	0
EUTREP2	DNA	hAT	BL6J_FR	0.000351911	0	0	0.942058	-0.2424	0	0.061	0	0	0	0.88012	-0.3658	0	0.122	0	0	0	0.983017	-0.1314	0	0.017	0	0	0	0.995005	-0.0709	0	0.005	0	0.00193644	5.50263	0.01998	4.0961	2	0.189	10.582
Charlie20a	DNA	hAT-Charlie	BL6J_FR	0.00060365	0	0	0.94006	-0.2455	0	0.064	0	0	0	0.866134	-0.3846	0	0.14	0	0	0	0.985015	-0.1233	0	0.015	0	0	0	0.998002	-0.0447	0	0.002	0	0	0	0.824176	-0.4523	0	0.183	0
Charlie32a	DNA	hAT-Charlie	BL6J_FR	0.000200534	0	0	0.966034	-0.1829	0	0.036	0	0	0	0.922078	-0.2855	0	0.081	0	0	0	0.994006	-0.0777	0	0.006	0	0	0	0.997003	-0.0548	0	0.003	0	0.00122144	6.09096	0.0989011	2.8881	1	0.101	9.90099
MER92A	LTR	ERV1	BL6J_FR	0.000150846	0	0	0.991009	-0.0953	0	0.009	0	0	0	0.966034	-0.1875	0	0.034	0	0	0	0.994006	-0.0777	0	0.006	0	0	0	0.999001	-0.0316	0	0.001	0	0	0	0.956044	-0.2084	0	0.047	0
MER92C	LTR	ERV1	BL6J_FR	0.000296192	0	0	0.973027	-0.1665	0	0.027	0	0	0	0.95005	-0.2251	0	0.052	0	0	0	0.992008	-0.0898	0	0.008	0	0	0	0.997003	-0.0548	0	0.003	0	0	0	0.907093	-0.3136	0	0.097	0
LTR80B	LTR	ERVL	BL6J_FR	0.000390827	0	0	0.963037	-0.1934	0	0.038	0	0	0	0.891109	-0.3433	0	0.113	0	0	0	0.985015	-0.1233	0	0.015	0	0	0	1	NA	0	0	NA	0	0	0.874126	-0.3708	0	0.132	0
MER21-int	LTR	ERVL	BL6J_FR	0.0015921	0	0	0.888112	-0.3501	0	0.115	0	0	0	0.726274	-0.5668	0	0.312	0	0	0	0.959041	-0.2043	0	0.042	0	0	0	0.993007	-0.0839	0	0.007	0	0	0	0.68032	-0.6178	0	0.391	0
L1MEa	LINE	L1	BL6J_FR	0.00077642	0	0	0.937063	-0.2592	0	0.063	0	0	0	0.841159	-0.4173	0	0.174	0	0	0	0.988012	-0.1102	0	0.012	0	0	0	0.995005	-0.0672	0	0.006	0	0	0	0.821179	-0.4339	0	0.205	0
IAPEY4_LTR	LTR	ERVK	BL6J_FR	0.00134681	0	0	0.913087	-0.3034	0	0.09	0	0.0120423	8.94135	0.02997	3.3973	2	0.247	8.09717	0	0	0.98002	-0.1428	0	0.02	0	0	0	0.994006	-0.0777	0	0.006	0	0.0435698	32.3505	0.000999001	16.0471	9	0.295	30.5085
MamGypLTR3a	LTR	Gypsy	BL6J_FR	0.000239146	0	0	0.963037	-0.1959	0	0.037	0	0	0	0.917083	-0.2941	0	0.087	0	0	0	0.986014	-0.1191	0	0.014	0	0	0	1	NA	0	0	NA	0	0	0.89011	-0.3264	0	0.123	0
MER34C	LTR	ERV1	BL6J_FR	0.000483451	0	0	0.946054	-0.2331	0	0.057	0	0	0	0.877123	-0.3682	0	0.127	0	0	0	0.979021	-0.1464	0	0.021	0	0	0	0.997003	-0.0548	0	0.003	0	0	0	0.832168	-0.4279	0	0.185	0
X1_DNA	DNA	TcMar-Tigger	BL6J_FR	0.000509167	0	0	0.937063	-0.2553	0	0.065	0	0	0	0.881119	-0.3575	0	0.126	0	0	0	0.984016	-0.1242	0	0.017	0	0	0	0.999001	-0.0316	0	0.001	0	0	0	0.848152	-0.4135	0	0.159	0
UCON7	DNA	NA	BL6J_FR	0.00041093	0	0	0.953047	-0.2161	0	0.05	0	0	0	0.866134	-0.3744	0	0.148	0	0	0	0.981019	-0.136	0	0.02	0	0	0	0.997003	-0.0548	0	0.003	0	0	0	0.834166	-0.4363	0	0.173	0
MamGypLTR2b	LTR	Gypsy	BL6J_FR	0.000168711	0	0	0.966034	-0.185	0	0.035	0	0	0	0.93007	-0.2722	0	0.071	0	0	0	0.995005	-0.0709	0	0.005	0	0	0	0.998002	-0.0447	0	0.002	0	0	0	0.919081	-0.2826	0	0.089	0
ERVB2_1-I_MM	LTR	ERVK	BL6J_FR	0.00279484	0	0	0.911089	-0.3034	0	0.095	0	0	0	0.78022	-0.4887	0	0.255	0	0	0	0.962038	-0.1962	0	0.039	0	0	0	0.99001	-0.1005	0	0.01	0	0	0	0.743257	-0.5375	0	0.304	0
LTR69	LTR	ERVL	BL6J_FR	0.000478444	0	0	0.96004	-0.204	0	0.04	0	0	0	0.895105	-0.3347	0	0.11	0	0	0	0.987013	-0.1147	0	0.013	0	0	0	0.998002	-0.0447	0	0.002	0	0	0	0.867133	-0.3776	0	0.144	0
hAT-5_Mam	DNA	hAT-Tag1	BL6J_FR	0.00063699	0	0	0.924076	-0.283	0	0.078	0	0	0	0.845155	-0.4084	0	0.17	0	0	0	0.986014	-0.1191	0	0.014	0	0	0	0.997003	-0.0548	0	0.003	0	0	0	0.809191	-0.4656	0	0.206	0
X11_DNA	DNA	TcMar-Tigger	BL6J_FR	0.000229436	0	0	0.978022	-0.1499	0	0.022	0	0	0	0.943057	-0.2436	0	0.058	0	0	0	0.994006	-0.0777	0	0.006	0	0	0	0.997003	-0.0548	0	0.003	0	0	0	0.923077	-0.2834	0	0.08	0
CR1-16_AMi	LINE	CR1	BL6J_FR	0.000848107	0	0	0.883117	-0.3511	0	0.124	0	0	0	0.772228	-0.5078	0	0.259	0	0	0	0.968032	-0.1817	0	0.032	0	0	0	0.995005	-0.0709	0	0.005	0	0	0	0.72028	-0.5814	0	0.327	0
AmnHarb1	DNA	PIF-Harbinger	BL6J_FR	0.000321871	0	0	0.958042	-0.2093	0	0.042	0	0	0	0.911089	-0.3046	0	0.094	0	0	0	0.989011	-0.1054	0	0.011	0	0	0	0.998002	-0.0447	0	0.002	0	0	0	0.847153	-0.414	0	0.161	0
UCON83	DNA	NA	BL6J_FR	4.4188e-05	0	0	0.994006	-0.0777	0	0.006	0	0	0	0.971029	-0.17	0	0.03	0	0	0	0.996004	-0.0633	0	0.004	0	0	0	1	NA	0	0	NA	0	0	0.963037	-0.1959	0	0.037	0
RLTR46	LTR	ERVK	BL6J_FR	0.000439415	0	0	0.972028	-0.1669	0	0.029	0	0	0	0.923077	-0.2807	0	0.082	0	0	0	0.99001	-0.1005	0	0.01	0	0	0	0.997003	-0.0548	0	0.003	0	0	0	0.91009	-0.3078	0	0.094	0
RLTR13C3	LTR	ERVK	BL6J_FR	0.00151798	0	0	0.945055	-0.2371	0	0.057	0	0	0	0.854146	-0.3946	0	0.163	0	0	0	0.982018	-0.1353	0	0.018	0	0	0	0.995005	-0.0709	0	0.005	0	0	0	0.869131	-0.3657	0	0.147	0
ERVB5_1-LTR_MM	LTR	ERVK	BL6J_FR	0.00193665	0	0	0.908092	-0.308	0	0.099	0	0.00415634	2.14615	0.240759	1.339	1	0.281	3.55872	0	0	0.959041	-0.2067	0	0.041	0	0.37117	191.656	0.003996	18.2209	1	0.003	333.333	0.00607743	3.13812	0.301698	1.1502	1	0.345	2.89855
RLTR19D	LTR	ERVK	BL6J_FR	0.000693657	0	0	0.954046	-0.2172	0	0.047	0	0	0	0.886114	-0.3429	0	0.124	0	0	0	0.992008	-0.0898	0	0.008	0	0	0	0.998002	-0.0447	0	0.002	0	0	0	0.864136	-0.3868	0	0.143	0
SRV_MM-int	LTR	ERVK	BL6J_FR	0.00307848	0	0	0.92008	-0.2911	0	0.082	0	0	0	0.789211	-0.4854	0	0.244	0	0	0	0.975025	-0.1572	0	0.026	0	0	0	0.998002	-0.0447	0	0.002	0	0	0	0.741259	-0.5514	0	0.295	0
UCON62	DNA	Crypton	BL6J_FR	5.04843e-05	0	0	0.994006	-0.0777	0	0.006	0	0	0	0.972028	-0.1669	0	0.029	0	0	0	0.996004	-0.0633	0	0.004	0	0	0	1	NA	0	0	NA	0	0	0.975025	-0.1572	0	0.026	0
RLTR13D	LTR	ERVK	BL6J_FR	0.000434256	0	0	0.975025	-0.16	0	0.025	0	0	0	0.939061	-0.2527	0	0.062	0	0	0	0.99001	-0.1005	0	0.01	0	0	0	0.998002	-0.0447	0	0.002	0	0	0	0.933067	-0.2597	0	0.072	0
MamGyp-int	LTR	Gypsy	BL6J_FR	0.000403685	0	0	0.98002	-0.1428	0	0.02	0	0	0	0.923077	-0.2834	0	0.08	0	0	0	0.99001	-0.1005	0	0.01	0	0	0	0.999001	-0.0316	0	0.001	0	0	0	0.933067	-0.264	0	0.069	0
Charlie10a	DNA	hAT-Charlie	BL6J_FR	9.1638e-05	0	0	0.989011	-0.1054	0	0.011	0	0	0	0.964036	-0.1932	0	0.036	0	0	0	0.999001	-0.0316	0	0.001	0	0	0	1	NA	0	0	NA	0	0	0.963037	-0.1897	0	0.04	0
Eulor5B	DNA	Crypton-A	BL6J_FR	9.57344e-05	0	0	0.979021	-0.1434	0	0.022	0	0	0	0.967033	-0.1846	0	0.033	0	0	0	0.996004	-0.0633	0	0.004	0	0	0	0.998002	-0.0447	0	0.002	0	0	0	0.941059	-0.2482	0	0.06	0
EutTc1-N1	DNA	TcMar-Tc1	BL6J_FR	6.91836e-05	0	0	0.986014	-0.1191	0	0.014	0	0	0	0.973027	-0.1665	0	0.027	0	0	0	0.994006	-0.0777	0	0.006	0	0	0	1	NA	0	0	NA	0	0	0.948052	-0.2319	0	0.053	0
L1PB4	LINE	L1	BL6J_FR	0.00125122	0	0	0.925075	-0.2779	0	0.079	0	0	0	0.813187	-0.4557	0	0.207	0	0	0	0.977023	-0.1504	0	0.024	0	0	0	0.992008	-0.0898	0	0.008	0	0	0	0.787213	-0.4902	0	0.242	0
X8_LINE	LINE	CR1	BL6J_FR	0.000328888	0	0	0.963037	-0.1959	0	0.037	0	0	0	0.898102	-0.3305	0	0.106	0	0	0	0.984016	-0.1275	0	0.016	0	0	0	0.995005	-0.0709	0	0.005	0	0	0	0.884116	-0.3449	0	0.128	0
MERX	DNA	TcMar-Tigger	BL6J_FR	0.000255077	0	0	0.983017	-0.1314	0	0.017	0	0	0	0.94006	-0.2455	0	0.064	0	0	0	0.987013	-0.1147	0	0.013	0	0	0	0.999001	-0.0316	0	0.001	0	0	0	0.944056	-0.2378	0	0.059	0
Eulor3	DNA	NA	BL6J_FR	0.000126419	0	0	0.982018	-0.1353	0	0.018	0	0	0	0.955045	-0.2127	0	0.047	0	0	0	0.998002	-0.0447	0	0.002	0	0	0	1	NA	0	0	NA	0	0	0.947053	-0.2324	0	0.055	0
AmnL2-1	LINE	L2	BL6J_FR	0.000132261	0	0	0.979021	-0.1464	0	0.021	0	0	0	0.941059	-0.2482	0	0.06	0	0	0	0.995005	-0.0709	0	0.005	0	0	0	1	NA	0	0	NA	0	0	0.926074	-0.2806	0	0.075	0
Charlie6	DNA	hAT-Charlie	BL6J_FR	0.000726163	0	0	0.958042	-0.2093	0	0.042	0	0	0	0.882118	-0.3581	0	0.123	0	0	0	0.989011	-0.1054	0	0.011	0	0	0	1	NA	0	0	NA	0	0	0.848152	-0.4067	0	0.163	0
MMTV-int	LTR	ERVK	BL6J_FR	0.00179195	0	0	0.946054	-0.2331	0	0.057	0	0.225982	126.11	0.000999001	33.5545	13	0.157	82.8025	0	0	0.977023	-0.1534	0	0.023	0	0	0	0.997003	-0.0548	0	0.003	0	0	0	0.812188	-0.466	0	0.2	0
MamTip2	DNA	hAT-Tip100	BL6J_FR	0.00029331	0	0	0.952048	-0.2222	0	0.049	0	0	0	0.878122	-0.357	0	0.132	0	0	0	0.984016	-0.1275	0	0.016	0	0	0	0.995005	-0.0709	0	0.005	0	0	0	0.847153	-0.4021	0	0.169	0
MER70-int	LTR	ERVL	BL6J_FR	0.000616888	0	0	0.961039	-0.1989	0	0.04	0	0	0	0.914086	-0.303	0	0.088	0	0	0	0.99001	-0.0969	0	0.011	0	0	0	0.995005	-0.0709	0	0.005	0	0	0	0.881119	-0.3626	0	0.122	0
UCON37	DNA	hAT-Ac	BL6J_FR	0.000110375	0	0	0.974026	-0.1633	0	0.026	0	0	0	0.961039	-0.1989	0	0.04	0	0	0	0.993007	-0.0839	0	0.007	0	0	0	0.997003	-0.0548	0	0.003	0	0	0	0.953047	-0.2161	0	0.05	0
Charlie21a	DNA	hAT-Charlie	BL6J_FR	0.000904963	0	0	0.938062	-0.257	0	0.062	0	0	0	0.841159	-0.4189	0	0.172	0	0	0	0.972028	-0.1696	0	0.028	0	0	0	0.995005	-0.0709	0	0.005	0	0.00253226	2.79819	0.194805	1.7478	1	0.212	4.71698
MER125	DNA	Merlin	BL6J_FR	0.00038711	0	0	0.944056	-0.2394	0	0.058	0	0	0	0.816184	-0.451	0	0.204	0	0	0	0.975025	-0.16	0	0.025	0	0	0	0.991009	-0.0953	0	0.009	0	0	0	0.823177	-0.4414	0	0.195	0
Eutr5	LTR	NA	BL6J_FR	8.88691e-05	0	0	0.986014	-0.1191	0	0.014	0	0	0	0.98002	-0.1428	0	0.02	0	0	0	0.997003	-0.0548	0	0.003	0	0	0	0.999001	-0.0316	0	0.001	0	0	0	0.973027	-0.1665	0	0.027	0
LTR103b_Mam	LTR	ERV1	BL6J_FR	4.71086e-05	0	0	0.989011	-0.1054	0	0.011	0	0	0	0.981019	-0.1391	0	0.019	0	0	0	0.995005	-0.0709	0	0.005	0	0	0	1	NA	0	0	NA	0	0	0.972028	-0.1669	0	0.029	0
Tigger8	DNA	TcMar-Tigger	BL6J_FR	0.000467559	0	0	0.947053	-0.2343	0	0.054	0	0	0	0.898102	-0.3305	0	0.106	0	0	0	0.985015	-0.1233	0	0.015	0	0	0	0.999001	-0.0316	0	0.001	0	0	0	0.863137	-0.3885	0	0.144	0
MER96	DNA	hAT-Tip100	BL6J_FR	0.000185021	0	0	0.973027	-0.1665	0	0.027	0	0	0	0.896104	-0.3342	0	0.108	0	0	0	0.992008	-0.0898	0	0.008	0	0	0	0.997003	-0.0548	0	0.003	0	0	0	0.895105	-0.336	0	0.109	0
Charlie15a	DNA	hAT-Charlie	BL6J_FR	0.000202279	0	0	0.947053	-0.2343	0	0.054	0	0	0	0.892108	-0.3429	0	0.111	0	0	0	0.988012	-0.1102	0	0.012	0	0	0	0.997003	-0.0548	0	0.003	0	0	0	0.877123	-0.3614	0	0.133	0
RLTR46A2	LTR	ERVK	BL6J_FR	0.000685995	0	0	0.942058	-0.248	0	0.058	0	0	0	0.883117	-0.3551	0	0.123	0	0	0	0.981019	-0.1391	0	0.019	0	0	0	0.999001	-0.0316	0	0.001	0	0.0211816	30.8772	0.000999001	15.3827	6	0.154	38.961
RLTR4_Mm	LTR	ERV1	BL6J_FR	0.00397146	0	0	0.836164	-0.4202	0	0.183	0	0.0762985	19.2117	0.000999001	27.2987	18	0.434	41.4747	0	0	0.943057	-0.2457	0	0.057	0	0	0	0.991009	-0.0953	0	0.009	0	0.0427208	10.7569	0.001998	4.4639	4	0.564	7.0922
ERVB3_1-LTR_MM	LTR	ERVK	BL6J_FR	0.00153827	0	0	0.922078	-0.2815	0	0.084	0	0	0	0.765235	-0.5299	0	0.257	0	0	0	0.973027	-0.1616	0	0.029	0	0	0	0.997003	-0.0548	0	0.003	0	0	0	0.741259	-0.5524	0	0.297	0
hAT-4b_Ther	DNA	hAT-Tip100	BL6J_FR	0.000274838	0	0	0.961039	-0.2014	0	0.039	0	0	0	0.908092	-0.3163	0	0.093	0	0	0	0.992008	-0.0898	0	0.008	0	0	0	0.999001	-0.0316	0	0.001	0	0	0	0.899101	-0.3301	0	0.104	0
Charlie30a	DNA	hAT-Charlie	BL6J_FR	0.000228943	0	0	0.954046	-0.2172	0	0.047	0	0	0	0.897103	-0.3276	0	0.111	0	0	0	0.986014	-0.1158	0	0.015	0	0	0	0.998002	-0.0447	0	0.002	0	0	0	0.882118	-0.3546	0	0.126	0
FordPrefect_a	DNA	hAT-Tip100	BL6J_FR	0.000106127	0	0	0.985015	-0.1233	0	0.015	0	0	0	0.963037	-0.1959	0	0.037	0	0	0	1	NA	0	0	NA	0	0	1	NA	0	0	NA	0	0	0.946054	-0.2366	0	0.055	0
Tigger21a	DNA	TcMar-Tigger	BL6J_FR	0.000206223	0	0	0.974026	-0.1633	0	0.026	0	0	0	0.947053	-0.2365	0	0.053	0	0	0	0.989011	-0.1054	0	0.011	0	0	0	0.999001	-0.0316	0	0.001	0	0	0	0.949051	-0.2276	0	0.053	0
LTR89	LTR	ERVL	BL6J_FR	0.000217033	0	0	0.965035	-0.1858	0	0.037	0	0	0	0.902098	-0.326	0	0.1	0	0	0	0.987013	-0.1147	0	0.013	0	0	0	1	NA	0	0	NA	0	0	0.901099	-0.3249	0	0.103	0
X2_LINE	LINE	CR1	BL6J_FR	0.000474765	0	0	0.948052	-0.23	0	0.054	0	0	0	0.864136	-0.384	0	0.143	0	0	0	0.984016	-0.1275	0	0.016	0	0	0	0.995005	-0.0709	0	0.005	0	0	0	0.836164	-0.4238	0	0.181	0
LTR53-int	LTR	ERVL	BL6J_FR	0.00138064	0	0	0.925075	-0.2809	0	0.077	0	0	0	0.839161	-0.425	0	0.171	0	0	0	0.978022	-0.1499	0	0.022	0	0	0	0.998002	-0.0447	0	0.002	0	0	0	0.785215	-0.4928	0	0.241	0
LTR81AB	LTR	Gypsy	BL6J_FR	0.000154184	0	0	0.972028	-0.1696	0	0.028	0	0	0	0.95005	-0.2293	0	0.05	0	0	0	0.994006	-0.0777	0	0.006	0	0	0	0.999001	-0.0316	0	0.001	0	0	0	0.939061	-0.2465	0	0.066	0
Tigger1a_Art	DNA	TcMar-Tigger	BL6J_FR	6.24322e-05	0	0	0.986014	-0.1191	0	0.014	0	0	0	0.981019	-0.136	0	0.02	0	0	0	0.998002	-0.0447	0	0.002	0	0	0	0.999001	-0.0316	0	0.001	0	0	0	0.972028	-0.1648	0	0.03	0
AmnSINE2	SINE	tRNA-Deu	BL6J_FR	0.000228754	0	0	0.963037	-0.1934	0	0.038	0	0	0	0.903097	-0.3241	0	0.099	0	0	0	0.985015	-0.1233	0	0.015	0	0	0	0.997003	-0.0548	0	0.003	0	0	0	0.896104	-0.3405	0	0.104	0
UCON2	DNA	NA	BL6J_FR	0.000415443	0	0	0.936064	-0.2614	0	0.064	0	0	0	0.855145	-0.4008	0	0.153	0	0	0	0.985015	-0.1233	0	0.015	0	0	0	0.997003	-0.0548	0	0.003	0	0	0	0.83017	-0.4294	0	0.186	0
UCON9	DNA	PIF-Harbinger	BL6J_FR	0.000288872	0	0	0.965035	-0.1878	0	0.036	0	0	0	0.903097	-0.3175	0	0.104	0	0	0	0.987013	-0.1147	0	0.013	0	0	0	0.999001	-0.0316	0	0.001	0	0	0	0.897103	-0.3323	0	0.107	0
Charlie16a	DNA	hAT-Charlie	BL6J_FR	0.000411119	0	0	0.949051	-0.2295	0	0.052	0	0	0	0.862138	-0.3891	0	0.146	0	0	0	0.981019	-0.136	0	0.02	0	0	0	0.998002	-0.0447	0	0.002	0	0	0	0.839161	-0.4205	0	0.173	0
Chompy-6_Croc	DNA	PIF-Harbinger	BL6J_FR	1.79407e-05	0	0	0.988012	-0.1102	0	0.012	0	0	0	0.986014	-0.1191	0	0.014	0	0	0	0.997003	-0.0548	0	0.003	0	0	0	1	NA	0	0	NA	0	0	0.974026	-0.1633	0	0.026	0
RLTR1	LTR	ERV1	BL6J_FR	0.000565303	0	0	0.931069	-0.2701	0	0.07	0	0	0	0.877123	-0.3645	0	0.13	0	0	0	0.988012	-0.1102	0	0.012	0	0	0	0.997003	-0.0548	0	0.003	0	0.00930979	16.4687	0.154845	2.049	1	0.167	5.98802
MamGypsy2-LTR	LTR	Gypsy	BL6J_FR	7.73764e-05	0	0	0.976024	-0.1567	0	0.024	0	0	0	0.965035	-0.1904	0	0.035	0	0	0	0.997003	-0.0548	0	0.003	0	0	0	0.998002	-0.0447	0	0.002	0	0	0	0.961039	-0.2014	0	0.039	0
LTR81C	LTR	Gypsy	BL6J_FR	0.000105217	0	0	0.986014	-0.1191	0	0.014	0	0	0	0.966034	-0.1875	0	0.034	0	0	0	0.994006	-0.0777	0	0.006	0	0	0	0.998002	-0.0447	0	0.002	0	0	0	0.958042	-0.2093	0	0.042	0
Eulor2B	DNA	NA	BL6J_FR	0.000154336	0	0	0.975025	-0.16	0	0.025	0	0	0	0.942058	-0.2459	0	0.059	0	0	0	0.995005	-0.0709	0	0.005	0	0	0	1	NA	0	0	NA	0	0	0.926074	-0.2758	0	0.078	0
LTR16D2	LTR	ERVL	BL6J_FR	0.000114889	0	0	0.986014	-0.1191	0	0.014	0	0	0	0.959041	-0.2067	0	0.041	0	0	0	0.998002	-0.0447	0	0.002	0	0	0	0.999001	-0.0316	0	0.001	0	0	0	0.955045	-0.2127	0	0.047	0
CR1-3_Croc	LINE	CR1	BL6J_FR	5.54531e-05	0	0	0.983017	-0.1314	0	0.017	0	0	0	0.962038	-0.1962	0	0.039	0	0	0	0.999001	-0.0316	0	0.001	0	0	0	0.999001	-0.0316	0	0.001	0	0	0	0.963037	-0.1959	0	0.037	0
X7B_LINE	LINE	CR1	BL6J_FR	0.000142122	0	0	0.978022	-0.147	0	0.023	0	0	0	0.941059	-0.2463	0	0.061	0	0	0	0.992008	-0.0898	0	0.008	0	0	0	0.999001	-0.0316	0	0.001	0	0	0	0.932068	-0.2606	0	0.074	0
Chap1_Mam	DNA	hAT-Charlie	BL6J_FR	0.000109806	0	0	0.984016	-0.1275	0	0.016	0	0	0	0.968032	-0.1817	0	0.032	0	0	0	0.997003	-0.0548	0	0.003	0	0	0	1	NA	0	0	NA	0	0	0.965035	-0.1904	0	0.035	0
CR1-L3B_Croc	LINE	CR1	BL6J_FR	2.14302e-05	0	0	0.994006	-0.0777	0	0.006	0	0	0	0.984016	-0.1275	0	0.016	0	0	0	0.999001	-0.0316	0	0.001	0	0	0	1	NA	0	0	NA	0	0	0.985015	-0.1201	0	0.016	0
X9_LINE	LINE	L1	BL6J_FR	0.000134271	0	0	0.986014	-0.1191	0	0.014	0	0	0	0.953047	-0.2197	0	0.048	0	0	0	0.99001	-0.1005	0	0.01	0	0	0	0.999001	-0.0316	0	0.001	0	0	0	0.958042	-0.2093	0	0.042	0
MER68C	LTR	ERVL	BL6J_FR	0.000160063	0	0	0.98002	-0.1428	0	0.02	0	0	0	0.947053	-0.2343	0	0.054	0	0	0	0.994006	-0.0777	0	0.006	0	0	0	1	NA	0	0	NA	0	0	0.945055	-0.2371	0	0.057	0
MER113A	DNA	hAT-Charlie	BL6J_FR	0.000446583	0	0	0.945055	-0.234	0	0.059	0	0	0	0.864136	-0.3846	0	0.145	0	0	0	0.984016	-0.1275	0	0.016	0	0	0	0.995005	-0.0709	0	0.005	0	0	0	0.807193	-0.4599	0	0.218	0
Eulor12	DNA	NA	BL6J_FR	7.78316e-05	0	0	0.993007	-0.0839	0	0.007	0	0	0	0.947053	-0.2365	0	0.053	0	0	0	0.998002	-0.0447	0	0.002	0	0	0	0.999001	-0.0316	0	0.001	0	0	0	0.953047	-0.2197	0	0.048	0
ERVB4_1-LTR_MM	LTR	ERVK	BL6J_FR	2.53749e-05	0	0	0.992008	-0.0898	0	0.008	0	0	0	0.983017	-0.1314	0	0.017	0	0	0	1	NA	0	0	NA	0	0	1	NA	0	0	NA	0	0	0.978022	-0.1499	0	0.022	0
L1M3a	LINE	L1	BL6J_FR	0.00130258	0	0	0.903097	-0.3226	0	0.1	0	0	0	0.796204	-0.4772	0	0.228	0	0	0	0.976024	-0.1539	0	0.025	0	0	0	0.997003	-0.0548	0	0.003	0	0	0	0.764236	-0.5162	0	0.266	0
MER129	LTR	NA	BL6J_FR	0.000311895	0	0	0.966034	-0.185	0	0.035	0	0	0	0.898102	-0.328	0	0.108	0	0	0	0.99001	-0.1005	0	0.01	0	0	0	0.999001	-0.0316	0	0.001	0	0	0	0.882118	-0.3526	0	0.128	0
L1MEg2	LINE	L1	BL6J_FR	0.00044499	0	0	0.964036	-0.1932	0	0.036	0	0	0	0.894106	-0.3331	0	0.114	0	0	0	0.99001	-0.1005	0	0.01	0	0	0	0.998002	-0.0447	0	0.002	0	0	0	0.863137	-0.3835	0	0.149	0
LTR16D1	LTR	ERVL	BL6J_FR	0.000149139	0	0	0.981019	-0.1391	0	0.019	0	0	0	0.956044	-0.2101	0	0.046	0	0	0	0.993007	-0.0839	0	0.007	0	0	0	0.999001	-0.0316	0	0.001	0	0	0	0.944056	-0.2434	0	0.056	0
LTR45	LTR	ERV1	BL6J_FR	3.42125e-05	0	0	0.993007	-0.0839	0	0.007	0	0	0	0.986014	-0.1191	0	0.014	0	0	0	0.998002	-0.0447	0	0.002	0	0	0	0.999001	-0.0316	0	0.001	0	0	0	0.986014	-0.1191	0	0.014	0
Charlie14a	DNA	hAT-Charlie	BL6J_FR	0.000258794	0	0	0.976024	-0.1539	0	0.025	0	0	0	0.921079	-0.2825	0	0.086	0	0	0	0.989011	-0.1054	0	0.011	0	0	0	1	NA	0	0	NA	0	0	0.906094	-0.313	0	0.1	0
LTR107_Mam	LTR	NA	BL6J_FR	0.000282993	0	0	0.955045	-0.2146	0	0.046	0	0	0	0.91009	-0.3065	0	0.095	0	0	0	0.987013	-0.1147	0	0.013	0	0	0	1	NA	0	0	NA	0	0	0.915085	-0.2995	0	0.088	0
LTR40A1	LTR	ERVL	BL6J_FR	0.000264938	0	0	0.959041	-0.2067	0	0.041	0	0	0	0.919081	-0.2931	0	0.083	0	0	0	0.985015	-0.1233	0	0.015	0	0	0	0.994006	-0.0777	0	0.006	0	0	0	0.902098	-0.3138	0	0.108	0
MER95	LTR	ERV1	BL6J_FR	0.000326309	0	0	0.963037	-0.1934	0	0.038	0	0	0	0.922078	-0.2827	0	0.083	0	0	0	0.989011	-0.1054	0	0.011	0	0	0	1	NA	0	0	NA	0	0	0.918082	-0.2935	0	0.085	0
UCON8	DNA	NA	BL6J_FR	0.000367879	0	0	0.958042	-0.2093	0	0.042	0	0	0	0.888112	-0.3474	0	0.117	0	0	0	0.99001	-0.1005	0	0.01	0	0	0	0.998002	-0.0447	0	0.002	0	0	0	0.855145	-0.3952	0	0.159	0
UCON40	DNA	TcMar-Mariner	BL6J_FR	0.00019822	0	0	0.98002	-0.1428	0	0.02	0	0	0	0.942058	-0.248	0	0.058	0	0	0	0.989011	-0.1054	0	0.011	0	0	0	1	NA	0	0	NA	0	0	0.939061	-0.2548	0	0.061	0
LTR81A	LTR	Gypsy	BL6J_FR	0.000249615	0	0	0.976024	-0.1539	0	0.025	0	0	0	0.93007	-0.2704	0	0.072	0	0	0	0.994006	-0.0777	0	0.006	0	0	0	0.999001	-0.0316	0	0.001	0	0	0	0.904096	-0.3193	0	0.1	0
LTR58	LTR	ERV1	BL6J_FR	4.21019e-06	0	0	1	NA	0	0	NA	0	0	0.998002	-0.0447	0	0.002	0	0	0	1	NA	0	0	NA	0	0	1	NA	0	0	NA	0	0	0.998002	-0.0447	0	0.002	0
EuthAT-N1a	DNA	hAT-Tip100	BL6J_FR	5.22291e-05	0	0	0.987013	-0.1147	0	0.013	0	0	0	0.989011	-0.1054	0	0.011	0	0	0	0.999001	-0.0316	0	0.001	0	0	0	1	NA	0	0	NA	0	0	0.983017	-0.1283	0	0.018	0
L2-1_AMi	LINE	L2	BL6J_FR	3.90675e-06	0	0	1	NA	0	0	NA	0	0	1	NA	0	0	NA	0	0	1	NA	0	0	NA	0	0	1	NA	0	0	NA	0	0	0.999001	-0.0316	0	0.001	0
X12_LINE	LINE	I-Jockey	BL6J_FR	0.000126837	0	0	0.982018	-0.1353	0	0.018	0	0	0	0.964036	-0.1932	0	0.036	0	0	0	0.995005	-0.0709	0	0.005	0	0	0	1	NA	0	0	NA	0	0	0.965035	-0.1878	0	0.036	0
LTR108a_Mam	LTR	ERVL	BL6J_FR	0.000191089	0	0	0.984016	-0.1275	0	0.016	0	0	0	0.96004	-0.2016	0	0.041	0	0	0	0.997003	-0.0548	0	0.003	0	0	0	0.999001	-0.0316	0	0.001	0	0	0	0.937063	-0.2592	0	0.063	0
LTR86A1	LTR	ERVL	BL6J_FR	0.000169811	0	0	0.965035	-0.1904	0	0.035	0	0	0	0.933067	-0.2624	0	0.07	0	0	0	0.992008	-0.0898	0	0.008	0	0	0	0.999001	-0.0316	0	0.001	0	0	0	0.918082	-0.2935	0	0.085	0
MamRep1894	DNA	hAT-Tip100	BL6J_FR	3.31126e-05	0	0	0.989011	-0.1054	0	0.011	0	0	0	0.975025	-0.16	0	0.025	0	0	0	0.994006	-0.0777	0	0.006	0	0	0	0.997003	-0.0548	0	0.003	0	0	0	0.966034	-0.1875	0	0.034	0
Eulor2C	DNA	NA	BL6J_FR	6.83871e-05	0	0	0.986014	-0.1191	0	0.014	0	0	0	0.975025	-0.16	0	0.025	0	0	0	0.996004	-0.0633	0	0.004	0	0	0	1	NA	0	0	NA	0	0	0.955045	-0.217	0	0.045	0
UCON51	LTR	NA	BL6J_FR	4.99533e-05	0	0	0.993007	-0.0839	0	0.007	0	0	0	0.975025	-0.16	0	0.025	0	0	0	0.998002	-0.0447	0	0.002	0	0	0	0.999001	-0.0316	0	0.001	0	0	0	0.978022	-0.1499	0	0.022	0
X24_LINE	LINE	L2	BL6J_FR	0.000170949	0	0	0.976024	-0.1539	0	0.025	0	0	0	0.953047	-0.2177	0	0.049	0	0	0	0.993007	-0.0839	0	0.007	0	0	0	0.998002	-0.0447	0	0.002	0	0	0	0.931069	-0.2683	0	0.071	0
Eutr2	DNA	MULE-MuDR	BL6J_FR	0.000106241	0	0	0.982018	-0.1353	0	0.018	0	0	0	0.948052	-0.2319	0	0.053	0	0	0	0.994006	-0.0777	0	0.006	0	0	0	0.999001	-0.0316	0	0.001	0	0	0	0.945055	-0.2354	0	0.058	0
MER68-int	LTR	ERVL	BL6J_FR	0.000782337	0	0	0.94006	-0.2486	0	0.062	0	0	0	0.84016	-0.4144	0	0.178	0	0	0	0.983017	-0.1314	0	0.017	0	0	0	0.994006	-0.0777	0	0.006	0	0	0	0.812188	-0.4575	0	0.211	0
MER83B-int	LTR	ERV1	BL6J_FR	7.55179e-05	0	0	0.972028	-0.1696	0	0.028	0	0	0	0.948052	-0.2319	0	0.053	0	0	0	0.995005	-0.0709	0	0.005	0	0	0	0.999001	-0.0316	0	0.001	0	0	0	0.932068	-0.268	0	0.069	0
LTR45C	LTR	ERV1	BL6J_FR	3.26195e-05	0	0	0.992008	-0.0898	0	0.008	0	0	0	0.986014	-0.1191	0	0.014	0	0	0	0.999001	-0.0316	0	0.001	0	0	0	1	NA	0	0	NA	0	0	0.979021	-0.1464	0	0.021	0
RLTR3_Mm	LTR	ERVK	BL6J_FR	0.000358663	0	0	0.98002	-0.1397	0	0.021	0	0	0	0.971029	-0.1727	0	0.029	0	0	0	0.997003	-0.0548	0	0.003	0	0	0	1	NA	0	0	NA	0	0	0.963037	-0.1934	0	0.038	0
Tigger1a_Mars	DNA	TcMar-Tigger	BL6J_FR	3.30367e-05	0	0	0.998002	-0.0447	0	0.002	0	0	0	0.995005	-0.0709	0	0.005	0	0	0	1	NA	0	0	NA	0	0	1	NA	0	0	NA	0	0	0.991009	-0.0916	0	0.01	0
X21_LINE	LINE	CR1	BL6J_FR	0.000133323	0	0	0.981019	-0.136	0	0.02	0	0	0	0.961039	-0.1911	0	0.042	0	0	0	0.996004	-0.0633	0	0.004	0	0	0	1	NA	0	0	NA	0	0	0.947053	-0.2324	0	0.055	0
RMER3D2	LTR	ERVK	BL6J_FR	1.00893e-05	0	0	0.997003	-0.0548	0	0.003	0	0	0	0.996004	-0.0633	0	0.004	0	0	0	1	NA	0	0	NA	0	0	1	NA	0	0	NA	0	0	0.996004	-0.0633	0	0.004	0
LTR75_1	LTR	ERV1	BL6J_FR	3.29988e-06	0	0	0.997003	-0.0548	0	0.003	0	0	0	0.993007	-0.0839	0	0.007	0	0	0	1	NA	0	0	NA	0	0	1	NA	0	0	NA	0	0	0.998002	-0.0447	0	0.002	0
LTR109A2	LTR	ERV1	BL6J_FR	0.00010351	0	0	0.982018	-0.1353	0	0.018	0	0	0	0.957043	-0.2095	0	0.044	0	0	0	0.995005	-0.0709	0	0.005	0	0	0	1	NA	0	0	NA	0	0	0.957043	-0.2095	0	0.044	0
X10b_DNA	DNA	TcMar-Tigger	BL6J_FR	9.20931e-05	0	0	0.981019	-0.1391	0	0.019	0	0	0	0.956044	-0.2144	0	0.044	0	0	0	0.995005	-0.0709	0	0.005	0	0	0	1	NA	0	0	NA	0	0	0.954046	-0.2152	0	0.048	0
LTR77	LTR	ERV1	BL6J_FR	2.25302e-05	0	0	0.989011	-0.1054	0	0.011	0	0	0	0.993007	-0.0839	0	0.007	0	0	0	1	NA	0	0	NA	0	0	1	NA	0	0	NA	0	0	0.985015	-0.1233	0	0.015	0
CR1-12_AMi	LINE	CR1	BL6J_FR	9.52034e-05	0	0	0.989011	-0.1054	0	0.011	0	0	0	0.974026	-0.1605	0	0.027	0	0	0	0.993007	-0.0839	0	0.007	0	0	0	0.998002	-0.0447	0	0.002	0	0	0	0.956044	-0.2144	0	0.044	0
LTR108e_Mam	LTR	ERVL	BL6J_FR	0.000141212	0	0	0.979021	-0.1434	0	0.022	0	0	0	0.967033	-0.1846	0	0.033	0	0	0	0.998002	-0.0447	0	0.002	0	0	0	1	NA	0	0	NA	0	0	0.956044	-0.2121	0	0.045	0
OldhAT-N1a	DNA	hAT	BL6J_FR	1.54753e-05	0	0	0.998002	-0.0447	0	0.002	0	0	0	0.992008	-0.0898	0	0.008	0	0	0	1	NA	0	0	NA	0	0	1	NA	0	0	NA	0	0	0.991009	-0.0953	0	0.009	0
LTR108b_Mam	LTR	ERVL	BL6J_FR	7.60868e-05	0	0	0.997003	-0.0548	0	0.003	0	0	0	0.985015	-0.1233	0	0.015	0	0	0	0.996004	-0.0633	0	0.004	0	0	0	1	NA	0	0	NA	0	0	0.979021	-0.1434	0	0.022	0
Charlie17a	DNA	hAT-Charlie	BL6J_FR	6.07633e-05	0	0	0.985015	-0.1233	0	0.015	0	0	0	0.972028	-0.1669	0	0.029	0	0	0	0.998002	-0.0447	0	0.002	0	0	0	1	NA	0	0	NA	0	0	0.973027	-0.1637	0	0.028	0
UCON100	DNA	hAT-hAT19	BL6J_FR	2.59439e-05	0	0	0.996004	-0.0633	0	0.004	0	0	0	0.99001	-0.1005	0	0.01	0	0	0	0.998002	-0.0447	0	0.002	0	0	0	0.999001	-0.0316	0	0.001	0	0	0	0.984016	-0.1275	0	0.016	0
UCON97	DNA	NA	BL6J_FR	0.000102144	0	0	0.98002	-0.1428	0	0.02	0	0	0	0.957043	-0.2119	0	0.043	0	0	0	0.99001	-0.1005	0	0.01	0	0	0	0.999001	-0.0316	0	0.001	0	0	0	0.959041	-0.2043	0	0.042	0
UCON15	DNA	hAT-Ac	BL6J_FR	0.000111703	0	0	0.99001	-0.1005	0	0.01	0	0	0	0.965035	-0.1904	0	0.035	0	0	0	0.998002	-0.0447	0	0.002	0	0	0	1	NA	0	0	NA	0	0	0.965035	-0.1904	0	0.035	0
Eulor7	DNA	NA	BL6J_FR	2.10889e-05	0	0	0.998002	-0.0447	0	0.002	0	0	0	0.992008	-0.0898	0	0.008	0	0	0	1	NA	0	0	NA	0	0	1	NA	0	0	NA	0	0	0.993007	-0.0839	0	0.007	0
MER91C	DNA	hAT-Tip100	BL6J_FR	9.53551e-05	0	0	0.974026	-0.1633	0	0.026	0	0	0	0.93007	-0.2704	0	0.072	0	0	0	0.993007	-0.0839	0	0.007	0	0	0	0.997003	-0.0548	0	0.003	0	0	0	0.932068	-0.2662	0	0.07	0
MER132	DNA	TcMar-Pogo	BL6J_FR	7.18766e-05	0	0	0.99001	-0.1005	0	0.01	0	0	0	0.965035	-0.1904	0	0.035	0	0	0	0.994006	-0.0777	0	0.006	0	0	0	0.998002	-0.0447	0	0.002	0	0	0	0.962038	-0.1986	0	0.038	0
UCON81	DNA	hAT-Charlie	BL6J_FR	2.05958e-05	0	0	0.995005	-0.0709	0	0.005	0	0	0	0.99001	-0.1005	0	0.01	0	0	0	1	NA	0	0	NA	0	0	1	NA	0	0	NA	0	0	0.979021	-0.1464	0	0.021	0
Eulor6D	DNA	Crypton	BL6J_FR	0.000159191	0	0	0.975025	-0.16	0	0.025	0	0	0	0.927073	-0.2767	0	0.075	0	0	0	0.994006	-0.0777	0	0.006	0	0	0	0.999001	-0.0316	0	0.001	0	0	0	0.93007	-0.2649	0	0.076	0
CR1-1_Amn	LINE	CR1	BL6J_FR	0.000117354	0	0	0.991009	-0.0953	0	0.009	0	0	0	0.962038	-0.1925	0	0.041	0	0	0	0.996004	-0.0633	0	0.004	0	0	0	0.999001	-0.0316	0	0.001	0	0	0	0.967033	-0.1821	0	0.034	0
Eulor2A	DNA	NA	BL6J_FR	0.000142881	0	0	0.981019	-0.1391	0	0.019	0	0	0	0.944056	-0.2413	0	0.057	0	0	0	0.995005	-0.0709	0	0.005	0	0	0	0.999001	-0.0316	0	0.001	0	0	0	0.947053	-0.2324	0	0.055	0
DIRS-1c_Amnio	LTR	DIRS	BL6J_FR	2.32509e-05	0	0	0.987013	-0.1147	0	0.013	0	0	0	0.974026	-0.1633	0	0.026	0	0	0	0.998002	-0.0447	0	0.002	0	0	0	0.998002	-0.0447	0	0.002	0	0	0	0.978022	-0.1499	0	0.022	0
MER83A-int	LTR	ERV1	BL6J_FR	1.87372e-05	0	0	0.992008	-0.0898	0	0.008	0	0	0	0.983017	-0.1314	0	0.017	0	0	0	0.999001	-0.0316	0	0.001	0	0	0	1	NA	0	0	NA	0	0	0.985015	-0.1201	0	0.016	0
L1M6B	LINE	L1	BL6J_FR	0.000123726	0	0	0.984016	-0.1275	0	0.016	0	0	0	0.957043	-0.2095	0	0.044	0	0	0	0.994006	-0.0777	0	0.006	0	0	0	0.999001	-0.0316	0	0.001	0	0	0	0.933067	-0.2658	0	0.068	0
Eulor6C	DNA	Crypton	BL6J_FR	3.15195e-05	0	0	0.995005	-0.0709	0	0.005	0	0	0	0.99001	-0.1005	0	0.01	0	0	0	1	NA	0	0	NA	0	0	1	NA	0	0	NA	0	0	0.982018	-0.1353	0	0.018	0
MamRTE2	LINE	RTE-BovB	BL6J_FR	3.14816e-05	0	0	0.991009	-0.0953	0	0.009	0	0	0	0.994006	-0.0777	0	0.006	0	0	0	1	NA	0	0	NA	0	0	0.999001	-0.0316	0	0.001	0	0	0	0.987013	-0.1147	0	0.013	0
MamRep488	DNA	hAT-Tip100	BL6J_FR	6.0915e-05	0	0	0.989011	-0.1054	0	0.011	0	0	0	0.97003	-0.1758	0	0.03	0	0	0	0.999001	-0.0316	0	0.001	0	0	0	0.999001	-0.0316	0	0.001	0	0	0	0.968032	-0.1791	0	0.033	0
LTR81	LTR	Gypsy	BL6J_FR	4.93844e-05	0	0	0.992008	-0.0898	0	0.008	0	0	0	0.98002	-0.1428	0	0.02	0	0	0	0.999001	-0.0316	0	0.001	0	0	0	0.999001	-0.0316	0	0.001	0	0	0	0.975025	-0.1572	0	0.026	0
MER101B	LTR	ERV1	BL6J_FR	5.84875e-05	0	0	0.994006	-0.0777	0	0.006	0	0	0	0.982018	-0.1353	0	0.018	0	0	0	0.997003	-0.0548	0	0.003	0	0	0	1	NA	0	0	NA	0	0	0.969031	-0.1788	0	0.031	0
MARE10	DNA	TcMar-Tigger	BL6J_FR	0.000100514	0	0	0.982018	-0.1322	0	0.019	0	0	0	0.963037	-0.1934	0	0.038	0	0	0	0.993007	-0.0839	0	0.007	0	0	0	1	NA	0	0	NA	0	0	0.95005	-0.2271	0	0.051	0
CR1-13_AMi	LINE	CR1	BL6J_FR	1.44512e-05	0	0	0.997003	-0.0548	0	0.003	0	0	0	0.986014	-0.1191	0	0.014	0	0	0	0.999001	-0.0316	0	0.001	0	0	0	1	NA	0	0	NA	0	0	0.99001	-0.0969	0	0.011	0
UCON23	DNA	hAT-Tip100	BL6J_FR	8.20418e-05	0	0	0.988012	-0.1102	0	0.012	0	0	0	0.963037	-0.1959	0	0.037	0	0	0	0.995005	-0.0709	0	0.005	0	0	0	0.998002	-0.0447	0	0.002	0	0	0	0.968032	-0.1817	0	0.032	0
Eulor6A	DNA	Crypton	BL6J_FR	7.63903e-05	0	0	0.991009	-0.0953	0	0.009	0	0	0	0.965035	-0.1904	0	0.035	0	0	0	0.994006	-0.0777	0	0.006	0	0	0	1	NA	0	0	NA	0	0	0.964036	-0.1886	0	0.038	0
UCON89	DNA	hAT	BL6J_FR	9.41413e-05	0	0	0.988012	-0.1102	0	0.012	0	0	0	0.963037	-0.1959	0	0.037	0	0	0	0.997003	-0.0548	0	0.003	0	0	0	0.999001	-0.0316	0	0.001	0	0	0	0.957043	-0.2119	0	0.043	0
Eulor6E	DNA	Crypton	BL6J_FR	6.17874e-05	0	0	0.989011	-0.1054	0	0.011	0	0	0	0.982018	-0.1353	0	0.018	0	0	0	0.998002	-0.0447	0	0.002	0	0	0	0.999001	-0.0316	0	0.001	0	0	0	0.969031	-0.1788	0	0.031	0
RMER3D1	LTR	ERVK	BL6J_FR	2.08613e-06	0	0	0.999001	-0.0316	0	0.001	0	0	0	0.998002	-0.0447	0	0.002	0	0	0	1	NA	0	0	NA	0	0	0.999001	-0.0316	0	0.001	0	0	0	0.997003	-0.0548	0	0.003	0
UCON69	DNA	hAT	BL6J_FR	3.5578e-05	0	0	0.998002	-0.0447	0	0.002	0	0	0	0.993007	-0.0839	0	0.007	0	0	0	0.998002	-0.0447	0	0.002	0	0	0	1	NA	0	0	NA	0	0	0.993007	-0.0839	0	0.007	0
MER97c	DNA	hAT-Tip100	BL6J_FR	0.000220485	0	0	0.985015	-0.1233	0	0.015	0	0	0	0.957043	-0.2119	0	0.043	0	0	0	0.995005	-0.0709	0	0.005	0	0	0	0.999001	-0.0316	0	0.001	0	0	0	0.954046	-0.2172	0	0.047	0
LTR86B2	LTR	ERVL	BL6J_FR	5.87909e-05	0	0	0.994006	-0.0777	0	0.006	0	0	0	0.986014	-0.1191	0	0.014	0	0	0	0.997003	-0.0548	0	0.003	0	0	0	1	NA	0	0	NA	0	0	0.989011	-0.1019	0	0.012	0
UCON103	LTR	NA	BL6J_FR	7.46455e-05	0	0	0.993007	-0.0839	0	0.007	0	0	0	0.982018	-0.1322	0	0.019	0	0	0	0.998002	-0.0447	0	0.002	0	0	0	0.999001	-0.0316	0	0.001	0	0	0	0.969031	-0.1788	0	0.031	0
X1_LR	LTR	Gypsy	BL6J_FR	3.21643e-05	0	0	0.993007	-0.0839	0	0.007	0	0	0	0.979021	-0.1464	0	0.021	0	0	0	0.999001	-0.0316	0	0.001	0	0	0	1	NA	0	0	NA	0	0	0.975025	-0.16	0	0.025	0
CR1-11_Crp	LINE	CR1	BL6J_FR	2.05958e-05	0	0	0.998002	-0.0447	0	0.002	0	0	0	0.984016	-0.1275	0	0.016	0	0	0	0.999001	-0.0316	0	0.001	0	0	0	1	NA	0	0	NA	0	0	0.984016	-0.1275	0	0.016	0
RMER3D3	LTR	ERVK	BL6J_FR	2.31371e-06	0	0	0.999001	-0.0316	0	0.001	0	0	0	1	NA	0	0	NA	0	0	1	NA	0	0	NA	0	0	1	NA	0	0	NA	0	0	0.998002	-0.0447	0	0.002	0
DIRS-1b_Amnio	LTR	DIRS	BL6J_FR	7.88936e-06	0	0	0.998002	-0.0447	0	0.002	0	0	0	0.992008	-0.0898	0	0.008	0	0	0	0.998002	-0.0447	0	0.002	0	0	0	1	NA	0	0	NA	0	0	0.988012	-0.1102	0	0.012	0
X5B_LINE	LINE	CR1	BL6J_FR	6.63769e-06	0	0	0.997003	-0.0548	0	0.003	0	0	0	0.994006	-0.0777	0	0.006	0	0	0	1	NA	0	0	NA	0	0	1	NA	0	0	NA	0	0	0.993007	-0.0839	0	0.007	0
Zaphod5b	DNA	hAT-Tip100	BL6J_FR	5.05981e-05	0	0	0.996004	-0.0633	0	0.004	0	0	0	0.987013	-0.1147	0	0.013	0	0	0	1	NA	0	0	NA	0	0	1	NA	0	0	NA	0	0	0.983017	-0.1314	0	0.017	0
RMER3D4	LTR	ERVK	BL6J_FR	1.05824e-05	0	0	0.993007	-0.0839	0	0.007	0	0	0	0.994006	-0.0777	0	0.006	0	0	0	1	NA	0	0	NA	0	0	1	NA	0	0	NA	0	0	0.991009	-0.0953	0	0.009	0
L2-1_Crp	LINE	L2	BL6J_FR	1.38822e-05	0	0	0.997003	-0.0548	0	0.003	0	0	0	0.994006	-0.0777	0	0.006	0	0	0	0.999001	-0.0316	0	0.001	0	0	0	1	NA	0	0	NA	0	0	0.993007	-0.0839	0	0.007	0
UCON80	DNA	hAT-Blackjack	BL6J_FR	2.81438e-05	0	0	0.993007	-0.0839	0	0.007	0	0	0	0.979021	-0.1434	0	0.022	0	0	0	0.997003	-0.0548	0	0.003	0	0	0	1	NA	0	0	NA	0	0	0.977023	-0.1534	0	0.023	0
OldhAT-N1b	DNA	hAT	BL6J_FR	2.11647e-05	0	0	0.992008	-0.0898	0	0.008	0	0	0	0.987013	-0.1147	0	0.013	0	0	0	1	NA	0	0	NA	0	0	1	NA	0	0	NA	0	0	0.98002	-0.1428	0	0.02	0
RLTR43B	LTR	ERVK	BL6J_FR	3.03437e-06	0	0	0.999001	-0.0316	0	0.001	0	0	0	0.999001	-0.0316	0	0.001	0	0	0	1	NA	0	0	NA	0	0	1	NA	0	0	NA	0	0	0.997003	-0.0548	0	0.003	0
RLTR47_MM	LTR	ERV1	BL6J_FR	0.000599819	0	0	0.969031	-0.1788	0	0.031	0	0	0	0.937063	-0.2553	0	0.065	0	0	0	0.996004	-0.0633	0	0.004	0	0	0	0.998002	-0.0447	0	0.002	0	0	0	0.924076	-0.2743	0	0.082	0

## Sheet: TE_enrichments_129S1
Repeat	repeat_class	repeat_family	assembly	perc_genome	chr2cl_perc	chr2cl_enrich	chr2cl_P_value	chr2cl_Z_score	chr2cl_Observed_overlaps	chr2cl_Expected_overlaps	chr2cl_Observed/Expected	chr4cl_perc	chr4cl_enrich	chr4cl_P_value	chr4cl_Z_score	chr4cl_Observed_overlaps	chr4cl_Expected_overlaps	chr4cl_Observed/Expected	chr6cl_perc	chr6cl_enrich	chr6cl_P_value	chr6cl_Z_score	chr6cl_Observed_overlaps	chr6cl_Expected_overlaps	chr6cl_Observed/Expected	chr7cl_perc	chr7cl_enrich	chr7cl_P_value	chr7cl_Z_score	chr7cl_Observed_overlaps	chr7cl_Expected_overlaps	chr7cl_Observed/Expected	chr12cl_perc	chr12cl_enrich	chr12cl_P_value	chr12cl_Z_score	chr12cl_Observed_overlaps	chr12cl_Expected_overlaps	chr12cl_Observed/Expected
L1MdGf_II	LINE	L1	129S1_FR	0.392062	0.645032	1.64523	0.267732	-0.935	2	3.813	0.524521	0.274631	0.700478	0.000999001	-2.7543	3	12.332	0.24327	0.978015	2.49454	0.678322	-0.1669	1	1.177	0.849618	0	0	0.804196	-0.4681	0	0.222	0	0.214454	0.54699	0.116883	-1.3046	7	11.565	0.605275
IAPLTR3-int	LTR	ERVK	129S1_FR	0.00985327	0	0	0.901099	-0.3249	0	0.103	0	0	0	0.691309	-0.6014	0	0.375	0	0	0	0.962038	-0.1962	0	0.039	0	0	0	0.997003	-0.0548	0	0.003	0	0.04511	4.57818	0.046953	2.7999	2	0.333	6.00601
IAPLTR3	LTR	ERVK	129S1_FR	0.00201152	0	0	0.872128	-0.3743	0	0.134	0	0	0	0.62038	-0.6899	0	0.479	0	0	0	0.954046	-0.2172	0	0.047	0	0	0	0.997003	-0.0548	0	0.003	0	0.0148512	7.38309	0.010989	3.8056	3	0.427	7.02576
MTA_Mm	LTR	ERVL-MaLR	129S1_FR	0.312406	3.4637	11.0872	0.000999001	33.4442	141	14.632	9.63641	1.67566	5.36373	0.000999001	21.9469	194	47.224	4.10808	0.0940551	0.301067	0.1998	-1.0977	2	4.303	0.464792	0	0	0.442557	-0.9319	0	0.79	0	0.646639	2.06987	0.000999001	6.472	88	43.637	2.01664
L1MdV_I	LINE	L1	129S1_FR	0.301003	5.48832	18.2335	0.000999001	12.5544	47	9.055	5.1905	0.993409	3.30034	0.000999001	12.976	97	29.393	3.30011	0	0	0.0679321	-1.6544	0	2.651	0	3.89851	12.9517	0.000999001	6.6468	5	0.466	10.7296	0.190516	0.632938	0.346653	0.5038	30	27.353	1.09677
ERV3-16A3_I	LTR	ERVL	129S1_FR	0.0081168	0	0	0.561439	-0.7659	0	0.566	0	0	0	0.153846	-1.3644	0	1.868	0	0	0	0.849151	-0.4096	0	0.16	0	0	0	0.969031	-0.1788	0	0.031	0	0	0	0.201798	-1.2653	0	1.726	0
ORR1D2	LTR	ERVL-MaLR	129S1_FR	0.151293	0.0869042	0.57441	0.318681	0.5603	15	13.01	1.15296	0.614545	4.06195	0.000999001	20.1468	174	42.817	4.06381	0.110811	0.732428	0.56044	0.0417	4	3.917	1.02119	0	0	0.506494	-0.8176	0	0.718	0	0.183253	1.21124	0.221778	0.8512	45	39.679	1.1341
B1_Mur2	SINE	Alu	129S1_FR	0.137653	0.0522175	0.379342	0.001998	-2.9326	10	24.593	0.40662	0.040654	0.295337	0.000999001	-6.0644	25	79.465	0.314604	0.348715	2.5333	0.002997	3.6249	17	7.247	2.3458	0.474027	3.44365	0.048951	2.2673	4	1.357	2.94768	0.15746	1.14389	0.011988	2.3981	94	73.777	1.27411
MT2A	LTR	ERVL	129S1_FR	0.0725698	0.0293431	0.404342	0.0679321	-1.6445	2	6.225	0.321285	0.149161	2.05541	0.000999001	5.2274	44	20.125	2.18634	0.0210241	0.289708	0.559441	0.1019	2	1.86	1.07527	0	0	0.726274	-0.5626	0	0.325	0	0.0477372	0.65781	0.000999001	3.8123	35	18.792	1.86249
PB1D9	SINE	Alu	129S1_FR	0.0901767	0.00501551	0.0556186	0.000999001	-4.1795	1	19.347	0.0516876	0.00991807	0.109985	0.000999001	-7.2084	6	63.071	0.0951309	0.217038	2.40681	0.004995	3.0284	13	5.752	2.26008	0.264872	2.93726	0.0919081	1.8727	3	1.038	2.89017	0.141728	1.57167	0.000999001	5.8871	104	58.932	1.76475
RLTR14	LTR	ERV1	129S1_FR	0.022591	0	0	0.174825	-1.3149	0	1.875	0	0	0	0.004995	-2.5613	0	6.021	0	0.114921	5.08702	0.01998	3.1404	3	0.585	5.12821	0	0	0.912088	-0.2995	0	0.093	0	0.0395311	1.74986	0.024975	2.3532	11	5.579	1.97168
B1_Mm	SINE	Alu	129S1_FR	0.204685	0.228229	1.11503	0.287712	0.6492	38	34.193	1.11134	0.420962	2.05664	0.000999001	9.5821	214	109.301	1.9579	0.497464	2.43039	0.000999001	4.0576	23	9.959	2.30947	0.300017	1.46575	0.287712	0.8158	3	1.847	1.62426	0.629639	3.07614	0.000999001	18.1867	296	102.614	2.8846
B3	SINE	B2	129S1_FR	0.859085	0.376679	0.438465	0.000999001	-5.3954	52	109.48	0.474973	0.632692	0.736472	0.000999001	-5.0728	263	356.236	0.738275	1.66375	1.93665	0.000999001	5.4955	64	32.447	1.97245	2.69844	3.14106	0.000999001	5.3706	19	5.922	3.20838	1.33216	1.55067	0.000999001	11.9249	555	331.998	1.6717
ORR1B1	LTR	ERVL-MaLR	129S1_FR	0.211813	0.0214214	0.101133	0.000999001	-3.2464	2	14.546	0.137495	0.0716931	0.338473	0.000999001	-4.8295	13	46.829	0.277606	0.102907	0.48584	0.195804	-1.1007	2	4.333	0.461574	0.936053	4.41924	0.044955	2.4584	3	0.8	3.75	0.0412002	0.194512	0.000999001	-4.8734	11	43.757	0.251388
Lx6	LINE	L1	129S1_FR	0.336865	0	0	0.000999001	-3.8991	0	14.61	0	1.34369	3.9888	0.000999001	25.6435	228	47.139	4.83676	0	0	0.015984	-2.0847	0	4.305	0	0	0	0.448551	-0.8881	0	0.799	0	0	0	0.000999001	-6.7121	0	44.101	0
MTC-int	LTR	ERVL-MaLR	129S1_FR	0.0211354	0.0262025	1.23974	0.157842	1.4606	3	1.32	2.27273	0	0	0.011988	-2.0602	0	4.429	0	0	0	0.684316	-0.6207	0	0.376	0	0	0	0.918082	-0.2951	0	0.084	0	0.0859393	4.06613	0.023976	2.4921	9	3.968	2.26815
B2_Mm2	SINE	B2	129S1_FR	0.496712	0.528503	1.064	0.216783	0.8594	75	67.851	1.10536	0.577587	1.16282	0.010989	2.5643	259	220.716	1.17345	0.660441	1.32963	0.040959	1.8452	28	19.774	1.416	1.79239	3.60851	0.000999001	6.0021	15	3.751	3.99893	0.469676	0.94557	0.156843	1.0599	222	206.362	1.07578
L1MdMus_I	LINE	L1	129S1_FR	0.389546	0	0	0.000999001	-3.0951	0	9.486	0	0.0829104	0.212839	0.000999001	-4.1947	8	30.172	0.265146	0.0603849	0.155014	0.21978	-1.0816	1	2.824	0.354108	0	0	0.611389	-0.7054	0	0.492	0	0.163595	0.419964	0.001998	-3.1435	12	28.079	0.427366
B4	SINE	B4	129S1_FR	0.332751	0.0674515	0.202709	0.000999001	-4.9815	10	42.778	0.233765	0.0287581	0.0864253	0.000999001	-9.6426	29	138.98	0.208663	0.162976	0.489785	0.292707	-0.6973	10	12.528	0.798212	0.0925767	0.278217	0.320679	-0.8788	1	2.312	0.432526	0.101424	0.304805	0.000999001	-7.7745	40	129.444	0.309014
B4A	SINE	B4	129S1_FR	0.567778	0.250822	0.441761	0.000999001	-3.7693	35	65.567	0.533805	0.0865918	0.15251	0.000999001	-12.4848	36	212.438	0.169461	0.183842	0.323792	0.00899101	-2.4075	9	19.649	0.458039	0.617178	1.08701	0.12987	1.3932	6	3.491	1.71871	0.825209	1.4534	0.000999001	6.3327	286	198.586	1.44018
PB1D7	SINE	Alu	129S1_FR	0.0623948	0.00534362	0.0856421	0.000999001	-3.6553	1	13.902	0.0719321	0.000923954	0.0148082	0.000999001	-6.9381	1	45.283	0.0220833	0.0763506	1.22367	0.394605	0.4435	5	4.119	1.21389	0	0	0.473526	-0.8602	0	0.754	0	0.00939599	0.150589	0.000999001	-4.9275	9	42.292	0.212806
B1_Mus1	SINE	Alu	129S1_FR	0.480336	0.455661	0.948629	0.266733	-0.7085	72	78.186	0.920881	0.761165	1.58465	0.000999001	9.5541	405	254.09	1.59392	0.773149	1.6096	0.002997	3.1566	38	23.156	1.64104	1.27293	2.65008	0.00599401	3.2254	11	4.298	2.55933	0.996052	2.07366	0.000999001	14.5849	470	237.94	1.97529
Lx3A	LINE	L1	129S1_FR	0.190043	0	0	0.002997	-2.5136	0	6.373	0	0.604049	3.17849	0.000999001	17.2701	98	20.492	4.78235	0	0	0.164835	-1.3538	0	1.807	0	0	0	0.695305	-0.6087	0	0.363	0	0	0	0.000999001	-4.321	0	18.989	0
L1_Mur3	LINE	L1	129S1_FR	0.403232	0.242572	0.60157	0.411588	0.3037	20	18.681	1.07061	0.0633775	0.157174	0.000999001	-5.5276	19	60.475	0.314179	0	0	0.004995	-2.326	0	5.464	0	0	0	0.34965	-1.0228	0	1.018	0	0.697451	1.72965	0.000999001	11.418	143	56.231	2.54308
L1MdA_III	LINE	L1	129S1_FR	0.559873	0.0348273	0.0622057	0.016983	-1.9753	2	7.506	0.266454	0.0579637	0.10353	0.000999001	-3.3308	8	24.234	0.330115	1.22967	2.19634	0.176823	1.2227	4	2.178	1.83655	0	0	0.65035	-0.6497	0	0.435	0	0.363677	0.649571	0.003996	-2.7126	10	22.114	0.452202
L1MdA_II	LINE	L1	129S1_FR	0.430269	0	0	0.023976	-1.9462	0	3.482	0	0.0989786	0.230039	0.036963	-1.8322	5	11.068	0.451753	0	0	0.384615	-0.9575	0	0.981	0	0	0	0.828172	-0.4318	0	0.186	0	0.3362	0.781371	0.194805	-1.0429	7	10.29	0.680272
L1MdF_III	LINE	L1	129S1_FR	0.599286	0.67475	1.12592	0.253746	0.7876	12	9.577	1.253	0.0243693	0.0406639	0.000999001	-4.7141	6	31.42	0.190961	1.11459	1.85987	0.53047	0.127	3	2.782	1.07836	0.515172	0.859644	0.407592	0.617	1	0.537	1.8622	0.156208	0.260657	0.000999001	-3.8296	9	28.755	0.312989
L1MdA_VI	LINE	L1	129S1_FR	0.362881	0.694812	1.91471	0.000999001	4.5355	20	7.527	2.6571	0.959916	2.64526	0.000999001	4.5717	47	24.16	1.94536	0.556585	1.53379	0.61039	-0.1795	2	2.279	0.877578	0	0	0.666334	-0.6334	0	0.402	0	0.105983	0.29206	0.000999001	-4.2023	3	22.434	0.133726
ORR1A0	LTR	ERVL-MaLR	129S1_FR	0.0476307	0.711733	14.9427	0.000999001	15.3092	24	2.052	11.6959	0.15007	3.1507	0.000999001	7.3135	25	6.554	3.81446	0	0	0.558442	-0.764	0	0.591	0	0	0	0.885115	-0.3465	0	0.123	0	0.446232	9.36858	0.000999001	16.8125	49	6.14	7.98046
RLTR4_MM-int	LTR	NA	129S1_FR	0.00520342	0	0	0.754246	-0.5362	0	0.286	0	0.0209622	4.02854	0.597403	0.0385	1	0.961	1.04058	0	0	0.92008	-0.2928	0	0.081	0	0	0	0.986014	-0.1158	0	0.015	0	0.0636238	12.2273	0.250749	1.0962	2	0.933	2.14362
MMERGLN-int	LTR	ERV1	129S1_FR	0.0561864	0.161246	2.86984	0.000999001	16.19	15	0.807	18.5874	0.328148	5.84035	0.486513	0.2099	3	2.648	1.13293	0	0	0.772228	-0.5049	0	0.266	0	0	0	0.967033	-0.1846	0	0.033	0	1.58676	28.2411	0.000999001	14.5102	25	2.376	10.5219
RLTR20B4_MM	LTR	ERVK	129S1_FR	0.00522221	0.0202026	3.8686	0.04995	2.6692	2	0.361	5.54017	0	0	0.332667	-1.067	0	1.114	0	0	0	0.902098	-0.3194	0	0.105	0	0	0	0.984016	-0.1275	0	0.016	0	0	0	0.365634	-1.0085	0	1.031	0
MuLV-int	LTR	ERV1	129S1_FR	0.016127	0	0	0.47952	-0.859	0	0.742	0	0.0131375	0.814627	0.571429	-0.2823	2	2.434	0.821693	0	0	0.807193	-0.4679	0	0.209	0	0	0	0.952048	-0.2244	0	0.048	0	0	0	0.104895	-1.5332	0	2.24	0
L1MdF_I	LINE	L1	129S1_FR	0.435895	0.0794981	0.182379	0.0529471	-1.7163	3	7.719	0.388651	0.327455	0.751226	0.00999001	-2.2719	14	25.168	0.556262	0	0	0.10989	-1.531	0	2.268	0	0	0	0.671329	-0.635	0	0.402	0	0.436759	1.00198	0.00599401	-2.5568	11	23.231	0.473505
MYSERV16_I	LTR	ERVK	129S1_FR	0.0511383	0.881229	17.2323	0.000999001	19.5447	27	1.766	15.2888	0.404244	7.90493	0.000999001	11.4131	32	5.617	5.69699	0	0	0.598402	-0.7095	0	0.528	0	0	0	0.912088	-0.3069	0	0.09	0	0	0	0.00699301	-2.2654	0	5.401	0
L1MdMus_II	LINE	L1	129S1_FR	0.241765	4.44407	18.3817	0.000999001	25.15	74	7.436	9.95159	0.0883098	0.365271	0.000999001	-3.8379	6	24.171	0.248231	0	0	0.100899	-1.5073	0	2.267	0	0	0	0.662338	-0.6387	0	0.424	0	0.0825085	0.341275	0.002997	-2.8653	9	22.857	0.393752
RLTR17B_Mm	LTR	ERVK	129S1_FR	0.240673	0.0162184	0.0673875	0.000999001	-5.3324	5	39.338	0.127104	0.110528	0.459245	0.000999001	-5.281	66	126.242	0.522805	0.0698695	0.290308	0.002997	-2.5496	3	11.573	0.259224	0.753472	3.13068	0.0579421	2.0597	5	2.03	2.46305	0.0586631	0.243746	0.000999001	-7.3149	39	117.77	0.331154
MTC	LTR	ERVL-MaLR	129S1_FR	0.288106	0	0	0.000999001	-4.8576	0	21.041	0	0.0345039	0.119761	0.000999001	-6.8146	12	68.153	0.176074	0.745485	2.58754	0.00899101	2.6947	13	6.308	2.06088	0.684896	2.37724	0.316683	0.8191	2	1.13	1.76991	0.946878	3.28656	0.000999001	23.9508	253	64.103	3.94677
MLTR31F_MM	LTR	ERVK	129S1_FR	0.00551922	0	0	0.71029	-0.5841	0	0.347	0	0	0	0.293706	-1.1006	0	1.19	0	0	0	0.915085	-0.2967	0	0.09	0	0	0	0.978022	-0.1499	0	0.022	0	0	0	0.353646	-1.0348	0	1.008	0
B1_Mus2	SINE	Alu	129S1_FR	0.320916	0.579033	1.80431	0.000999001	5.1018	88	52.427	1.67852	0.658	2.05038	0.000999001	12.4539	332	170.024	1.95267	0.527815	1.64471	0.016983	2.6742	26	15.517	1.67558	0.686611	2.13953	0.0769231	1.8473	6	2.829	2.12089	0.338225	1.05393	0.408591	0.2612	162	158.708	1.02074
B1_Mur1	SINE	Alu	129S1_FR	0.169343	0.0382491	0.225867	0.000999001	-4.3012	6	30.038	0.199747	0.0656874	0.387894	0.000999001	-5.7447	40	96.823	0.413125	0.466798	2.75652	0.000999001	5.2734	24	8.86	2.7088	0.234871	1.38695	0.493506	0.2771	2	1.638	1.221	0.248484	1.46734	0.012987	2.3915	114	90.454	1.26031
MTE2a	LTR	ERVL-MaLR	129S1_FR	0.136963	0.319867	2.33543	0.000999001	4.1815	25	11.46	2.1815	0	0	0.000999001	-6.264	0	37.474	0	0.32453	2.36947	0.00899101	3.0419	9	3.417	2.63389	0.699469	5.10699	0.000999001	7.0289	6	0.588	10.2041	0.144417	1.05442	0.002997	3.1782	53	35.086	1.51057
ERVL-int	LTR	ERVL	129S1_FR	0.0152491	0	0	0.416583	-0.9309	0	0.835	0	0	0	0.0559441	-1.6632	0	2.801	0	0	0	0.777223	-0.5008	0	0.249	0	0	0	0.95005	-0.2293	0	0.05	0	0	0	0.0869131	-1.5385	0	2.538	0
ID4_v	SINE	ID	129S1_FR	0.0386198	0	0	0.000999001	-3.358	0	11.739	0	0.0032194	0.0833615	0.000999001	-5.8598	3	38.351	0.0782248	0.0415739	1.07649	0.438561	0.3216	4	3.409	1.17336	0.0480027	1.24296	0.461538	0.4649	1	0.623	1.60514	0.0406593	1.05281	0.438561	0.1897	37	35.831	1.03263
ID_B1	SINE	B4	129S1_FR	0.458837	0.0585924	0.127698	0.000999001	-7.5918	9	73.227	0.122905	0.169546	0.369512	0.000999001	-10.2021	83	237.24	0.349857	0.693795	1.51207	0.001998	2.9558	35	21.522	1.62624	0.536602	1.16948	0.18981	1.0824	6	3.96	1.51515	0.985698	2.14825	0.000999001	15.2797	444	221.672	2.00296
L1M4	LINE	L1	129S1_FR	0.0895037	0	0	0.000999001	-2.87	0	7.696	0	0	0	0.000999001	-5.0826	0	25.44	0	0	0	0.105894	-1.498	0	2.382	0	0	0	0.681319	-0.624	0	0.383	0	0.0443373	0.495369	0.012987	-2.182	13	23.82	0.54576
Lx8	LINE	L1	129S1_FR	0.635536	0.0815137	0.12826	0.000999001	-5.269	7	40.074	0.174677	0.945566	1.48782	0.001998	3.9859	174	129.935	1.33913	0.981651	1.5446	0.000999001	4.5466	27	11.788	2.29046	0.818618	1.28808	0.388611	0.5286	3	2.217	1.35318	0.049298	0.0775692	0.000999001	-9.1348	23	120.743	0.190487
L1MdFanc_I	LINE	L1	129S1_FR	0.366056	0.0814199	0.222425	0.551449	-0.0811	9	9.244	0.973605	0.523074	1.42894	0.000999001	4.2485	53	30.233	1.75305	0.0902613	0.246578	0.226773	-1.0617	1	2.847	0.351247	0	0	0.608392	-0.6997	0	0.49	0	0.00516161	0.0141006	0.000999001	-4.5849	4	28.005	0.142832
B3A	SINE	B2	129S1_FR	0.470574	0.0442489	0.0940318	0.000999001	-7.51	7	67.354	0.103928	0.1283	0.272645	0.000999001	-9.6116	81	218.842	0.37013	0.59563	1.26575	0.024975	2.2238	30	19.967	1.50248	0.966912	2.05475	0.0929071	1.7181	7	3.753	1.86517	0.566294	1.20341	0.000999001	3.4051	251	204.582	1.22689
RCHARR1	DNA	hAT-Charlie	129S1_FR	0.0749391	0	0	0.00599401	-2.1981	0	4.914	0	0	0	0.000999001	-4.2357	0	16.552	0	0.0336701	0.4493	0.434565	0.3929	2	1.504	1.32979	0.318875	4.25512	0.246753	1.389	1	0.279	3.58423	0	0	0.000999001	-3.9516	0	15.413	0
ORR1B1-int	LTR	ERVL-MaLR	129S1_FR	0.208145	0.125341	0.602181	0.002997	-3.0075	37	59.227	0.624715	0.223972	1.07604	0.44955	0.1438	195	193.04	1.01015	0.418585	2.01103	0.000999001	4.3836	36	17.824	2.01975	0.940339	4.51772	0.000999001	5.4578	13	3.212	4.04732	0.41296	1.98401	0.000999001	14.2148	371	181.421	2.04497
RLTR16B_MM	LTR	ERVK	129S1_FR	0.0183009	0.0109216	0.596779	0.595405	0.1019	1	0.902	1.10865	0.0305194	1.66764	0.0919081	1.6672	6	3.031	1.97954	0	0	0.764236	-0.5257	0	0.26	0	0	0	0.937063	-0.2553	0	0.065	0	0	0	0.0559441	-1.7148	0	2.82	0
RMER19B	LTR	ERVK	129S1_FR	0.11181	0	0	0.00999001	-2.1285	0	4.63	0	0	0	0.000999001	-3.8098	0	15.11	0	0.924111	8.26499	0.000999001	8.7642	12	1.416	8.47458	0	0	0.794206	-0.4818	0	0.231	0	0	0	0.000999001	-3.8081	0	14.041	0
IAPLTR1a_Mm	LTR	ERVK	129S1_FR	0.025111	0.0329992	1.31414	0.538462	0.172	2	1.769	1.13058	0.0947919	3.77492	0.000999001	9.3874	28	5.607	4.99376	0	0	0.596404	-0.7033	0	0.538	0	0	0	0.911089	-0.3106	0	0.09	0	0.0155621	0.619734	0.213786	-1.0354	3	5.298	0.566251
MER21B	LTR	ERVL	129S1_FR	0.0119941	0	0	0.383616	-0.9656	0	0.944	0	0	0	0.036963	-1.8445	0	3.104	0	0	0	0.718282	-0.58	0	0.321	0	0.397737	33.1612	0.000999001	15.6509	4	0.061	65.5738	0	0	0.0659341	-1.6694	0	2.806	0
MLTR31FA_MM	LTR	ERVK	129S1_FR	0.00921605	0	0	0.659341	-0.6373	0	0.424	0	0	0	0.205794	-1.2859	0	1.57	0	0	0	0.866134	-0.3731	0	0.15	0	0	0	0.978022	-0.1449	0	0.024	0	0	0	0.232767	-1.218	0	1.452	0
RLTR33	LTR	ERVK	129S1_FR	0.0227112	0	0	0.364635	-1.0014	0	0.983	0	0	0	0.036963	-1.82	0	3.402	0	0.118715	5.22716	0.254745	1.228	1	0.305	3.27869	0	0	0.955045	-0.2146	0	0.046	0	0	0	0.041958	-1.8048	0	3.097	0
RMER6D	LTR	ERVK	129S1_FR	0.0309203	0	0	0.111888	-1.5071	0	2.22	0	0	0	0.000999001	-2.7181	0	7.02	0	0	0	0.495504	-0.8444	0	0.686	0	0	0	0.882118	-0.3594	0	0.122	0	0.0332105	1.07407	0.000999001	11.9881	38	6.866	5.53452
RLTR20B2	LTR	ERVK	129S1_FR	0.0107927	0	0	0.519481	-0.8108	0	0.682	0	0	0	0.0969031	-1.4842	0	2.356	0	0	0	0.798202	-0.4834	0	0.219	0	0	0	0.958042	-0.2093	0	0.042	0	0	0	0.114885	-1.511	0	2.218	0
URR1B	DNA	hAT-Charlie	129S1_FR	0.102617	0	0	0.000999001	-3.4103	0	12.106	0	0.0817122	0.79628	0.010989	2.3218	53	38.647	1.37139	0.098007	0.955072	0.525475	-0.2836	3	3.522	0.851789	0.703755	6.85804	0.00799201	4.1406	4	0.655	6.10687	0.466786	4.5488	0.000999001	22.5301	171	35.653	4.79623
ORR1E	LTR	ERVL-MaLR	129S1_FR	0.168559	0.0502019	0.29783	0.001998	-2.7541	5	16.149	0.309617	0	0	0.000999001	-7.0948	0	51.792	0	0.104962	0.622703	0.514486	0.1047	5	4.772	1.04778	0	0	0.416583	-0.944	0	0.895	0	0.0200437	0.118912	0.000999001	-5.5308	10	49.041	0.203911
L1M	LINE	L1	129S1_FR	0.00151275	0	0	0.733267	-0.5568	0	0.315	0	0	0	0.331668	-1.0786	0	1.072	0	0	0	0.916084	-0.2961	0	0.088	0	0	0	0.983017	-0.1314	0	0.017	0	0	0	0.380619	-0.9709	0	0.976	0
B1_Mur3	SINE	Alu	129S1_FR	0.113196	0	0	0.000999001	-4.4937	0	20.005	0	0.0537626	0.474953	0.000999001	-3.925	33	65.403	0.504564	0.238694	2.10869	0.00699301	2.9099	13	6.145	2.11554	0.464598	4.10438	0.028971	2.746	4	1.085	3.68664	0.334995	2.95943	0.000999001	13.5841	163	61.337	2.65745
L1Lx_IV	LINE	L1	129S1_FR	0.368513	0.371429	1.00791	0.001998	3.6587	22	10.418	2.11173	0.556134	1.50913	0.0669331	1.5352	43	33.924	1.26754	0.105753	0.286972	0.202797	-1.1493	1	3.084	0.324254	0	0	0.571429	-0.7497	0	0.545	0	0	0	0.000999001	-5.589	0	31.846	0
Lx5	LINE	L1	129S1_FR	0.371044	0	0	0.000999001	-3.8628	0	13.862	0	0	0	0.000999001	-7.1489	0	45.075	0	0	0	0.014985	-2.0614	0	4.202	0	1.96383	5.29271	0.045954	2.3182	3	0.819	3.663	0.0397939	0.107248	0.000999001	-5.8247	4	42.138	0.0949262
Charlie12_Rodent	DNA	hAT-Charlie	129S1_FR	0.00879608	0	0	0.350649	-1.0309	0	1.053	0	0	0	0.027972	-1.8871	0	3.372	0	0.0159657	1.81509	0.258741	1.3639	1	0.289	3.46021	0	0	0.947053	-0.2324	0	0.055	0	0.000169993	0.019326	0.168831	-1.2515	1	3.271	0.305717
ORR1C1	LTR	ERVL-MaLR	129S1_FR	0.0939269	0.0471551	0.502041	0.146853	-1.2168	4	7.191	0.556251	0.12983	1.38225	0.044955	1.9204	33	23.639	1.396	0.0565911	0.602502	0.358641	-0.7964	1	2.175	0.45977	0.855477	9.10791	0.010989	4.1245	3	0.398	7.53769	0	0	0.000999001	-4.5689	0	22.251	0
IAPLTR2a2_Mm	LTR	ERVK	129S1_FR	0.0191166	0	0	0.267732	-1.1613	0	1.224	0	0.0229834	1.20227	0.452547	-0.4595	3	3.906	0.768049	0	0	0.705295	-0.5875	0	0.354	0	0	0	0.946054	-0.2366	0	0.055	0	0.0323296	1.69118	0.0659341	1.8206	7	3.559	1.96684
RLTR10-int	LTR	ERVK	129S1_FR	0.0773035	0	0	0.0879121	-1.5541	0	2.336	0	0.224145	2.89955	0.0709291	1.6771	12	7.422	1.61681	0	0	0.4995	-0.8507	0	0.685	0	0	0	0.875125	-0.3648	0	0.135	0	0.136736	1.76883	0.001998	4.2839	18	6.935	2.59553
RLTR10	LTR	ERVK	129S1_FR	0.04232	0	0	0.03996	-1.8356	0	3.343	0	0.111293	2.6298	0.000999001	3.2051	21	10.716	1.95969	0.0692372	1.63604	0.622378	0.0039	1	0.996	1.00402	0	0	0.848152	-0.4147	0	0.158	0	0.0730507	1.72615	0.292707	0.6518	12	9.888	1.21359
RLTR13F	LTR	ERVK	129S1_FR	0.00291031	0	0	0.911089	-0.3089	0	0.091	0	0	0	0.739261	-0.5533	0	0.295	0	0	0	0.976024	-0.1567	0	0.024	0	0	0	0.995005	-0.0709	0	0.005	0	0.102011	35.0517	0.000999001	14.8052	8	0.284	28.169
Lx7	LINE	L1	129S1_FR	0.531308	0	0	0.000999001	-5.2332	0	26.847	0	0.175883	0.331038	0.000999001	-6.2255	30	87.316	0.34358	0.737582	1.38824	0.000999001	4.7303	21	7.985	2.62993	0.654895	1.23261	0.545455	-0.4219	1	1.498	0.667557	0	0	0.000999001	-9.2494	0	81.503	0
MMERVK9E_I	LTR	ERVK	129S1_FR	0.0579787	0.109919	1.89585	0.000999001	5.2182	7	1.243	5.63154	0.172462	2.97457	0.000999001	11.1916	27	4.172	6.47172	0	0	0.67033	-0.6307	0	0.399	0	0	0	0.941059	-0.2463	0	0.061	0	1.33859	23.0876	0.000999001	16.7046	37	3.969	9.32225
RLTR13D6	LTR	ERVK	129S1_FR	0.0225595	0	0	0.4995	-0.8354	0	0.691	0	0	0	0.105894	-1.5246	0	2.237	0	0	0	0.815185	-0.4586	0	0.2	0	0	0	0.968032	-0.1791	0	0.033	0	0.0134449	0.595975	0.378621	-0.7545	1	2.083	0.480077
L1MdF_II	LINE	L1	129S1_FR	0.173716	0.0982477	0.565565	0.015984	2.7199	7	2.666	2.62566	0	0	0.000999001	-2.9657	0	8.619	0	1.02417	5.89568	0.0509491	2.3875	3	0.832	3.60577	0	0	0.884116	-0.3378	0	0.132	0	0.1028	0.591768	0.582418	-0.0068	8	8.019	0.997631
B1F1	SINE	Alu	129S1_FR	0.053438	0	0	0.000999001	-3.4041	0	10.865	0	0.00505287	0.0945558	0.000999001	-3.5488	13	35.222	0.369088	0.153334	2.86937	0.004995	3.2835	9	3.209	2.80461	0.113149	2.11739	0.45954	0.5327	1	0.599	1.66945	0.0793405	1.48472	0.00999001	2.7021	48	32.927	1.45777
Lx9	LINE	L1	129S1_FR	0.508332	0	0	0.000999001	-5.818	0	34.57	0	0.169762	0.333959	0.000999001	-7.1038	34	111.774	0.304185	0.211189	0.415456	0.0509491	-1.7254	5	10.31	0.484966	0	0	0.168831	-1.3097	0	1.926	0	0.134975	0.265525	0.000999001	-6.2443	41	104.209	0.39344
ORR1D1	LTR	ERVL-MaLR	129S1_FR	0.209073	0.845136	4.0423	0.000999001	12.5105	74	18.461	4.00845	0.075923	0.363141	0.000999001	-5.3208	20	60.256	0.331917	1.10827	5.30087	0.000999001	10.2745	31	5.572	5.56353	0	0	0.371628	-0.992	0	0.995	0	0.180641	0.864008	0.033966	-1.8844	42	56.351	0.745328
L1_Rod2	LINE	L1	129S1_FR	0.191237	0.325539	1.70228	0.000999001	3.6389	23	10.633	2.16308	0.00860432	0.044993	0.000999001	-5.1634	5	35.03	0.142735	0	0	0.0519481	-1.7394	0	3.048	0	0	0	0.52048	-0.8173	0	0.626	0	0.00103541	0.0054143	0.000999001	-5.2459	1	32.439	0.0308271
L1MA4	LINE	L1	129S1_FR	0.0582449	0	0	0.013986	-2.0659	0	4.169	0	0	0	0.000999001	-3.7556	0	13.823	0	0	0	0.284715	-1.1086	0	1.275	0	0	0	0.798202	-0.4819	0	0.218	0	0	0	0.000999001	-3.6139	0	12.756	0
MYSERV6-int	LTR	ERVK	129S1_FR	0.0701403	0.0191245	0.272661	0.176823	-1.092	6	9.5	0.631579	1.0105	14.4069	0.000999001	21.1413	145	30.56	4.74476	0.0341444	0.486801	0.0679321	1.9793	6	2.743	2.18739	0.00857192	0.122211	0.427572	0.6285	1	0.543	1.84162	0.00712426	0.101572	0.000999001	-3.6269	10	28.835	0.346801
RLTR13E	LTR	ERVK	129S1_FR	0.0158851	0	0	0.619381	-0.6631	0	0.492	0	0	0	0.190809	-1.3065	0	1.691	0	0	0	0.872128	-0.3587	0	0.148	0	0	0	0.972028	-0.1696	0	0.028	0	0	0	0.182817	-1.3292	0	1.616	0
RMER17B2	LTR	ERVK	129S1_FR	0.0364202	0.00599986	0.16474	0.535465	-0.4393	1	1.544	0.647668	0.460634	12.6478	0.000999001	18.9362	48	4.968	9.66184	0	0	0.63037	-0.6717	0	0.47	0	0	0	0.909091	-0.3127	0	0.093	0	0	0	0.012987	-2.0683	0	4.57	0
L1Lx_II	LINE	L1	129S1_FR	0.172811	0	0	0.004995	-2.3662	0	5.429	0	0.00602014	0.0348366	0.001998	-3.5997	3	17.976	0.166889	0	0	0.197802	-1.2555	0	1.576	0	0	0	0.742258	-0.54	0	0.301	0	0	0	0.000999001	-4.2298	0	16.591	0
RLTR11B	LTR	ERVK	129S1_FR	0.0127414	0	0	0.421578	-0.9522	0	0.826	0	0.0353412	2.77373	0.000999001	7.6981	16	2.826	5.66171	0	0	0.761239	-0.5246	0	0.269	0	0	0	0.96004	-0.1996	0	0.042	0	0	0	0.0739261	-1.6711	0	2.594	0
B1F	SINE	Alu	129S1_FR	0.138971	0	0	0.000999001	-5.0458	0	27.375	0	0.0398888	0.28703	0.000999001	-6.7709	25	88.886	0.281259	0.246914	1.77673	0.0689311	1.7324	13	8.111	1.60276	0.265729	1.91212	0.0689311	1.9652	4	1.558	2.56739	0.186421	1.34144	0.155844	1.0616	93	83.374	1.11546
RLTR13A3	LTR	ERVK	129S1_FR	0.00835223	0	0	0.821179	-0.446	0	0.195	0	0.039398	4.71706	0.030969	2.778	3	0.694	4.32277	0	0	0.941059	-0.2463	0	0.061	0	0	0	0.987013	-0.1147	0	0.013	0	0.0582304	6.97184	0.004995	4.1533	4	0.635	6.29921
PB1D11	SINE	Alu	129S1_FR	0.0480686	0.00379678	0.0789868	0.000999001	-3.0304	1	11.109	0.0900171	0.0119825	0.24928	0.000999001	-4.3657	11	36.966	0.297571	0.0230791	0.480128	0.340659	-0.7459	2	3.299	0.606244	0	0	0.558442	-0.7604	0	0.6	0	0.0435028	0.905015	0.539461	-0.0113	34	34.07	0.997945
L1MdFanc_II	LINE	L1	129S1_FR	0.419175	0.417412	0.995794	0.418581	0.2618	12	11.119	1.07923	0.070899	0.16914	0.003996	-2.6329	20	36.366	0.549964	0.0248179	0.0592065	0.138861	-1.3385	1	3.441	0.290613	0	0	0.54046	-0.7884	0	0.627	0	0.158557	0.378261	0.000999001	-4.1093	10	34.403	0.290672
L1MdA_VII	LINE	L1	129S1_FR	0.337045	0.261603	0.776168	0.0529471	1.8961	12	6.8	1.76471	0.103584	0.30733	0.395604	-0.4098	20	21.961	0.910705	0.014543	0.0431485	0.417582	-0.6846	1	1.958	0.510725	0	0	0.671329	-0.6301	0	0.403	0	0.0204765	0.060753	0.000999001	-3.5934	4	20.476	0.195351
RLTR10A	LTR	ERVK	129S1_FR	0.0112059	0	0	0.537463	-0.7834	0	0.627	0	0	0	0.137862	-1.4312	0	2.083	0	0	0	0.827173	-0.4316	0	0.193	0	0	0	0.968032	-0.177	0	0.034	0	0.0187147	1.67008	0.272727	0.8856	3	1.82	1.64835
RLTR22_Mus	LTR	ERVK	129S1_FR	0.0165005	0.546596	33.1261	0.000999001	44.4054	38	0.686	55.3936	0	0	0.0989011	-1.5333	0	2.16	0	0	0	0.806194	-0.4703	0	0.209	0	0	0	0.968032	-0.1791	0	0.033	0	0.0562523	3.40913	0.131868	1.4982	4	1.916	2.08768
L1MdF_V	LINE	L1	129S1_FR	0.561111	0.396131	0.705977	0.0759241	1.591	15	10.115	1.48295	0.0995561	0.177427	0.000999001	-4.8437	6	33.244	0.180484	0.139581	0.248758	0.188811	-1.1603	1	3.067	0.326052	0.276016	0.49191	0.404595	0.6708	1	0.519	1.92678	0.291724	0.519904	0.000999001	-3.1024	14	30.88	0.453368
ORR1A2	LTR	ERVL-MaLR	129S1_FR	0.215794	0.0630454	0.292155	0.003996	-2.5298	4	13.571	0.294746	0.00395568	0.0183308	0.000999001	-6.5754	2	45.275	0.0441745	0.0782475	0.362602	0.217782	-1.0087	2	4.122	0.485201	0.264015	1.22346	0.544456	0.2532	1	0.776	1.28866	0.266611	1.23549	0.021978	2.2164	56	42.281	1.32447
RLTR13D5	LTR	ERVK	129S1_FR	0.0155243	0	0	0.629371	-0.6856	0	0.455	0	0.0355578	2.29047	0.180819	1.2661	3	1.476	2.03252	0	0	0.868132	-0.3759	0	0.143	0	0	0	0.976024	-0.1567	0	0.024	0	0	0	0.273726	-1.1558	0	1.304	0
LTRIS_Mus	LTR	ERV1	129S1_FR	0.0161371	0.215854	13.3763	0.000999001	9.2382	8	0.671	11.9225	0	0	0.114885	-1.499	0	2.105	0	0	0	0.817183	-0.4479	0	0.202	0	0	0	0.957043	-0.2075	0	0.045	0	0.0748279	4.63702	0.000999001	5.7782	10	1.926	5.19211
L1MdA_I	LINE	L1	129S1_FR	0.446886	0.0370304	0.0828632	0.197802	-1.1818	1	3.007	0.332557	0.147226	0.329449	0.515485	-0.2144	9	9.651	0.932546	0	0	0.403596	-0.9603	0	0.878	0	0	0	0.846154	-0.4168	0	0.161	0	0.111346	0.249159	0.001998	-2.5826	1	9.003	0.111074
MTD	LTR	ERVL-MaLR	129S1_FR	0.50212	0.0185621	0.0369673	0.000999001	-6.0335	1	39.855	0.025091	0.0876746	0.174609	0.000999001	-9.9997	19	129.103	0.147169	0.331169	0.65954	0.371628	-0.5	10	11.7	0.854701	0.577747	1.15061	0.362637	0.5967	3	2.142	1.40056	1.86314	3.71055	0.000999001	26.7664	410	120.914	3.39084
Lx2B	LINE	L1	129S1_FR	0.16836	0	0	0.002997	-2.4416	0	5.559	0	0.0560147	0.332708	0.028971	2.1294	27	18.107	1.49114	0.0267148	0.158677	0.51049	-0.5049	1	1.654	0.604595	0	0	0.74026	-0.5497	0	0.304	0	0.00106632	0.00633358	0.000999001	-3.7384	1	16.831	0.0594142
RLTR49	LTR	ERVK	129S1_FR	0.0106776	0.0577486	5.40839	0.000999001	16.8322	15	0.733	20.4638	0.000664092	0.0621949	0.282717	-0.9532	1	2.518	0.397141	0	0	0.798202	-0.4708	0	0.233	0	0.366878	34.3596	0.002997	8.9251	2	0.046	43.4783	0	0	0.0919081	-1.5187	0	2.289	0
RLTR51B_Mm	LTR	ERVK	129S1_FR	0.0062693	0	0	0.57043	-0.7483	0	0.567	0	0.00262749	0.419105	0.563437	0.1003	2	1.866	1.07181	0	0	0.843157	-0.4206	0	0.165	0	0	0	0.978022	-0.1499	0	0.022	0	0.00322987	0.515188	0.501499	0.2383	2	1.682	1.18906
IAPLTR1_Mm	LTR	ERVK	129S1_FR	0.0162018	0.0958102	5.91357	0.000999001	7.1574	8	0.975	8.20513	0.0422998	2.61081	0.026973	2.4177	8	3.454	2.31616	0	0	0.741259	-0.5568	0	0.292	0	0	0	0.958042	-0.2093	0	0.042	0	0	0	0.034965	-1.8786	0	3.273	0
IAPEz-int	LTR	ERVK	129S1_FR	0.461248	1.49045	3.23134	0.04995	1.962	10	5.498	1.81884	1.67451	3.63039	0.000999001	5.4917	41	17.905	2.28986	0	0	0.202797	-1.2383	0	1.625	0	0	0	0.741259	-0.5509	0	0.296	0	0.950123	2.0599	0.000999001	5.2224	38	16.654	2.28173
Lx4B	LINE	L1	129S1_FR	0.0990706	0	0	0.018981	-2.0442	0	4.089	0	0	0	0.000999001	-3.6901	0	13.356	0	0	0	0.31968	-1.0835	0	1.158	0	0	0	0.806194	-0.4646	0	0.217	0	0.831545	8.39346	0.000999001	10.3344	48	12.466	3.85047
MTEa	LTR	ERVL-MaLR	129S1_FR	0.149899	0.0433583	0.289249	0.00599401	-2.6581	4	14.047	0.284758	0.0190854	0.127321	0.000999001	-6.3175	4	45.411	0.0880844	0.21609	1.44156	0.374625	0.4711	5	4.084	1.22429	0	0	0.457542	-0.8788	0	0.794	0	0.149702	0.998684	0.182817	0.9807	49	42.706	1.14738
Lx2B2	LINE	L1	129S1_FR	0.241443	0	0	0.000999001	-3.0535	0	8.949	0	0.629732	2.60821	0.000999001	10.087	82	28.968	2.83071	0.0227629	0.0942788	0.243756	-1.0518	1	2.663	0.375516	0	0	0.609391	-0.7053	0	0.499	0	0.124342	0.514998	0.000999001	4.4156	49	27.116	1.80705
B1F2	SINE	Alu	129S1_FR	0.0502699	0	0	0.000999001	-3.0733	0	9.788	0	0.0306493	0.609695	0.0719281	-1.5434	23	31.725	0.72498	0.125354	2.49362	0.02997	2.5008	7	2.828	2.47525	0.210012	4.17769	0.102897	2.0332	2	0.508	3.93701	0.018622	0.37044	0.000999001	-3.5633	10	29.64	0.337382
RLTR10B	LTR	ERVK	129S1_FR	0.00367991	0.0187496	5.09511	0.001998	4.4518	3	0.373	8.0429	0.019071	5.18246	0.00699301	3.4616	5	1.218	4.10509	0	0	0.888112	-0.3474	0	0.117	0	0	0	0.977023	-0.1534	0	0.023	0	0.0425601	11.5655	0.000999001	7.3465	9	1.092	8.24176
MMERVK10C-int	LTR	ERVK	129S1_FR	0.106847	0.413943	3.87418	0.038961	2.2905	6	2.352	2.55102	0.281604	2.63559	0.000999001	5.8519	25	7.961	3.14031	1.96472	18.3883	0.000999001	12.7402	12	0.728	16.4835	0	0	0.874126	-0.3721	0	0.131	0	1.36478	12.7733	0.000999001	28.3052	86	7.431	11.5731
ID4	SINE	ID	129S1_FR	0.0310476	0	0	0.000999001	-3.0501	0	9.251	0	0.0210055	0.676558	0.0559441	-1.6274	21	29.756	0.70574	0.0360413	1.16084	0.531469	0.1352	3	2.77	1.08303	0	0	0.634366	-0.6775	0	0.462	0	0.00222537	0.0716759	0.000999001	-5.0282	2	28.13	0.0710985
B1_Mur4	SINE	Alu	129S1_FR	0.165996	0.0032343	0.0194842	0.000999001	-5.2635	1	28.913	0.0345865	0.0378099	0.227776	0.000999001	-7.4658	23	93.529	0.245913	0.223677	1.34748	0.16983	1.1346	12	8.668	1.3844	0.642037	3.86778	0.001998	4.4236	7	1.552	4.51031	0.282992	1.70481	0.000999001	4.7817	132	86.939	1.51831
LTR67B	LTR	ERVL	129S1_FR	0.00145868	0	0	0.796204	-0.4787	0	0.233	0	0	0	0.480519	-0.8516	0	0.74	0	0	0	0.926074	-0.2772	0	0.077	0	0	0	0.989011	-0.1054	0	0.011	0	0	0	0.497502	-0.8284	0	0.692	0
ERVB7_4-LTR_MM	LTR	ERVK	129S1_FR	0.00252643	0.0382022	15.121	0.00999001	4.891	2	0.147	13.6054	0.00589021	2.33143	0.373626	0.7719	1	0.471	2.12314	0	0	0.951049	-0.2246	0	0.05	0	0	0	0.992008	-0.0861	0	0.009	0	0	0	0.612388	-0.7061	0	0.48	0
RLTR19	LTR	ERVK	129S1_FR	0.0113067	0	0	0.415584	-0.9367	0	0.885	0	0.0057314	0.506901	0.451548	-0.515	2	2.875	0.695652	0	0	0.751249	-0.5232	0	0.287	0	0.408023	36.0867	0.03996	4.5026	1	0.041	24.3902	0	0	0.0739261	-1.6343	0	2.598	0
RSINE1	SINE	B4	129S1_FR	0.409103	0.0301868	0.0737877	0.000999001	-8.0145	5	71.025	0.0703977	0.149897	0.366404	0.000999001	-10.0053	77	229.666	0.335269	0.543781	1.3292	0.0629371	1.719	29	21.002	1.38082	1.08778	2.65893	0.00699301	3.0367	10	3.853	2.59538	0.71289	1.74257	0.000999001	13.243	406	214.882	1.88941
RLTR34D_MM	LTR	ERVK	129S1_FR	0.00613911	0	0	0.691309	-0.6084	0	0.381	0	0.00665536	1.08409	0.635365	-0.2616	1	1.283	0.779423	0	0	0.883117	-0.3576	0	0.121	0	0	0	0.972028	-0.1696	0	0.028	0	0	0	0.286713	-1.1103	0	1.228	0
Lx	LINE	L1	129S1_FR	0.361138	0.185949	0.514896	0.000999001	4.107	26	12.036	2.16019	0.552611	1.53019	0.000999001	9.7566	98	39.069	2.50838	0.0243437	0.0674081	0.120879	-1.3765	1	3.573	0.279877	0	0	0.526474	-0.8191	0	0.607	0	0	0	0.000999001	-5.8323	0	36.714	0
ORR1B2	LTR	ERVL-MaLR	129S1_FR	0.101464	0.015984	0.157533	0.00799201	-2.3527	1	7.724	0.129467	0	0	0.000999001	-4.9707	0	25.296	0	0.0513746	0.506332	0.599401	-0.1964	2	2.301	0.869187	0.289731	2.85549	0.356643	0.8443	1	0.443	2.25734	0.0105241	0.103722	0.000999001	-3.9911	4	23.099	0.173168
RLTR23	LTR	ERV1	129S1_FR	0.0182802	0	0	0.258741	-1.1574	0	1.33	0	0	0	0.011988	-2.1369	0	4.291	0	0	0	0.666334	-0.6456	0	0.392	0	0	0	0.934066	-0.2588	0	0.07	0	0	0	0.018981	-1.9886	0	4.034	0
MuRRS4-int	LTR	ERV1	129S1_FR	0.0185135	0.133872	7.23103	0.000999001	14.2513	14	0.789	17.744	0.0252066	1.36152	0.000999001	12.4431	22	2.425	9.07216	0	0	0.784216	-0.5041	0	0.234	0	0	0	0.963037	-0.1959	0	0.037	0	0.000602703	0.0325547	0.296703	-0.9062	1	2.377	0.420698
RNERVK23-int	LTR	ERVK	129S1_FR	0.000711391	0	0	0.942058	-0.2459	0	0.059	0	0.0457646	64.3312	0.000999001	16.126	9	0.285	31.5789	0	0	0.979021	-0.1464	0	0.021	0	0	0	0.995005	-0.0709	0	0.005	0	0	0	0.766234	-0.5277	0	0.254	0
RLTR9D2	LTR	ERVK	129S1_FR	0.00235051	0	0	0.887113	-0.3447	0	0.122	0	0	0	0.587413	-0.7338	0	0.524	0	0	0	0.949051	-0.2259	0	0.054	0	0	0	0.989011	-0.1054	0	0.011	0	0	0	0.641359	-0.6757	0	0.447	0
RLTR19-int	LTR	ERVK	129S1_FR	0.0338023	0.0378272	1.11907	0.513487	-0.3676	2	2.578	0.775795	0.0144801	0.428377	0.034965	-1.8468	3	8.176	0.366928	0	0	0.463536	-0.8803	0	0.741	0	0	0	0.865135	-0.3851	0	0.142	0	0	0	0.001998	-2.8141	0	7.689	0
RLTR34B_MM	LTR	ERVK	129S1_FR	0.00778393	0	0	0.655345	-0.6534	0	0.416	0	0	0	0.208791	-1.2333	0	1.571	0	0.0956358	12.2863	0.111888	2.7865	1	0.112	8.92857	0	0	0.979021	-0.1464	0	0.021	0	0	0	0.24975	-1.1552	0	1.417	0
MLTR14	LTR	ERV1	129S1_FR	0.0568362	0.0659516	1.16038	0.511489	-0.3017	4	4.655	0.859291	0.18238	3.20887	0.000999001	14.2419	72	15.077	4.77549	0.0202337	0.356	0.61039	-0.3461	1	1.399	0.714796	0.225441	3.96651	0.032967	3.3772	2	0.261	7.66284	0.158186	2.7832	0.000999001	10.0008	52	13.776	3.77468
RMER17C-int	LTR	ERVK	129S1_FR	0.0300447	0	0	0.161838	-1.3596	0	1.802	0	0.182452	6.0727	0.000999001	11.7706	35	5.755	6.08167	0	0	0.588412	-0.7267	0	0.516	0	0	0	0.915085	-0.3028	0	0.086	0	0	0	0.00999001	-2.0952	0	5.257	0
RodERV21-int	LTR	ERV1	129S1_FR	0.0443499	0	0	0.192807	-1.2807	0	1.708	0	0	0	0.004995	-2.2925	0	5.175	0	0	0	0.616384	-0.6913	0	0.488	0	0	0	0.927073	-0.2751	0	0.076	0	0	0	0.013986	-2.1466	0	4.85	0
RMER6C	LTR	ERVK	129S1_FR	0.0646071	0	0	0.00599401	-2.1483	0	4.489	0	0.0323095	0.500092	0.018981	-2.1358	6	14.444	0.415397	0	0	0.24975	-1.161	0	1.362	0	0	0	0.772228	-0.5062	0	0.254	0	0	0	0.000999001	-3.6883	0	13.552	0
RMER6-int	LTR	ERVK	129S1_FR	0.0101218	0	0	0.57043	-0.7482	0	0.577	0	0	0	0.200799	-1.2484	0	1.563	0	0	0	0.849151	-0.4019	0	0.166	0	0	0	0.968032	-0.1791	0	0.033	0	0	0	0.207792	-1.2303	0	1.549	0
MER90	LTR	ERV1	129S1_FR	0.0017948	0	0	0.845155	-0.4184	0	0.162	0	0	0	0.55045	-0.7833	0	0.576	0	0	0	0.954046	-0.2172	0	0.047	0	0	0	0.986014	-0.1191	0	0.014	0	0	0	0.551449	-0.7862	0	0.577	0
RLTR15	LTR	ERVK	129S1_FR	0.0247316	0	0	0.138861	-1.4179	0	1.917	0	0	0	0.001998	-2.5811	0	6.25	0	0.190797	7.71474	0.002997	4.8464	4	0.526	7.60456	0	0	0.906094	-0.3142	0	0.099	0	0	0	0.004995	-2.339	0	5.707	0
RLTR21	LTR	ERVK	129S1_FR	0.0363027	0	0	0.0639361	-1.662	0	2.88	0	0.0252788	0.696335	0.00799201	-2.1465	3	9.534	0.314663	0	0	0.438561	-0.9107	0	0.832	0	0	0	0.829171	-0.4366	0	0.183	0	0.00216355	0.0595976	0.003996	-2.2475	2	8.728	0.229148
L1MA7	LINE	L1	129S1_FR	0.0290891	0	0	0.0959041	-1.5187	0	2.338	0	0.00668423	0.229784	0.016983	-2.0819	2	7.709	0.259437	0	0	0.493506	-0.8435	0	0.7	0	0	0	0.883117	-0.3522	0	0.123	0	0.00866965	0.298037	0.157842	-1.1241	4	7.07	0.565771
Lx11	LINE	L1	129S1_FR	0.177919	0	0	0.000999001	-3.4721	0	11.625	0	0	0	0.000999001	-6.1672	0	37.654	0	0	0	0.035964	-1.8145	0	3.446	0	0	0	0.528472	-0.7963	0	0.655	0	0	0	0.000999001	-5.8529	0	34.914	0
RMER20A	LTR	ERVK	129S1_FR	0.0158784	0	0	0.373626	-1.001	0	0.995	0	0	0	0.038961	-1.7797	0	3.116	0	0	0	0.756244	-0.534	0	0.278	0	0	0	0.948052	-0.2341	0	0.052	0	0	0	0.0639361	-1.7013	0	2.859	0
ORR1F	LTR	ERVL-MaLR	129S1_FR	0.110493	0	0	0.000999001	-3.6978	0	12.074	0	0.0165012	0.149342	0.000999001	-4.7755	9	39.139	0.22995	0.131835	1.19315	0.471528	0.2136	4	3.601	1.1108	0.358306	3.24279	0.163836	1.5413	2	0.716	2.7933	0.229089	2.07333	0.000999001	9.2639	92	36.362	2.53011
RMER10B	LTR	ERVL	129S1_FR	0.0275108	0	0	0.0909091	-1.5542	0	2.469	0	0.0399177	1.45098	0.036963	2.1017	14	8.056	1.73784	0	0	0.457542	-0.8742	0	0.787	0	0	0	0.885115	-0.3483	0	0.124	0	0.00726335	0.264018	0.0679321	-1.6254	3	7.531	0.398353
RMER2	LTR	ERV1	129S1_FR	0.0292994	0	0	0.173826	-1.3037	0	1.756	0	0	0	0.003996	-2.3988	0	5.647	0	0.0782475	2.67062	0.407592	0.6565	1	0.523	1.91205	0	0	0.902098	-0.3217	0	0.103	0	0	0	0.004995	-2.289	0	5.31	0
EUTREP7	LTR	ERV1	129S1_FR	0.000341593	0	0	0.97003	-0.1758	0	0.03	0	0	0	0.894106	-0.3393	0	0.109	0	0	0	0.984016	-0.1275	0	0.016	0	0	0	0.999001	-0.0316	0	0.001	0	0	0	0.875125	-0.3703	0	0.13	0
ORR1A1-int	LTR	ERVL-MaLR	129S1_FR	0.00922144	0	0	0.107892	-1.5298	0	2.236	0	0.0023532	0.255187	0.0739261	-1.5415	3	7.208	0.416204	0.0527973	5.72549	0.031968	2.8016	3	0.662	4.53172	0.153437	16.6392	0.10989	2.5551	1	0.117	8.54701	0.0135685	1.47141	0.226773	0.9382	9	6.558	1.37237
MLT1B	LTR	ERVL-MaLR	129S1_FR	0.043989	0	0	0.010989	-2.1682	0	4.8	0	0.0143069	0.325237	0.000999001	-3.1853	3	15.46	0.194049	0.0899451	2.04472	0.0549451	2.2441	4	1.409	2.83889	0	0	0.747253	-0.5366	0	0.295	0	0	0	0.000999001	-3.7516	0	14.109	0
RLTR43C	LTR	ERVK	129S1_FR	0.0027753	0	0	0.813187	-0.4507	0	0.212	0	0	0	0.473526	-0.8748	0	0.739	0	0	0	0.922078	-0.2745	0	0.085	0	0	0	0.984016	-0.1275	0	0.016	0	0	0	0.535465	-0.7942	0	0.651	0
Lx8b	LINE	L1	129S1_FR	0.327448	0.0120935	0.0369325	0.000999001	-4.0333	2	19.668	0.101688	0	0	0.000999001	-8.0664	0	63.209	0	0.232688	0.710609	0.368631	0.484	7	5.828	1.2011	0	0	0.324675	-1.0601	0	1.13	0	0.000602703	0.00184061	0.000999001	-7.3487	1	58.953	0.0169627
B1-dID	SINE	7SL	129S1_FR	0.116461	0.0593892	0.509951	0.001998	-3.362	14	33.404	0.419111	0.067131	0.576427	0.001998	-3.5259	72	108.524	0.663448	0.201705	1.73196	0.017982	2.5231	18	10.024	1.79569	0.258015	2.21547	0.002997	3.9642	7	1.754	3.99088	0.203049	1.7435	0.000999001	12.0996	221	100.981	2.18853
RMER12C	LTR	ERVK	129S1_FR	0.0421472	0.143434	3.40317	0.000999001	10.1325	30	5.929	5.05988	0.0497492	1.18037	0.0559441	-1.6475	12	19.425	0.617761	0	0	0.174825	-1.3402	0	1.775	0	0	0	0.717283	-0.5817	0	0.331	0	0.0142176	0.337333	0.00799201	-2.402	8	18.026	0.443803
Charlie8	DNA	hAT-Charlie	129S1_FR	0.00180031	0	0	0.821179	-0.4448	0	0.2	0	0	0	0.501499	-0.8294	0	0.686	0	0	0	0.94006	-0.2469	0	0.063	0	0	0	0.993007	-0.0839	0	0.007	0	0	0	0.528472	-0.8187	0	0.627	0
MTE2b	LTR	ERVL-MaLR	129S1_FR	0.142057	0.0135934	0.0956901	0.000999001	-3.1924	1	12.691	0.078796	0	0	0.000999001	-6.4057	0	41.037	0	0.0540619	0.380566	0.268731	-0.9263	2	3.775	0.529801	0	0	0.493506	-0.86	0	0.707	0	0.199943	1.40749	0.101898	1.3557	47	38.558	1.21894
L1MA8	LINE	L1	129S1_FR	0.0310353	0	0	0.0799201	-1.6087	0	2.565	0	0	0	0.000999001	-2.8662	0	8.053	0	0	0	0.474525	-0.8555	0	0.742	0	0	0	0.886114	-0.3486	0	0.121	0	0	0	0.000999001	-2.8914	0	7.726	0
L1MdF_IV	LINE	L1	129S1_FR	0.788386	1.69158	2.14563	0.000999001	6.1227	40	15.841	2.52509	0.424961	0.539027	0.000999001	-3.0803	29	50.837	0.570451	0	0	0.011988	-2.1782	0	4.781	0	0	0	0.442557	-0.9178	0	0.851	0	0.0913945	0.115926	0.000999001	-5.151	12	47.639	0.251894
RMER30	DNA	hAT-Charlie	129S1_FR	0.010724	0	0	0.162837	-1.352	0	1.802	0	0	0	0.00599401	-2.4171	0	6.079	0	0.0294021	2.74171	0.394605	0.7225	1	0.492	2.03252	0	0	0.906094	-0.313	0	0.1	0	0.00496071	0.46258	0.337662	-0.6725	4	5.591	0.715436
MLT1A	LTR	ERVL-MaLR	129S1_FR	0.0281174	0.00398428	0.141702	0.152847	-1.2515	1	3.262	0.30656	0	0	0.000999001	-3.3911	0	10.996	0	0	0	0.357642	-1.0014	0	1.023	0	0.309446	11.0055	0.010989	4.4544	2	0.179	11.1732	0.00381712	0.135757	0.001998	-2.6458	2	10.247	0.195179
L1M2	LINE	L1	129S1_FR	0.157131	0.0176246	0.112165	0.00799201	-2.4182	3	10.627	0.2823	0	0	0.000999001	-5.9802	0	34.928	0	0.0727149	0.462767	0.180819	-1.1863	1	3.096	0.322997	0	0	0.56044	-0.7601	0	0.59	0	0	0	0.000999001	-5.8802	0	32.675	0
RLTR20C2_MM	LTR	ERVK	129S1_FR	0.0163439	0.00609361	0.372836	0.347652	-0.7208	2	3.342	0.598444	0	0	0.000999001	-3.3798	0	11.029	0	0.00632303	0.386874	0.744256	-0.002	1	1.002	0.998004	0	0	0.834166	-0.4363	0	0.173	0	0.00676882	0.414149	0.430569	0.2444	11	10.194	1.07907
MLTR18_MM	LTR	ERVK	129S1_FR	0.00554364	0	0	0.69031	-0.599	0	0.384	0	0	0	0.310689	-1.0959	0	1.122	0	0	0	0.901099	-0.3224	0	0.105	0	0	0	0.977023	-0.1534	0	0.023	0	0	0	0.340659	-1.0487	0	1.042	0
URR1A	DNA	hAT-Charlie	129S1_FR	0.127207	0.0160777	0.126391	0.000999001	-3.5865	2	15.95	0.125392	0.0989497	0.777866	0.371628	-0.4073	49	51.935	0.943487	0.159498	1.25385	0.353646	0.5456	6	4.828	1.24275	0.190297	1.49596	0.57043	0.1586	1	0.852	1.17371	0.403502	3.17202	0.000999001	16.4478	164	48.829	3.35866
RLTR11A2	LTR	ERVK	129S1_FR	0.0375284	0	0	0.115884	-1.4763	0	2.149	0	0	0	0.000999001	-2.5418	0	7.055	0	0.0810929	2.16084	0.485514	0.4778	1	0.632	1.58228	0	0	0.893107	-0.3331	0	0.114	0	0.128438	3.42241	0.000999001	16.7266	51	6.539	7.79936
MLT1A0	LTR	ERVL-MaLR	129S1_FR	0.0477462	0	0	0.00599401	-2.2701	0	5.177	0	0	0	0.000999001	-3.9926	0	16.502	0	0	0	0.228771	-1.2226	0	1.51	0	0.178296	3.73424	0.238761	1.5085	1	0.26	3.84615	0.00196265	0.0411058	0.000999001	-3.9068	1	15.495	0.0645369
MLT1G1	LTR	ERVL-MaLR	129S1_FR	0.00281058	0	0	0.73027	-0.5538	0	0.328	0	0	0	0.356643	-1.0187	0	1.012	0	0	0	0.931069	-0.2587	0	0.076	0	0	0	0.986014	-0.1191	0	0.014	0	0	0	0.388611	-0.9729	0	0.951	0
L1MC1	LINE	L1	129S1_FR	0.054325	0	0	0.03996	-1.842	0	3.757	0	0	0	0.000999001	-3.4793	0	11.984	0	0	0	0.353646	-1.0154	0	1.078	0	0	0	0.796204	-0.4819	0	0.224	0	0.152793	2.81257	0.000999001	8.554	41	11.155	3.67548
L1MD3	LINE	L1	129S1_FR	0.0195232	0	0	0.185814	-1.3167	0	1.722	0	0	0	0.00699301	-2.4046	0	5.828	0	0	0	0.582418	-0.7424	0	0.529	0	0	0	0.893107	-0.3339	0	0.116	0	0.00720153	0.36887	0.0989011	-1.467	2	5.295	0.377715
RMER17C	LTR	ERVK	129S1_FR	0.0633969	0	0	0.004995	-2.2932	0	5.323	0	0.144209	2.2747	0.002997	3.1598	31	17.584	1.76297	0.132151	2.08451	0.450549	0.3511	2	1.563	1.27959	0	0	0.757243	-0.519	0	0.29	0	0	0	0.000999001	-3.9536	0	16.231	0
L1MdA_IV	LINE	L1	129S1_FR	0.204133	0	0	0.011988	-2.1985	0	4.497	0	0.00111163	0.00544563	0.000999001	-3.4383	1	14.125	0.0707965	0.171354	0.839424	0.654346	-0.2244	1	1.256	0.796178	0	0	0.791209	-0.4739	0	0.245	0	0.331286	1.62289	0.0879121	-1.4562	8	13.439	0.595282
MTEb	LTR	ERVL-MaLR	129S1_FR	0.089128	0.054655	0.613219	0.471528	-0.3247	8	8.998	0.889086	0.156235	1.75293	0.000999001	3.8695	50	29.11	1.71762	0.172777	1.93852	0.288711	0.783	4	2.701	1.48093	0.210012	2.3563	0.0989011	2.0807	2	0.496	4.03226	0.0134758	0.151196	0.000999001	-4.5398	4	26.975	0.148285
MMERVK10D3_LTR	LTR	ERVK	129S1_FR	0.00196877	0	0	0.88012	-0.3536	0	0.127	0	0	0	0.658342	-0.6358	0	0.438	0	0	0	0.966034	-0.1829	0	0.036	0	0	0	0.991009	-0.0953	0	0.009	0	0	0	0.668332	-0.639	0	0.398	0
L1MB3	LINE	L1	129S1_FR	0.0479507	0	0	0.024975	-1.9471	0	3.781	0	0.00633775	0.132172	0.002997	-2.6505	3	12.15	0.246914	0	0	0.306693	-1.1128	0	1.185	0	0.118292	2.46696	0.18981	1.7995	1	0.205	4.87805	0.00220991	0.0460872	0.000999001	-3.0893	1	11.456	0.0872905
MLT1A1	LTR	ERVL-MaLR	129S1_FR	0.0296461	0	0	0.012987	-2.1102	0	4.796	0	0	0	0.000999001	-4.0229	0	15.352	0	0.0524812	1.77025	0.0509491	2.1856	4	1.406	2.84495	0	0	0.787213	-0.4741	0	0.251	0	0.00203992	0.068809	0.000999001	-3.5103	1	14.611	0.0684416
ID2	SINE	ID	129S1_FR	0.00593949	0	0	0.205794	-1.2485	0	1.689	0	0.00424441	0.714609	0.328671	-0.7261	4	5.812	0.688231	0	0	0.569431	-0.7541	0	0.553	0	0	0	0.902098	-0.3149	0	0.11	0	0.0586167	9.86898	0.000999001	18.4896	49	5.458	8.97765
RMER12	LTR	ERVK	129S1_FR	0.0336614	0	0	0.047952	-1.7835	0	3.082	0	0.00952828	0.283063	0.529471	0.0153	10	9.951	1.00492	0	0	0.403596	-0.9505	0	0.922	0	0	0	0.844156	-0.4178	0	0.165	0	0.00139085	0.041319	0.000999001	-2.7109	1	9.607	0.104091
RLTR20A4	LTR	ERVK	129S1_FR	0.027524	0.0142965	0.519421	0.164835	-1.1824	6	9.722	0.617157	0.00379687	0.137948	0.000999001	-4.8714	4	31.382	0.127462	0.00885224	0.321619	0.213786	-1.1432	1	2.851	0.350754	0.0994343	3.61264	0.115884	1.9422	2	0.549	3.64299	0.0438737	1.59402	0.036963	1.8642	39	28.928	1.34817
ORR1G	LTR	ERVL-MaLR	129S1_FR	0.0376573	0	0	0.015984	-2.0561	0	4.343	0	0.0237918	0.631798	0.564436	-0.0228	14	14.085	0.993965	0.0297182	0.789176	0.62038	-0.2666	1	1.313	0.761615	0	0	0.795205	-0.4788	0	0.229	0	0.0271371	0.720633	0.465534	-0.3097	12	13.101	0.915961
HAL1	LINE	L1	129S1_FR	0.0119964	0	0	0.313686	-1.0743	0	1.201	0	0	0	0.021978	-1.9721	0	3.904	0	0.160447	13.3746	0.000999001	5.7833	4	0.384	10.4167	0	0	0.938062	-0.2514	0	0.065	0	0	0	0.02997	-1.9164	0	3.573	0
MER77B	LTR	ERVL	129S1_FR	0.0023042	0	0	0.79021	-0.4889	0	0.23	0	0	0	0.491508	-0.837	0	0.708	0	0	0	0.932068	-0.2596	0	0.075	0	0	0	0.991009	-0.0953	0	0.009	0	0	0	0.512488	-0.8145	0	0.673	0
RLTR20D	LTR	ERVK	129S1_FR	0.0101737	0	0	0.475524	-0.8751	0	0.724	0	0.0427184	4.19891	0.000999001	7.1452	14	2.375	5.89474	0.0836221	8.21944	0.182817	1.7475	1	0.203	4.92611	0	0	0.954046	-0.2195	0	0.046	0	0	0	0.103896	-1.4701	0	2.362	0
PB1D10	SINE	Alu	129S1_FR	0.142822	0.00398428	0.0278968	0.000999001	-5.6292	1	32.55	0.030722	0.0117082	0.0819777	0.000999001	-9.6344	8	106.21	0.0753225	0.282798	1.98007	0.010989	2.8513	19	9.904	1.91842	0.0737185	0.516156	0.546454	0.1196	2	1.838	1.08814	0.159531	1.11699	0.0709291	1.5143	115	99.582	1.15483
ORR1A1	LTR	ERVL-MaLR	129S1_FR	0.0784871	0.393178	5.00946	0.000999001	11.8678	29	4.266	6.79794	0.0179738	0.229003	0.198801	-0.9964	10	13.814	0.723903	0.105911	1.3494	0.363636	0.6895	2	1.254	1.5949	0	0	0.802198	-0.4708	0	0.221	0	0.125053	1.5933	0.155844	1.1308	17	12.924	1.31538
IAPEY2_LTR	LTR	ERVK	129S1_FR	0.0134876	0	0	0.405594	-0.9355	0	0.913	0	0.172823	12.8135	0.000999001	18.8175	35	2.885	12.1317	0	0	0.779221	-0.4938	0	0.256	0	0	0	0.959041	-0.2067	0	0.041	0	0	0	0.0609391	-1.682	0	2.796	0
RMER15	LTR	ERVL	129S1_FR	0.116142	0.0597173	0.514174	0.384615	0.4015	12	10.713	1.12013	0.110095	0.947932	0.168831	-1.0412	29	35.297	0.8216	0.174041	1.49852	0.217782	0.9755	5	3.261	1.53327	1.06378	9.15925	0.000999001	7.1306	6	0.573	10.4712	0.0111886	0.0963357	0.000999001	-4.7814	5	32.45	0.154083
L1MD	LINE	L1	129S1_FR	0.0351104	0	0	0.040959	-1.8105	0	3.231	0	0	0	0.000999001	-3.2014	0	10.553	0	0.0109072	0.310655	0.734266	-0.001	1	1.001	0.999001	0.137151	3.90627	0.182817	1.7522	1	0.202	4.9505	0.222815	6.34611	0.000999001	23.5094	82	9.846	8.32826
L1M5	LINE	L1	129S1_FR	0.0964754	0	0	0.000999001	-2.9809	0	9.479	0	0	0	0.000999001	-5.8912	0	30.616	0	0.376695	3.90457	0.001998	4.1709	10	2.837	3.52485	0.32659	3.38522	0.0859141	2.1509	2	0.479	4.17537	0.0162266	0.168194	0.000999001	-4.3942	5	28.841	0.173364
MER3	DNA	hAT-Charlie	129S1_FR	0.00894426	0	0	0.22977	-1.1874	0	1.474	0	0	0	0.00699301	-2.2395	0	4.781	0	0	0	0.636364	-0.6745	0	0.444	0	0	0	0.91009	-0.3125	0	0.091	0	0.00516161	0.577087	0.164835	-1.232	2	4.636	0.431406
B2_Mm1a	SINE	B2	129S1_FR	0.12349	0.320992	2.59934	0.000999001	5.9042	38	15.223	2.49622	0.412011	3.33639	0.000999001	19.7265	187	49.779	3.7566	0.204866	1.65897	0.167832	1.1138	7	4.639	1.50895	0.162009	1.31192	0.554446	0.1982	1	0.82	1.21951	0.298462	2.41689	0.000999001	10.3611	118	46.265	2.55052
ORR1A4	LTR	ERVL-MaLR	129S1_FR	0.111863	0.156137	1.39578	0.000999001	4.6747	20	7.539	2.65287	0.053214	0.475706	0.004995	-2.516	12	24.107	0.497781	0.154756	1.38344	0.0749251	1.8862	5	2.224	2.2482	0.27173	2.42913	0.311688	0.9852	1	0.38	2.63158	0.00503798	0.045037	0.000999001	-4.6333	1	22.92	0.04363
MT2B	LTR	ERVL	129S1_FR	0.0571047	0.12281	2.1506	0.332667	0.5531	11	9.326	1.1795	0.19839	3.47415	0.153846	1.1123	37	30.815	1.20071	0.070976	1.24291	0.143856	1.3489	5	2.74	1.82482	0.258872	4.53328	0.018981	3.4338	3	0.524	5.72519	0.096108	1.68301	0.000999001	6.359	63	28.728	2.19298
IAPEY3_LTR	LTR	ERVK	129S1_FR	0.00743273	0.0152809	2.05589	0.405594	0.6565	1	0.523	1.91205	0	0	0.178821	-1.3046	0	1.704	0	0.104646	14.0791	0.015984	4.6137	2	0.149	13.4228	0	0	0.974026	-0.1633	0	0.026	0	0.0278171	3.74251	0.004995	3.6282	6	1.507	3.98142
MER2	DNA	TcMar-Tigger	129S1_FR	0.0515511	0	0	0.002997	-2.3566	0	5.594	0	0	0	0.000999001	-4.2737	0	18.552	0	0.0640207	1.24189	0.247752	0.9886	3	1.744	1.72018	0	0	0.724276	-0.576	0	0.309	0	0.0728189	1.41256	0.00699301	2.8268	29	17.317	1.67465
ORR1C2	LTR	ERVL-MaLR	129S1_FR	0.110759	0.0180464	0.162934	0.000999001	-2.7603	1	9.985	0.10015	0	0	0.000999001	-5.7081	0	32.485	0	0.479128	4.32585	0.002997	4.0872	10	2.92	3.42466	0.295731	2.67004	0.025974	3.2347	3	0.566	5.30035	0.0383566	0.346306	0.018981	-2.0975	19	30.153	0.63012
MLT2C1	LTR	ERVL	129S1_FR	0.00392798	0	0	0.678322	-0.611	0	0.402	0	0	0	0.245754	-1.1755	0	1.421	0	0	0	0.869131	-0.3761	0	0.14	0	0	0	0.982018	-0.1322	0	0.019	0	0	0	0.273726	-1.1287	0	1.278	0
MT2B1	LTR	ERVL	129S1_FR	0.0753558	0.322024	4.27338	0.000999001	10.1639	32	6.183	5.17548	0.0700328	0.929362	0.010989	2.7373	33	20.393	1.6182	0	0	0.148851	-1.3725	0	1.868	0	0.322304	4.2771	0.045954	2.8563	2	0.32	6.25	0.467435	6.20304	0.000999001	15.143	85	19.435	4.37355
RMER13B	LTR	ERVK	129S1_FR	0.0451561	0	0	0.152847	-1.381	0	1.916	0	0	0	0.003996	-2.4816	0	6.123	0	0.127409	2.82152	0.414585	0.6277	1	0.533	1.87617	0	0	0.894106	-0.3335	0	0.111	0	0	0	0.002997	-2.4482	0	5.861	0
MLT2B4	LTR	ERVL	129S1_FR	0.00936698	0	0	0.371628	-1.0027	0	0.968	0	0	0	0.034965	-1.803	0	3.198	0	0	0	0.75025	-0.5377	0	0.287	0	0	0	0.947053	-0.2324	0	0.055	0	0.00360077	0.38441	0.186813	-1.1959	1	3.051	0.327761
RLTR9A3	LTR	ERVK	129S1_FR	0.00818109	0	0	0.538462	-0.8021	0	0.611	0	0	0	0.136863	-1.4267	0	1.968	0	0.0516908	6.31833	0.168831	1.9331	1	0.182	5.49451	0.287159	35.1004	0.033966	5.4105	1	0.033	30.303	0	0	0.150849	-1.3441	0	1.82	0
RLTR16	LTR	ERVK	129S1_FR	0.0143471	0	0	0.351648	-1.0355	0	1.016	0	0	0	0.041958	-1.78	0	3.175	0	0	0	0.722278	-0.576	0	0.313	0	0	0	0.958042	-0.2093	0	0.042	0	0	0	0.0549451	-1.6734	0	2.945	0
MER58B	DNA	hAT-Charlie	129S1_FR	0.012468	0	0	0.203796	-1.2157	0	1.604	0	0	0	0.00599401	-2.3082	0	5.263	0	0	0	0.619381	-0.69	0	0.475	0	0	0	0.926074	-0.2772	0	0.077	0	0	0	0.00899101	-2.2767	0	4.816	0
MIR	SINE	MIR	129S1_FR	0.0459565	0.00492176	0.107096	0.002997	-2.5233	1	7.837	0.1276	0.00440322	0.0958126	0.000999001	-4.4912	3	25.599	0.117192	0.00885224	0.192622	0.317682	-0.8483	1	2.344	0.426621	0.0865764	1.88387	0.366633	0.8636	1	0.441	2.26757	0.00615066	0.133836	0.000999001	-4.3592	3	24.055	0.124714
ERVB4_1C-LTR_Mm	LTR	ERVK	129S1_FR	0.00480825	0	0	0.807193	-0.4604	0	0.217	0	0	0	0.501499	-0.8298	0	0.682	0	0	0	0.933067	-0.2624	0	0.07	0	0	0	0.989011	-0.1054	0	0.011	0	0.0302897	6.29953	0.00699301	4.1077	4	0.64	6.25
BGLII_Mur	LTR	ERVK	129S1_FR	0.00696611	0	0	0.639361	-0.6753	0	0.43	0	0	0	0.241758	-1.1861	0	1.421	0	0	0	0.881119	-0.3554	0	0.128	0	0	0	0.975025	-0.16	0	0.025	0	0	0	0.288711	-1.096	0	1.241	0
L1Lx_I	LINE	L1	129S1_FR	0.529784	3.03982	5.73785	0.000999001	15.7398	72	14.99	4.8032	1.04117	1.96527	0.000999001	15.485	159	49.169	3.23374	0.959994	1.81205	0.104895	1.5574	8	4.592	1.74216	0	0	0.430569	-0.9258	0	0.827	0	0.222861	0.420664	0.483516	-0.1387	45	45.935	0.979645
RLTR9F	LTR	ERVK	129S1_FR	0.00554295	0	0	0.712288	-0.5909	0	0.341	0	0	0	0.312687	-1.0887	0	1.177	0	0	0	0.901099	-0.3174	0	0.107	0	0	0	0.984016	-0.1275	0	0.016	0	0.0127649	2.30292	0.304695	0.7836	2	1.134	1.76367
RMER19B2	LTR	ERVK	129S1_FR	0.0423622	0	0	0.133866	-1.4471	0	2.002	0	0	0	0.001998	-2.5238	0	6.493	0	0.191272	4.51515	0.021978	3.1263	3	0.577	5.19931	0	0	0.906094	-0.3201	0	0.095	0	0	0	0.001998	-2.4546	0	6.153	0
MLT1C2	LTR	ERVL-MaLR	129S1_FR	0.0373507	0.00496863	0.133026	0.128871	-1.3835	1	3.629	0.275558	0	0	0.000999001	-3.594	0	12.11	0	0.0705018	1.88756	0.341658	0.7068	2	1.2	1.66667	0	0	0.799201	-0.4811	0	0.219	0	0.00460527	0.123298	0.000999001	-3.0159	1	11.303	0.0884721
LTR78B	LTR	ERV1	129S1_FR	0.000483458	0	0	0.92008	-0.2856	0	0.086	0	0	0	0.787213	-0.4943	0	0.235	0	0	0	0.971029	-0.1727	0	0.029	0	0	0	0.996004	-0.0633	0	0.004	0	0	0	0.835165	-0.4211	0	0.185	0
MER31B	LTR	ERV1	129S1_FR	0.00252173	0	0	0.782218	-0.4914	0	0.248	0	0	0	0.396603	-0.987	0	0.86	0	0	0	0.93007	-0.2704	0	0.072	0	0	0	0.979021	-0.1464	0	0.021	0	0	0	0.438561	-0.9178	0	0.798	0
MER5A	DNA	hAT-Charlie	129S1_FR	0.0118796	0	0	0.115884	-1.4352	0	2.101	0	0	0	0.001998	-2.6852	0	6.867	0	0	0	0.527473	-0.8107	0	0.614	0	0	0	0.894106	-0.3379	0	0.11	0	0.00228718	0.19253	0.011988	-2.0824	1	6.31	0.158479
ORR1A3	LTR	ERVL-MaLR	129S1_FR	0.0627168	0	0	0.011988	-2.1844	0	4.382	0	0.0403941	0.644071	0.044955	1.9422	21	14.078	1.49169	0	0	0.301698	-1.1022	0	1.263	0	0.2563	4.08663	0.204795	1.6773	1	0.224	4.46429	0	0	0.000999001	-3.7947	0	13.187	0
RMER6A	LTR	ERVK	129S1_FR	0.0751067	0	0	0.017982	-2.0876	0	3.988	0	1.15501	15.3783	0.000999001	80.9011	302	13.222	22.8407	0	0	0.307692	-1.077	0	1.212	0	0	0	0.806194	-0.4695	0	0.21	0	0	0	0.000999001	-3.4574	0	12.217	0
RLTR51A_Mm	LTR	ERVK	129S1_FR	0.0130275	0	0	0.0939061	-1.5601	0	2.435	0	0	0	0.001998	-2.815	0	7.616	0	0	0	0.476523	-0.868	0	0.726	0	0	0	0.866134	-0.3885	0	0.137	0	0.00686154	0.526697	0.41958	-0.4579	6	7.254	0.82713
AmnHarb1	DNA	PIF-Harbinger	129S1_FR	0.000325826	0	0	0.958042	-0.2093	0	0.042	0	0	0	0.876124	-0.3641	0	0.133	0	0	0	0.985015	-0.1233	0	0.015	0	0	0	0.997003	-0.0548	0	0.003	0	0	0	0.886114	-0.3523	0	0.118	0
RLTR12B	LTR	ERVK	129S1_FR	0.0112123	0	0	0.490509	-0.8487	0	0.681	0	0	0	0.11988	-1.4748	0	2.264	0	0	0	0.83017	-0.4341	0	0.186	0	0	0	0.96004	-0.2016	0	0.041	0	0	0	0.114885	-1.5077	0	2.138	0
L1MB7	LINE	L1	129S1_FR	0.0606078	0	0	0.014985	-2.0708	0	4.519	0	0	0	0.000999001	-3.9239	0	14.668	0	0	0	0.252747	-1.1672	0	1.347	0	0	0	0.789211	-0.4809	0	0.241	0	0.00479072	0.0790446	0.000999001	-3.293	1	13.357	0.0748671
MLT1F	LTR	ERVL-MaLR	129S1_FR	0.00784348	0	0	0.532468	-0.7964	0	0.63	0	0	0	0.122877	-1.4475	0	2.167	0	0	0	0.843157	-0.4125	0	0.174	0	0	0	0.966034	-0.1875	0	0.034	0	0	0	0.12987	-1.3709	0	2.037	0
MT-int	LTR	ERVL-MaLR	129S1_FR	0.00566074	0	0	0.728272	-0.5683	0	0.313	0	0.0122857	2.17034	0.71029	-0.0716	1	1.075	0.930233	0	0	0.911089	-0.3059	0	0.093	0	0	0	0.982018	-0.1353	0	0.018	0	0	0	0.375624	-0.9936	0	0.988	0
MER58A	DNA	hAT-Charlie	129S1_FR	0.0142979	0	0	0.143856	-1.3905	0	1.988	0	0	0	0.003996	-2.6167	0	6.501	0	0	0	0.572428	-0.7458	0	0.568	0	0.115721	8.09355	0.115884	2.4413	1	0.124	8.06452	0	0	0.002997	-2.4345	0	6.237	0
L1MdTf_I	LINE	L1	129S1_FR	0.297195	0.0890604	0.29967	0.460539	-0.5774	1	1.756	0.569476	0	0	0.003996	-2.3127	0	5.497	0	0	0	0.631369	-0.6635	0	0.468	0	0	0	0.884116	-0.3522	0	0.123	0	0	0	0.00599401	-2.2739	0	5.109	0
ID	SINE	ID	129S1_FR	0.0138328	0.00398428	0.288031	0.136863	-1.3417	2	4.851	0.412286	0.000837333	0.0605325	0.000999001	-3.9012	1	15.727	0.0635849	0.0230791	1.66843	0.432567	0.4657	2	1.455	1.37457	0.0745757	5.39122	0.214785	1.5873	1	0.237	4.21941	0.00370894	0.268127	0.002997	-2.8674	4	14.743	0.271315
Lx5c	LINE	L1	129S1_FR	0.29635	0.0385772	0.130174	0.000999001	-3.628	1	14.157	0.0706364	0.0126033	0.0425285	0.000999001	-4.948	12	46.155	0.259994	0.122667	0.413925	0.3996	-0.5475	3	4.091	0.733317	0.888908	2.99952	0.011988	3.7662	4	0.727	5.50206	0	0	0.000999001	-6.5635	0	43.377	0
L1MA5	LINE	L1	129S1_FR	0.0305429	0	0	0.0829171	-1.6397	0	2.469	0	0	0	0.000999001	-2.8101	0	8.053	0	0.0184949	0.605537	0.508492	0.3184	1	0.721	1.38696	0	0	0.875125	-0.3668	0	0.133	0	0.000772696	0.0252987	0.004995	-2.4296	1	7.609	0.131423
L1MdGf_I	LINE	L1	129S1_FR	0.24423	0	0	0.124875	-1.4441	0	2.056	0	0.133136	0.545126	0.131868	-1.2887	3	6.43	0.466563	0	0	0.554446	-0.774	0	0.586	0	0	0	0.903097	-0.3241	0	0.099	0	0	0	0.00599401	-2.3445	0	5.928	0
MT2C_Mm	LTR	ERVL	129S1_FR	0.0314494	0	0	0.141858	-1.4023	0	1.874	0	0.059595	1.89495	0.0989011	1.446	10	6.359	1.57257	0	0	0.568432	-0.742	0	0.577	0	0	0	0.897103	-0.331	0	0.108	0	0.0614912	1.95524	0.128871	1.3839	9	5.652	1.59236
L1MdV_III	LINE	L1	129S1_FR	0.324775	0.0253119	0.0779367	0.367632	-0.5921	7	8.709	0.803766	0.174108	0.536087	0.004995	-2.6638	14	28.241	0.495733	0.998249	3.07366	0.048951	2.1679	6	2.546	2.35664	0	0	0.617383	-0.6957	0	0.48	0	0.0265344	0.0817008	0.000999001	-4.9227	1	26.311	0.0380069
RLTR31C_MM	LTR	ERVK	129S1_FR	0.00700381	0	0	0.567433	-0.7478	0	0.561	0	0	0	0.197802	-1.2717	0	1.68	0	0.197911	28.2576	0.000999001	9.0646	4	0.169	23.6686	0.374593	53.4842	0.025974	6.2419	1	0.025	40	0	0	0.218781	-1.2166	0	1.589	0
MIRb	SINE	MIR	129S1_FR	0.0376771	0	0	0.000999001	-2.6433	0	6.863	0	0	0	0.000999001	-4.7726	0	22.484	0	0.0252921	0.671286	0.401598	-0.7328	1	1.991	0.50226	0.156866	4.16343	0.314685	1.0032	1	0.38	2.63158	0.0017772	0.0471693	0.000999001	-4.5674	1	21.014	0.0475873
L1ME3F	LINE	L1	129S1_FR	0.00162967	0	0	0.866134	-0.3776	0	0.147	0	0	0	0.639361	-0.6668	0	0.445	0	0	0	0.955045	-0.2146	0	0.046	0	0	0	0.998002	-0.0447	0	0.002	0	0	0	0.638362	-0.6722	0	0.452	0
PB1	SINE	Alu	129S1_FR	0.0243699	0	0	0.001998	-2.3588	0	5.573	0	0	0	0.000999001	-4.4916	0	18.037	0	0	0	0.193806	-1.2876	0	1.631	0	0.0600034	2.46219	0.251748	1.2974	1	0.291	3.43643	0.00169993	0.0697554	0.000999001	-3.9012	1	16.97	0.0589275
Lx2A1	LINE	L1	129S1_FR	0.0535004	0	0	0.117882	-1.4718	0	2.235	0	0	0	0.001998	-2.6183	0	7.201	0	0	0	0.508492	-0.8318	0	0.666	0	0	0	0.886114	-0.348	0	0.119	0	0	0	0.003996	-2.461	0	6.826	0
L1MC3	LINE	L1	129S1_FR	0.0442785	0	0	0.028971	-1.8416	0	3.209	0	0	0	0.000999001	-3.164	0	10.285	0	0	0	0.390609	-0.9539	0	0.97	0	0	0	0.82018	-0.4492	0	0.194	0	0.0144031	0.325283	0.028971	-1.8459	4	9.769	0.409458
HERV16-int	LTR	ERVL	129S1_FR	0.00647067	0	0	0.624376	-0.6787	0	0.473	0	0	0	0.197802	-1.2822	0	1.614	0	0	0	0.871129	-0.3674	0	0.141	0	0	0	0.973027	-0.1665	0	0.027	0	0	0	0.22977	-1.212	0	1.453	0
MER63B	DNA	hAT-Tip100	129S1_FR	0.00221075	0	0	0.749251	-0.5439	0	0.286	0	0	0	0.386613	-0.9753	0	0.975	0	0	0	0.882118	-0.3623	0	0.12	0	0	0	0.978022	-0.1499	0	0.022	0	0.00356986	1.61477	0.617383	0.0552	1	0.947	1.05597
L1ME4b	LINE	L1	129S1_FR	0.0103256	0	0	0.337662	-1.0254	0	1.108	0	0	0	0.021978	-1.9367	0	3.676	0	0	0	0.706294	-0.5934	0	0.35	0	0	0	0.939061	-0.2548	0	0.061	0	0	0	0.038961	-1.7976	0	3.398	0
L1ME1	LINE	L1	129S1_FR	0.038265	0	0	0.0539461	-1.6571	0	2.793	0	0	0	0.000999001	-3.0024	0	8.834	0	0	0	0.440559	-0.9096	0	0.835	0	0.0780045	2.03853	0.128871	2.2948	1	0.138	7.24638	0	0	0.001998	-2.856	0	8.44	0
L1MdV_II	LINE	L1	129S1_FR	0.235451	0.216698	0.920353	0.381618	0.4548	7	5.903	1.18584	0.0330025	0.140167	0.128871	-1.253	14	19.671	0.711708	0	0	0.162837	-1.3708	0	1.844	0	0	0	0.738262	-0.5423	0	0.312	0	0.210699	0.894873	0.00599401	-2.3375	8	18.074	0.442625
Tigger16b	DNA	TcMar-Tigger	129S1_FR	0.000517977	0	0	0.908092	-0.3163	0	0.093	0	0	0	0.771229	-0.5013	0	0.266	0	0	0	0.981019	-0.1339	0	0.021	0	0	0	0.992008	-0.0898	0	0.008	0	0	0	0.74026	-0.5641	0	0.287	0
MER5A1	DNA	hAT-Charlie	129S1_FR	0.0083882	0	0	0.190809	-1.3052	0	1.636	0	0	0	0.00899101	-2.3612	0	5.506	0	0	0	0.632368	-0.6595	0	0.467	0	0	0	0.919081	-0.2888	0	0.086	0	0.076466	9.1159	0.000999001	24.8713	60	5.112	11.7371
L3	LINE	CR1	129S1_FR	0.00769989	0	0	0.407592	-0.958	0	0.881	0	0	0	0.0549451	-1.723	0	2.977	0	0	0	0.766234	-0.5143	0	0.266	0	0	0	0.95005	-0.2293	0	0.05	0	0	0	0.0559441	-1.7058	0	2.857	0
X2a_DNA	DNA	NA	129S1_FR	0.000246532	0	0	0.953047	-0.2161	0	0.05	0	0	0	0.841159	-0.4227	0	0.168	0	0	0	0.984016	-0.1275	0	0.016	0	0	0	0.997003	-0.0548	0	0.003	0	0	0	0.863137	-0.3795	0	0.151	0
L1Lx_III	LINE	L1	129S1_FR	0.375923	0.204136	0.543026	0.221778	0.9235	15	11.856	1.26518	0.00402786	0.0107146	0.000999001	-5.686	2	37.951	0.0526995	0.587884	1.56384	0.347652	-0.7553	2	3.43	0.58309	0	0	0.525475	-0.8067	0	0.646	0	0.075477	0.200778	0.000999001	-5.2848	5	35.725	0.139958
MLT1E2	LTR	ERVL-MaLR	129S1_FR	0.00814971	0	0	0.478521	-0.8503	0	0.747	0	0	0	0.0839161	-1.577	0	2.587	0	0	0	0.8002	-0.4723	0	0.222	0	0	0	0.959041	-0.2023	0	0.043	0	0	0	0.0809191	-1.5563	0	2.524	0
ORR1A3-int	LTR	ERVL-MaLR	129S1_FR	0.0371682	0.0136403	0.366988	0.180819	-1.1004	5	8.131	0.614931	0.128661	3.46158	0.000999001	5.9514	57	26.55	2.14689	0.029244	0.786802	0.437562	0.3666	3	2.434	1.23254	0.0111435	0.299813	0.353646	0.8692	1	0.434	2.30415	0.0736689	1.98204	0.000999001	4.8336	49	24.938	1.96487
MT2_Mm	LTR	ERVL	129S1_FR	0.0425276	0.0363273	0.854205	0.632368	-0.1146	2	2.17	0.921659	0.0831847	1.95602	0.0509491	2.0913	12	6.602	1.81763	0	0	0.574426	-0.7314	0	0.578	0	0	0	0.92008	-0.2895	0	0.083	0	0.246722	5.80146	0.000999001	11.917	36	6.163	5.84131
MERVL-int	LTR	ERVL	129S1_FR	0.104944	0.0503426	0.479708	0.106893	1.7984	3	1.119	2.68097	0.0113762	0.108402	0.116883	-1.4375	1	3.6	0.277778	0	0	0.72028	-0.577	0	0.324	0	0	0	0.945055	-0.2354	0	0.058	0	0.656776	6.25834	0.002997	3.6477	10	3.346	2.98864
L1MC5a	LINE	L1	129S1_FR	0.0137684	0	0	0.215784	-1.2639	0	1.455	0	0	0	0.00999001	-2.199	0	4.682	0	0.0278213	2.02067	0.328671	0.9312	1	0.403	2.48139	0	0	0.904096	-0.3257	0	0.096	0	0.00290534	0.211015	0.0739261	-1.6096	1	4.498	0.222321
MER63D	DNA	hAT-Tip100	129S1_FR	0.00433432	0	0	0.58042	-0.7292	0	0.556	0	0	0	0.171828	-1.3341	0	1.771	0	0	0	0.837163	-0.4272	0	0.174	0	0	0	0.969031	-0.1761	0	0.032	0	0.028358	6.54265	0.000999001	11.524	16	1.594	10.0376
LTR72_RN	LTR	ERV1	129S1_FR	0.0064081	0.160215	25.0019	0.000999001	23.0398	19	0.619	30.6947	0	0	0.118881	-1.4748	0	2.104	0	0	0	0.813187	-0.4609	0	0.203	0	0	0	0.956044	-0.2101	0	0.046	0	0	0	0.120879	-1.468	0	2.009	0
MER81	DNA	hAT-Blackjack	129S1_FR	0.000439869	0	0	0.888112	-0.3412	0	0.12	0	0	0	0.683317	-0.6259	0	0.382	0	0	0	0.964036	-0.1932	0	0.036	0	0	0	0.998002	-0.0447	0	0.002	0	0	0	0.716284	-0.5819	0	0.336	0
MERVL_2A-int	LTR	ERVL	129S1_FR	0.140073	0.00787481	0.0562193	0.130869	-1.3664	1	3.461	0.288934	0.236489	1.68833	0.0579421	-1.5822	6	11.336	0.529287	0	0	0.372627	-0.9934	0	1.031	0	0	0	0.812188	-0.4508	0	0.216	0	0.337545	2.40978	0.301698	-0.7176	8	10.361	0.772126
L5	LINE	RTE-X	129S1_FR	0.000640707	0	0	0.931069	-0.2721	0	0.069	0	0	0	0.787213	-0.4827	0	0.237	0	0	0	0.978022	-0.1499	0	0.022	0	0	0	0.999001	-0.0316	0	0.001	0	0	0	0.804196	-0.465	0	0.22	0
ORSL	DNA	hAT-Tip100	129S1_FR	0.000914027	0	0	0.854146	-0.4014	0	0.155	0	0	0	0.624376	-0.6852	0	0.459	0	0	0	0.97003	-0.1731	0	0.031	0	0	0	0.995005	-0.0709	0	0.005	0	0	0	0.631369	-0.6759	0	0.473	0
Tigger14a	DNA	TcMar-Tigger	129S1_FR	0.00065613	0	0	0.897103	-0.3369	0	0.104	0	0	0	0.753247	-0.519	0	0.29	0	0	0	0.97003	-0.1731	0	0.031	0	0	0	0.994006	-0.0777	0	0.006	0	0	0	0.718282	-0.5832	0	0.327	0
L1MA6	LINE	L1	129S1_FR	0.0659453	0	0	0.013986	-2.2395	0	4.88	0	0	0	0.000999001	-4.0183	0	16.322	0	0	0	0.22977	-1.2144	0	1.496	0	0	0	0.764236	-0.5113	0	0.274	0	0	0	0.000999001	-3.7768	0	15.011	0
L1MB4	LINE	L1	129S1_FR	0.0259902	0	0	0.106893	-1.499	0	2.13	0	0	0	0.001998	-2.7782	0	6.99	0	0	0	0.53047	-0.7852	0	0.652	0	0	0	0.889111	-0.3422	0	0.119	0	0.0247572	0.952559	0.124875	-1.3285	3	6.563	0.457108
B2_Mm1t	SINE	B2	129S1_FR	0.162384	0.387413	2.38578	0.000999001	6.686	51	20.767	2.45582	0.522178	3.21569	0.000999001	17.2884	209	66.893	3.12439	0.255925	1.57604	0.0799201	1.6989	10	5.925	1.68776	0.816904	5.03068	0.001998	4.458	6	1.126	5.3286	0.184736	1.13765	0.0689311	1.565	75	62.449	1.20098
RMER17B	LTR	ERVK	129S1_FR	0.0466064	0.421396	9.0416	0.000999001	16.5526	24	1.832	13.1004	0.166716	3.57711	0.000999001	5.3758	19	5.933	3.20243	0	0	0.535465	-0.8015	0	0.603	0	0	0	0.915085	-0.2925	0	0.091	0	0.0433946	0.931088	0.211788	-1.0474	3	5.525	0.542986
MLTR11A	LTR	ERVK	129S1_FR	0.0259149	0	0	0.144855	-1.3685	0	1.783	0	0	0	0.003996	-2.3398	0	5.457	0	0	0	0.631369	-0.6914	0	0.459	0	0	0	0.927073	-0.2634	0	0.081	0	0	0	0.004995	-2.3102	0	5.184	0
RLTR31_Mur	LTR	ERVK	129S1_FR	0.0048368	0	0	0.736264	-0.5558	0	0.298	0	0	0	0.395604	-0.9753	0	0.913	0	0	0	0.918082	-0.2935	0	0.085	0	0	0	0.99001	-0.1005	0	0.01	0	0	0	0.453546	-0.8809	0	0.82	0
RLTR11A	LTR	ERVK	129S1_FR	0.0355417	0	0	0.0979021	-1.5209	0	2.209	0	0	0	0.002997	-2.6347	0	6.851	0	0	0	0.53047	-0.8019	0	0.64	0	0	0	0.886114	-0.3498	0	0.12	0	0	0	0.00599401	-2.5436	0	6.615	0
MER33	DNA	hAT-Charlie	129S1_FR	0.0117425	0	0	0.243756	-1.1899	0	1.395	0	0	0	0.00599401	-2.2913	0	4.729	0	0.0142268	1.21156	0.321678	0.8996	1	0.405	2.46914	0.0831476	7.0809	0.0759241	3.367	1	0.077	12.987	0	0	0.00999001	-2.1283	0	4.308	0
hAT-5_Mam	DNA	hAT-Tag1	129S1_FR	0.000644878	0	0	0.934066	-0.2588	0	0.07	0	0	0	0.815185	-0.4456	0	0.21	0	0	0	0.987013	-0.1147	0	0.013	0	0	0	0.999001	-0.0316	0	0.001	0	0	0	0.81019	-0.4722	0	0.199	0
L1MA4A	LINE	L1	129S1_FR	0.0294657	0	0	0.0939061	-1.5145	0	2.328	0	0	0	0.001998	-2.8829	0	7.78	0	0	0	0.4995	-0.8339	0	0.695	0	0	0	0.887113	-0.3438	0	0.123	0	0.0245717	0.83391	0.597403	-0.0386	7	7.102	0.985638
Charlie1a	DNA	hAT-Charlie	129S1_FR	0.0213948	0	0	0.173826	-1.3189	0	1.675	0	0	0	0.001998	-2.3812	0	5.58	0	0	0	0.586414	-0.7381	0	0.53	0	0	0	0.907093	-0.3123	0	0.098	0	0.0143876	0.672481	0.236763	-1.0034	3	5.29	0.567108
L1MC5	LINE	L1	129S1_FR	0.0169522	0.0199214	1.17515	0.232767	1.1002	3	1.624	1.84729	0	0	0.004995	-2.3682	0	5.277	0	0	0	0.633367	-0.6645	0	0.482	0	0	0	0.926074	-0.2724	0	0.078	0	0	0	0.00799201	-2.1965	0	4.898	0
MER92B	LTR	ERV1	129S1_FR	0.00130908	0	0	0.9001	-0.3255	0	0.105	0	0	0	0.672328	-0.6392	0	0.39	0	0	0	0.962038	-0.1942	0	0.04	0	0	0	0.994006	-0.0777	0	0.006	0	0	0	0.716284	-0.5874	0	0.326	0
MTB_Mm	LTR	ERVL-MaLR	129S1_FR	0.0718301	0.0186089	0.259069	0.0679321	-1.6384	1	4.406	0.226963	0	0	0.000999001	-3.8109	0	14.538	0	0.0758764	1.05633	0.148851	1.5083	3	1.288	2.32919	0	0	0.765235	-0.5179	0	0.271	0	0	0	0.000999001	-3.6597	0	13.416	0
RLTR31D_MM	LTR	ERVK	129S1_FR	0.0252834	0.00389053	0.153877	0.0559441	-1.6624	1	4.625	0.216216	0	0	0.000999001	-3.9171	0	15.176	0	0.0565911	2.23827	0.582418	-0.3311	1	1.402	0.713267	0	0	0.782218	-0.4927	0	0.245	0	0.00693881	0.274441	0.030969	-1.9451	7	14.207	0.492715
L1MEh	LINE	L1	129S1_FR	0.00117472	0	0	0.901099	-0.3183	0	0.106	0	0	0	0.661339	-0.6505	0	0.414	0	0	0	0.961039	-0.1952	0	0.042	0	0	0	0.991009	-0.0953	0	0.009	0	0	0	0.672328	-0.6296	0	0.396	0
MER119	DNA	hAT-Charlie	129S1_FR	0.00197757	0	0	0.811189	-0.4632	0	0.206	0	0	0	0.532468	-0.8013	0	0.617	0	0	0	0.948052	-0.2269	0	0.056	0	0	0	0.988012	-0.1102	0	0.012	0	0	0	0.506494	-0.8288	0	0.683	0
RLTR13B1	LTR	ERVK	129S1_FR	0.0147557	0	0	0.621379	-0.6932	0	0.472	0	0	0	0.187812	-1.274	0	1.629	0	0	0	0.87013	-0.3708	0	0.143	0	0	0	0.982018	-0.1353	0	0.018	0	0.0203528	1.37932	0.021978	2.8236	5	1.532	3.26371
MTE-int	LTR	ERVL-MaLR	129S1_FR	0.0683994	0.557377	8.14886	0.000999001	22.9391	52	4.296	12.1043	0	0	0.000999001	-3.7207	0	13.746	0	0.277581	4.05824	0.132867	1.5558	3	1.232	2.43506	0	0	0.804196	-0.4572	0	0.224	0	0.27219	3.97942	0.000999001	6.6293	37	12.909	2.86622
Lx4A	LINE	L1	129S1_FR	0.233074	0.0367491	0.157672	0.002997	-2.615	1	8.966	0.111532	0.335006	1.43734	0.0989011	1.3899	37	29.202	1.26704	0.328323	1.40867	0.023976	2.6539	7	2.691	2.60126	0	0	0.601399	-0.6992	0	0.514	0	0.00429619	0.0184327	0.000999001	-4.7159	3	27.172	0.110408
L1MB2	LINE	L1	129S1_FR	0.0249227	0.0266712	1.07016	0.607393	0	2	2	1	0	0	0.002997	-2.5683	0	6.479	0	0.0534296	2.14381	0.123876	1.8147	2	0.604	3.31126	0	0	0.876124	-0.3662	0	0.131	0	0	0	0.003996	-2.4155	0	6.033	0
MER21C	LTR	ERVL	129S1_FR	0.0136789	0.0115779	0.846404	0.679321	-0.1385	1	1.147	0.87184	0	0	0.024975	-1.9487	0	3.842	0	0	0	0.728272	-0.5611	0	0.318	0	0.315447	23.0609	0.000999001	11.4614	3	0.068	44.1176	0	0	0.02997	-1.8608	0	3.547	0
RLTR13C2	LTR	ERVK	129S1_FR	0.019555	0.413662	21.1538	0.000999001	37.655	32	0.654	48.9297	0	0	0.104895	-1.496	0	2.235	0	0	0	0.843157	-0.4195	0	0.166	0	0	0	0.948052	-0.2259	0	0.054	0	0.109228	5.5857	0.000999001	4.8193	9	2.02	4.45545
IAP1-MM_LTR	LTR	ERVK	129S1_FR	0.00510683	0	0	0.722278	-0.5621	0	0.327	0	0	0	0.366633	-1.0072	0	1.034	0	0	0	0.901099	-0.3279	0	0.101	0	0	0	0.985015	-0.1233	0	0.015	0	0.052837	10.3463	0.000999001	10.7666	12	1.016	11.811
MamRTE1	LINE	RTE-BovB	129S1_FR	0.00139664	0	0	0.83017	-0.4416	0	0.178	0	0	0	0.585415	-0.7219	0	0.557	0	0	0	0.963037	-0.1914	0	0.039	0	0	0	0.993007	-0.0839	0	0.007	0	0	0	0.609391	-0.6859	0	0.508	0
L1MEc	LINE	L1	129S1_FR	0.0307561	0	0	0.100899	-1.4805	0	2.303	0	0	0	0.000999001	-2.7773	0	7.608	0	0	0	0.496503	-0.8461	0	0.711	0	0	0	0.883117	-0.3509	0	0.127	0	0	0	0.001998	-2.6439	0	7.111	0
RLTR25A	LTR	ERVK	129S1_FR	0.0239678	0.0157496	0.657115	0.003996	3.8247	7	1.867	3.74933	0.220002	9.17905	0.000999001	21.8836	58	5.938	9.7676	0.0673403	2.80961	0.0809191	2.2146	2	0.494	4.04858	0	0	0.9001	-0.3231	0	0.107	0	0.000927236	0.0386866	0.025974	-1.961	1	5.535	0.180668
MLT1K	LTR	ERVL-MaLR	129S1_FR	0.00508065	0	0	0.498501	-0.8449	0	0.706	0	0	0	0.0949051	-1.5488	0	2.286	0	0	0	0.799201	-0.4749	0	0.218	0	0	0	0.958042	-0.2049	0	0.044	0	0.00426528	0.839515	0.391608	0.4568	3	2.307	1.30039
MLT1C	LTR	ERVL-MaLR	129S1_FR	0.0225162	0.00768732	0.341413	0.325674	-0.8673	1	2.343	0.426803	0	0	0.000999001	-2.7338	0	7.865	0	0	0	0.4995	-0.8212	0	0.723	0	0	0	0.873127	-0.3683	0	0.137	0	0.0302897	1.34524	0.000999001	9.5958	33	7.254	4.54921
MER89	LTR	ERV1	129S1_FR	0.00438066	0	0	0.698302	-0.5932	0	0.358	0	0	0	0.291708	-1.1278	0	1.219	0	0	0	0.904096	-0.3207	0	0.099	0	0	0	0.983017	-0.1283	0	0.018	0	0	0	0.303696	-1.0984	0	1.179	0
IAPEY_LTR	LTR	ERVK	129S1_FR	0.00740028	0	0	0.638362	-0.6607	0	0.464	0	0	0	0.23976	-1.1893	0	1.507	0	0	0	0.865135	-0.381	0	0.146	0	0	0	0.979021	-0.1434	0	0.022	0	0	0	0.250749	-1.1706	0	1.407	0
L1MA9	LINE	L1	129S1_FR	0.039977	0	0	0.0509491	-1.7257	0	3.123	0	0	0	0.000999001	-3.1563	0	10.168	0	0.0336701	0.842237	0.603397	0.0759	1	0.926	1.07991	0	0	0.826174	-0.4305	0	0.195	0	0.00811331	0.202949	0.00599401	-2.4656	2	9.579	0.20879
RLTRETN_Mm	LTR	ERVK	129S1_FR	0.0159801	0.0227807	1.42557	0.300699	0.8147	2	1.102	1.81488	0.0230555	1.44277	0.304695	0.7041	5	3.673	1.36129	0	0	0.728272	-0.5521	0	0.32	0	0.288874	18.0771	0.043956	4.1457	1	0.047	21.2766	0.0505653	3.16427	0.002997	3.5988	10	3.365	2.97177
MER53	DNA	hAT-Blackjack	129S1_FR	0.00549595	0.0129372	2.35395	0.268731	0.9657	2	1.043	1.91755	0	0	0.02997	-1.8735	0	3.38	0	0	0	0.764236	-0.5187	0	0.269	0	0	0	0.933067	-0.2678	0	0.067	0	0.00248808	0.452712	0.196803	-1.1794	1	3.006	0.332668
MURVY-LTR	LTR	ERV1	129S1_FR	0.00959461	0	0	0.545455	-0.7892	0	0.581	0	0	0	0.147852	-1.3949	0	1.906	0	0	0	0.837163	-0.4245	0	0.177	0	0	0	0.968032	-0.177	0	0.034	0	0.0894473	9.32267	0.000999001	16.6684	25	1.869	13.3761
RLTR53_Mm	LTR	ERVK	129S1_FR	0.00494085	0	0	0.696304	-0.6073	0	0.362	0	0	0	0.292707	-1.122	0	1.204	0	0	0	0.883117	-0.3551	0	0.123	0	0	0	0.986014	-0.1191	0	0.014	0	0	0	0.330669	-1.0529	0	1.084	0
L1MB5	LINE	L1	129S1_FR	0.0273773	0	0	0.103896	-1.5587	0	2.183	0	0	0	0.000999001	-2.7014	0	7.151	0	0.0595946	2.17679	0.131868	1.6951	2	0.638	3.1348	0	0	0.889111	-0.3394	0	0.122	0	0	0	0.002997	-2.6285	0	6.494	0
MER46C	DNA	TcMar-Tigger	129S1_FR	0.00203869	0	0	0.775225	-0.5033	0	0.256	0	0.000779586	0.382396	0.608392	0.1492	1	0.869	1.15075	0	0	0.917083	-0.2928	0	0.088	0	0	0	0.991009	-0.0953	0	0.009	0	0	0	0.451548	-0.8796	0	0.827	0
MER74A	LTR	ERVL	129S1_FR	0.00417596	0	0	0.711289	-0.5783	0	0.352	0	0	0	0.288711	-1.0996	0	1.213	0	0	0	0.89011	-0.3426	0	0.116	0	0	0	0.976024	-0.1567	0	0.024	0	0	0	0.34965	-1.0367	0	1.029	0
RMER17C2	LTR	ERVK	129S1_FR	0.0203459	0	0	0.102897	-1.4841	0	2.375	0	0.0274876	1.35102	0.433566	0.2672	8	7.258	1.10223	0	0	0.509491	-0.8083	0	0.672	0	0	0	0.893107	-0.3349	0	0.115	0	0.00545524	0.268125	0.270729	0.7713	9	6.978	1.28977
RMER10A	LTR	ERVL	129S1_FR	0.0426451	0.618079	14.4936	0.000999001	20.633	42	3.315	12.6697	0.20083	4.70934	0.000999001	8.6118	39	10.869	3.58819	0	0	0.371628	-1.0007	0	0.975	0	0.372021	8.72366	0.170829	1.849	1	0.188	5.31915	0.221949	5.20457	0.000999001	19.7421	73	10.073	7.2471
MLT1F1	LTR	ERVL-MaLR	129S1_FR	0.00759185	0	0	0.438561	-0.92	0	0.809	0	0	0	0.0789211	-1.565	0	2.619	0	0.112076	14.7626	0.001998	5.8314	3	0.222	13.5135	0	0	0.954046	-0.2172	0	0.047	0	0	0	0.0839161	-1.5868	0	2.493	0
L1MC4	LINE	L1	129S1_FR	0.0395353	0	0	0.010989	-2.1514	0	4.356	0	0	0	0.000999001	-3.6831	0	13.944	0	0.00442612	0.111954	0.622378	-0.2791	1	1.333	0.750188	0	0	0.801199	-0.4751	0	0.221	0	0.00131358	0.0332256	0.000999001	-3.2951	1	13.17	0.0759301
L1MD1	LINE	L1	129S1_FR	0.0201235	0	0	0.232767	-1.1765	0	1.461	0	0	0	0.011988	-2.166	0	4.736	0	0	0	0.676324	-0.6185	0	0.399	0	0	0	0.926074	-0.2788	0	0.076	0	0	0	0.012987	-2.1188	0	4.42	0
L1MA5A	LINE	L1	129S1_FR	0.0104248	0	0	0.504496	-0.8398	0	0.7	0	0	0	0.0969031	-1.5332	0	2.325	0	0	0	0.808192	-0.4656	0	0.209	0	0	0	0.965035	-0.1904	0	0.035	0	0	0	0.120879	-1.4808	0	2.099	0
L1MdTf_II	LINE	L1	129S1_FR	0.315951	0.300696	0.951716	0.413586	-0.7006	1	1.948	0.513347	0.270343	0.855648	0.443556	0.2794	7	6.293	1.11235	0	0	0.562438	-0.7541	0	0.583	0	0	0	0.899101	-0.3261	0	0.107	0	0.136458	0.431896	0.142857	-1.2621	3	5.983	0.501421
RMER4A	LTR	ERVK	129S1_FR	0.0214872	0	0	0.165834	-1.3405	0	1.798	0	0	0	0.00699301	-2.381	0	5.716	0	0.481657	22.416	0.000999001	16.1391	12	0.492	24.3902	0	0	0.906094	-0.3142	0	0.099	0	0	0	0.001998	-2.4247	0	5.449	0
RLTR20B5_MM	LTR	ERVK	129S1_FR	0.0100049	0	0	0.538462	-0.7826	0	0.641	0	0.00789692	0.789306	0.371628	-0.7725	1	2.155	0.464037	0	0	0.827173	-0.4389	0	0.189	0	0	0	0.962038	-0.1986	0	0.038	0	0	0	0.134865	-1.358	0	1.969	0
RLTR9E	LTR	ERVK	129S1_FR	0.0168093	0	0	0.381618	-0.9805	0	0.945	0	0	0	0.044955	-1.8295	0	3.301	0	0	0	0.749251	-0.5339	0	0.287	0	0	0	0.948052	-0.2341	0	0.052	0	0.251018	14.9333	0.000999001	23.4854	46	3.089	14.8916
RLTR20B3A_MM	LTR	ERVK	129S1_FR	0.00826061	0	0	0.611389	-0.7054	0	0.493	0	0	0	0.173826	-1.3488	0	1.704	0	0	0	0.848152	-0.4012	0	0.167	0	0	0	0.97003	-0.171	0	0.032	0	0	0	0.228771	-1.1828	0	1.562	0
RLTR20C1_MM	LTR	ERVK	129S1_FR	0.013022	0.00623423	0.478745	0.166833	-1.1621	2	4.634	0.431593	0.0020789	0.159645	0.000999001	-3.0655	3	15.431	0.194414	0	0	0.246753	-1.1941	0	1.443	0	0	0	0.779221	-0.5008	0	0.249	0	0.0557269	4.27943	0.000999001	13.8011	66	14.008	4.71159
RLTR12BD_Mm	LTR	ERVK	129S1_FR	0.00925941	0	0	0.476523	-0.8678	0	0.714	0	0	0	0.0849151	-1.559	0	2.431	0	0	0	0.789211	-0.4808	0	0.246	0	0	0	0.963037	-0.1934	0	0.038	0	0	0	0.104895	-1.5269	0	2.302	0
MTB	LTR	ERVL-MaLR	129S1_FR	0.109604	0.748951	6.83327	0.000999001	13.6126	42	6.476	6.48548	0	0	0.000999001	-4.7339	0	20.795	0	0	0	0.145854	-1.4274	0	1.923	0	0	0	0.699301	-0.6044	0	0.354	0	0.301104	2.74721	0.000999001	9.314	61	19.413	3.14222
L1MC2	LINE	L1	129S1_FR	0.021629	0.0165465	0.765013	0.552448	-0.414	1	1.511	0.661813	0	0	0.003996	-2.2513	0	5.065	0	0	0	0.631369	-0.6871	0	0.456	0	0	0	0.924076	-0.283	0	0.078	0	0.00800513	0.370111	0.0539461	-1.6441	1	4.644	0.215332
RLTR12H	LTR	ERVK	129S1_FR	0.00218691	0	0	0.891109	-0.3447	0	0.112	0	0	0	0.651349	-0.6586	0	0.423	0	0	0	0.974026	-0.1633	0	0.026	0	0	0	0.996004	-0.0633	0	0.004	0	0	0	0.697303	-0.5942	0	0.361	0
L2	LINE	L2	129S1_FR	0.0294999	0	0	0.0579421	-1.6615	0	3.04	0	0.00551485	0.186945	0.0859141	-1.4656	5	9.614	0.520075	0.132942	4.50652	0.001998	4.4395	5	0.905	5.52486	0	0	0.85015	-0.4051	0	0.162	0	0.0011745	0.0398137	0.000999001	-2.6733	1	9.145	0.109349
MARNA	DNA	TcMar-Mariner	129S1_FR	0.00153981	0	0	0.813187	-0.4465	0	0.217	0	0	0	0.51049	-0.8064	0	0.695	0	0.0143849	9.342	0.0649351	3.6436	1	0.066	15.1515	0	0	0.99001	-0.1005	0	0.01	0	0	0	0.553447	-0.7862	0	0.571	0
L1MB8	LINE	L1	129S1_FR	0.0529927	0	0	0.010989	-2.0164	0	3.975	0	0.0332335	0.627133	0.000999001	-2.9905	2	12.846	0.15569	0	0	0.31968	-1.0712	0	1.147	0	0.384879	7.26287	0.187812	1.6994	1	0.21	4.7619	0	0	0.000999001	-3.541	0	12.106	0
RLTR18B	LTR	ERVK	129S1_FR	0.0113612	0	0	0.472527	-0.877	0	0.738	0	0	0	0.0769231	-1.5411	0	2.437	0	0	0	0.807193	-0.4679	0	0.212	0	0	0	0.964036	-0.1906	0	0.037	0	0	0	0.108891	-1.5094	0	2.271	0
L1MC4a	LINE	L1	129S1_FR	0.0171	0	0	0.204795	-1.254	0	1.532	0	0	0	0.003996	-2.2674	0	5.081	0	0	0	0.608392	-0.7054	0	0.496	0	0	0	0.919081	-0.2915	0	0.084	0	0.0037553	0.219609	0.0619381	-1.6797	1	4.738	0.21106
IAPLTR2_Mm	LTR	ERVK	129S1_FR	0.0183657	0	0	0.318681	-1.0542	0	1.162	0	0.0732667	3.98932	0.000999001	4.9704	13	3.532	3.68063	0	0	0.686314	-0.609	0	0.388	0	0	0	0.95005	-0.2251	0	0.052	0	0.0290534	1.58194	0.123876	1.502	6	3.347	1.79265
MMETn-int	LTR	ERVK	129S1_FR	0.0616282	0.135137	2.19279	0.467532	0.4651	1	0.631	1.58479	0.0914281	1.48354	0.168831	1.2344	4	2.182	1.83318	0	0	0.83017	-0.4318	0	0.186	0	0	0	0.956044	-0.2144	0	0.044	0	0.426436	6.91949	0.000999001	15.3253	24	2.03	11.8227
ETnERV-int	LTR	ERVK	129S1_FR	0.0453815	0	0	0.648352	-0.672	0	0.422	0	0.0524921	1.15669	0.391608	0.5587	2	1.347	1.48478	0	0	0.87013	-0.3777	0	0.136	0	0	0	0.979021	-0.1464	0	0.021	0	0.106555	2.34798	0.003996	4.1621	6	1.302	4.60829
Lx2	LINE	L1	129S1_FR	0.381239	0.291321	0.764144	0.035964	-1.8908	7	14.224	0.492126	1.77652	4.65986	0.000999001	21.7254	190	46.079	4.12335	0.400722	1.05111	0.40959	-0.5621	3	4.169	0.719597	0	0	0.492507	-0.8379	0	0.735	0	0	0	0.000999001	-6.702	0	42.992	0
RLTR6B_Mm	LTR	ERV1	129S1_FR	0.0122143	0.051655	4.22907	0.0959041	2.1041	2	0.488	4.09836	0.0321652	2.63341	0.0789211	1.9199	4	1.578	2.53485	0.17989	14.7279	0.010989	4.9926	2	0.138	14.4928	0	0	0.976024	-0.1567	0	0.024	0	0.151819	12.4297	0.000999001	14.9597	20	1.46	13.6986
RLTR6-int	LTR	ERV1	129S1_FR	0.0673209	0.0380616	0.565375	0.343656	0.8448	1	0.431	2.32019	0.0270545	0.401874	0.424575	0.4579	2	1.459	1.3708	0.957307	14.22	0.00799201	5.3838	2	0.118	16.9492	0	0	0.965035	-0.1878	0	0.036	0	0.98168	14.5821	0.000999001	8.5862	11	1.373	8.01165
L2a	LINE	L2	129S1_FR	0.0220837	0	0	0.041958	-1.7944	0	3.226	0	0	0	0.000999001	-3.213	0	10.521	0	0.0245017	1.1095	0.622378	0.0536	1	0.948	1.05485	0	0	0.855145	-0.3904	0	0.159	0	0.00236445	0.107068	0.002997	-2.7167	1	9.643	0.103702
Lx5b	LINE	L1	129S1_FR	0.151676	0	0	0.002997	-2.3852	0	5.858	0	0.0363518	0.239668	0.0669331	-1.5766	12	18.641	0.643742	0.227787	1.5018	0.48951	-0.539	1	1.709	0.585138	0	0	0.758242	-0.523	0	0.282	0	0	0	0.000999001	-4.2892	0	17.614	0
MLT2D	LTR	ERVL	129S1_FR	0.00919959	0	0	0.424575	-0.9182	0	0.898	0	0	0	0.0509491	-1.7201	0	3.079	0	0.159973	17.3891	0.001998	5.2036	3	0.279	10.7527	0	0	0.943057	-0.2436	0	0.058	0	0.0011745	0.127669	0.18981	-1.1823	1	3.039	0.329056
Charlie29b	DNA	hAT-Charlie	129S1_FR	0.00118819	0	0	0.879121	-0.343	0	0.14	0	0	0	0.634366	-0.6827	0	0.453	0	0	0	0.962038	-0.1942	0	0.04	0	0	0	0.992008	-0.0898	0	0.008	0	0	0	0.657343	-0.6436	0	0.419	0
L1_Mur2	LINE	L1	129S1_FR	0.425922	0.452474	1.06234	0.000999001	4.5274	36	17.434	2.06493	1.72953	4.06067	0.000999001	22.791	221	56.419	3.91712	0	0	0.00699301	-2.2723	0	5.086	0	0	0	0.372627	-0.9841	0	0.964	0	0.467991	1.09877	0.024975	2.1596	68	52.35	1.29895
RLTR11C_MM	LTR	ERVK	129S1_FR	0.0113911	0.0262025	2.30026	0.143856	1.5973	2	0.678	2.94985	0	0	0.108891	-1.4784	0	2.187	0	0.0899451	7.89607	0.014985	4.1959	2	0.19	10.5263	0	0	0.953047	-0.222	0	0.047	0	0	0	0.123876	-1.4197	0	2.071	0
RLTR13B2	LTR	ERVK	129S1_FR	0.00939936	0	0	0.77023	-0.5071	0	0.265	0	0.0237918	2.53122	0.200799	1.2773	2	0.859	2.32829	0	0	0.926074	-0.2758	0	0.078	0	0	0	0.986014	-0.1191	0	0.014	0	0	0	0.42957	-0.9277	0	0.829	0
RLTR10C	LTR	ERVK	129S1_FR	0.0286039	0.0166402	0.581747	0.569431	-0.3844	1	1.47	0.680272	0.0515682	1.80284	0.0959041	1.5464	8	4.632	1.72712	0.278213	9.72642	0.001998	5.1532	4	0.469	8.52878	0.34802	12.1669	0.0869131	3.0856	1	0.089	11.236	0.11252	3.93373	0.000999001	5.3611	16	4.401	3.63554
UCON4	DNA	Kolobok	129S1_FR	0.000296665	0	0	0.954046	-0.2172	0	0.047	0	0	0	0.858142	-0.3902	0	0.156	0	0	0	0.986014	-0.1158	0	0.015	0	0	0	0.994006	-0.0777	0	0.006	0	0	0	0.847153	-0.4151	0	0.16	0
L1ME4c	LINE	L1	129S1_FR	0.00652023	0	0	0.478521	-0.8683	0	0.742	0	0	0	0.0989011	-1.5025	0	2.229	0	0	0	0.835165	-0.4231	0	0.182	0	0	0	0.956044	-0.2144	0	0.044	0	0.00242627	0.372113	0.35964	-0.783	1	2.139	0.467508
Lx3_Mus	LINE	L1	129S1_FR	0.30936	0.0764982	0.247279	0.016983	-2.0384	3	9.215	0.325556	0.246017	0.795247	0.391608	-0.3674	28	30.04	0.932091	0	0	0.0819181	-1.6085	0	2.631	0	0	0	0.606394	-0.6919	0	0.503	0	0	0	0.000999001	-5.5076	0	28.025	0
MLT2B3	LTR	ERVL	129S1_FR	0.00269807	0	0	0.715285	-0.5793	0	0.333	0	0	0	0.365634	-1.0043	0	0.976	0	0	0	0.922078	-0.2795	0	0.083	0	0	0	0.984016	-0.1275	0	0.016	0	0	0	0.380619	-1.0026	0	0.935	0
L1MA10	LINE	L1	129S1_FR	0.0058853	0	0	0.553447	-0.766	0	0.604	0	0.00144368	0.245302	0.390609	-0.7318	1	2.045	0.488998	0	0	0.83017	-0.4319	0	0.189	0	0	0	0.974026	-0.1633	0	0.026	0	0	0	0.172827	-1.3261	0	1.839	0
L1M3	LINE	L1	129S1_FR	0.0652092	0.0313118	0.480174	0.0699301	-1.5628	2	5.76	0.347222	0.0097737	0.149882	0.00599401	-2.4536	8	18.611	0.429853	0.0102749	0.157569	0.466533	-0.5804	1	1.767	0.565931	0	0	0.724276	-0.579	0	0.319	0	0	0	0.000999001	-4.0756	0	17.256	0
Charlie4a	DNA	hAT-Charlie	129S1_FR	0.00489508	0	0	0.616384	-0.7052	0	0.474	0	0	0	0.197802	-1.2672	0	1.566	0	0	0	0.861139	-0.3919	0	0.146	0	0	0	0.971029	-0.17	0	0.03	0	0.0172775	3.52956	0.176823	1.2351	3	1.47	2.04082
Tigger5a_Glire	DNA	TcMar-Tigger	129S1_FR	0.00586116	0	0	0.486513	-0.8652	0	0.692	0	0	0	0.0739261	-1.6123	0	2.388	0	0	0	0.814186	-0.4593	0	0.202	0	0	0	0.963037	-0.1934	0	0.038	0	0	0	0.118881	-1.4437	0	2.188	0
MER5B	DNA	hAT-Charlie	129S1_FR	0.00548841	0	0	0.356643	-1.0194	0	0.992	0	0	0	0.034965	-1.8438	0	3.247	0	0	0	0.748252	-0.5387	0	0.289	0	0	0	0.943057	-0.2457	0	0.057	0	0	0	0.044955	-1.7748	0	3.196	0
L1ME2	LINE	L1	129S1_FR	0.0162431	0	0	0.330669	-1.0618	0	1.163	0	0	0	0.017982	-2.0058	0	3.993	0	0	0	0.689311	-0.6154	0	0.364	0	0	0	0.928072	-0.2746	0	0.074	0	0.00292079	0.179817	0.133866	-1.3615	1	3.695	0.270636
Tigger17a	DNA	TcMar-Tigger	129S1_FR	0.00906871	0	0	0.566434	-0.7536	0	0.596	0	0	0	0.128871	-1.4567	0	2.001	0	0	0	0.81019	-0.4656	0	0.206	0	0	0	0.963037	-0.1959	0	0.037	0	0	0	0.154845	-1.3442	0	1.849	0
X12_DNA	DNA	TcMar-Tigger	129S1_FR	0.000774344	0	0	0.89011	-0.3384	0	0.12	0	0	0	0.672328	-0.6461	0	0.38	0	0	0	0.952048	-0.2244	0	0.048	0	0	0	0.995005	-0.0709	0	0.005	0	0	0	0.693307	-0.5996	0	0.367	0
Tigger2b	DNA	TcMar-Tigger	129S1_FR	0.00146978	0	0	0.892108	-0.3378	0	0.115	0	0	0	0.651349	-0.6485	0	0.431	0	0	0	0.966034	-0.185	0	0.035	0	0	0	0.99001	-0.1005	0	0.01	0	0	0	0.677323	-0.623	0	0.399	0
RMER19C	LTR	ERVK	129S1_FR	0.0483457	0	0	0.0699301	-1.6746	0	2.622	0	0	0	0.000999001	-2.9412	0	8.388	0	0.249285	5.15631	0.040959	2.5578	3	0.772	3.88601	0	0	0.865135	-0.3776	0	0.147	0	0	0	0.000999001	-2.7914	0	7.716	0
L1MEd	LINE	L1	129S1_FR	0.00873588	0	0	0.425574	-0.9302	0	0.869	0	0.0465442	5.32793	0.000999001	29.0679	51	2.706	18.847	0	0	0.757243	-0.5311	0	0.276	0	0	0	0.954046	-0.2172	0	0.047	0	0	0	0.0759241	-1.5935	0	2.671	0
Lx3B	LINE	L1	129S1_FR	0.134112	0.159559	1.18974	0.357642	0.5223	6	4.856	1.23558	1.54856	11.5468	0.000999001	20.3661	96	15.957	6.01617	0	0	0.246753	-1.1544	0	1.441	0	0	0	0.772228	-0.5102	0	0.258	0	0.0666373	0.496879	0.000999001	5.9212	37	14.688	2.51906
HAL1ME	LINE	L1	129S1_FR	0.00280599	0	0	0.726274	-0.5648	0	0.323	0	0	0	0.363636	-1.0045	0	1.043	0	0	0	0.901099	-0.3236	0	0.104	0	0	0	0.976024	-0.1567	0	0.024	0	0	0	0.366633	-1.0045	0	1	0
MLT2C2	LTR	ERVL	129S1_FR	0.00395783	0	0	0.653347	-0.6532	0	0.429	0	0	0	0.267732	-1.1341	0	1.377	0	0.0330378	8.34747	0.134865	2.2933	1	0.142	7.04225	0	0	0.977023	-0.1534	0	0.023	0	0.0200901	5.07605	0.044955	2.3513	4	1.288	3.10559
RMER5	LTR	ERV1	129S1_FR	0.0727778	0.0221245	0.304	0.026973	-1.8895	1	5.29	0.189036	0.330357	4.53925	0.000999001	13.8951	74	17.375	4.25899	0	0	0.200799	-1.2676	0	1.647	0	0	0	0.74026	-0.5497	0	0.304	0	0	0	0.000999001	-4.0116	0	16.362	0
MT2B2	LTR	ERVL	129S1_FR	0.0218824	0.00548424	0.250623	0.364635	-0.7828	1	2.164	0.462107	0	0	0.002997	-2.7694	0	7.025	0	0.00221306	0.101134	0.450549	0.4927	1	0.61	1.63934	0	0	0.88012	-0.3604	0	0.126	0	0.00726335	0.331926	0.497502	0.157	7	6.586	1.06286
MER121	DNA	hAT	129S1_FR	0.00318517	0	0	0.672328	-0.6259	0	0.39	0	0	0	0.298701	-1.1121	0	1.228	0	0	0	0.883117	-0.3539	0	0.124	0	0	0	0.976024	-0.1567	0	0.024	0	0	0	0.332667	-1.0801	0	1.098	0
MER20	DNA	hAT-Charlie	129S1_FR	0.0187887	0.00904666	0.481496	0.473526	-0.5027	2	2.848	0.702247	0	0	0.000999001	-2.8357	0	9.065	0	0.018811	1.00119	0.551449	0.2055	1	0.806	1.24069	0	0	0.861139	-0.3835	0	0.152	0	0.00169993	0.0904765	0.000999001	-2.7423	1	8.544	0.117041
MLT1J-int	LTR	ERVL-MaLR	129S1_FR	0.0014808	0	0	0.852148	-0.4018	0	0.16	0	0	0	0.636364	-0.662	0	0.457	0	0	0	0.959041	-0.2067	0	0.041	0	0	0	0.994006	-0.0777	0	0.006	0	0	0	0.662338	-0.651	0	0.404	0
L1ME4a	LINE	L1	129S1_FR	0.00637003	0	0	0.511489	-0.8279	0	0.673	0	0	0	0.115884	-1.4556	0	2.144	0	0	0	0.812188	-0.4626	0	0.201	0	0	0	0.962038	-0.1986	0	0.038	0	0	0	0.148851	-1.39	0	2.011	0
L1ME3G	LINE	L1	129S1_FR	0.00718325	0	0	0.435564	-0.9119	0	0.813	0	0	0	0.0699301	-1.6663	0	2.633	0	0	0	0.781219	-0.4983	0	0.246	0	0	0	0.948052	-0.2341	0	0.052	0	0.00086542	0.120477	0.28971	-0.9564	1	2.481	0.403063
MMVL30-int	LTR	ERV1	129S1_FR	0.0236325	0.145028	6.13681	0.188811	1.3937	2	0.801	2.49688	0.0945898	4.00254	0.485514	0.2098	3	2.648	1.13293	0.603375	25.5316	0.000999001	15.8624	8	0.231	34.632	0	0	0.952048	-0.2202	0	0.05	0	0.368592	15.5968	0.000999001	13.802	24	2.438	9.84413
RLTR22_Mur	LTR	ERVK	129S1_FR	0.0437349	0	0	0.110889	-1.4869	0	2.071	0	0.105158	2.40443	0.128871	1.3605	10	6.623	1.50989	0	0	0.577423	-0.747	0	0.55	0	0	0	0.891109	-0.3332	0	0.12	0	0	0	0.001998	-2.3672	0	6.251	0
RLTR9D	LTR	ERVK	129S1_FR	0.00980559	0	0	0.519481	-0.8126	0	0.664	0	0	0	0.122877	-1.4645	0	2.001	0	0	0	0.84016	-0.4181	0	0.176	0	0	0	0.966034	-0.185	0	0.035	0	0.186374	19.007	0.000999001	42.5616	62	1.889	32.8216
RLTR17	LTR	ERVK	129S1_FR	0.0205424	0	0	0.362637	-0.9954	0	1.015	0	0.0245281	1.19402	0.222777	0.9808	5	3.241	1.54273	0.0817252	3.97836	0.246753	1.4228	1	0.275	3.63636	0	0	0.943057	-0.2417	0	0.059	0	0	0	0.047952	-1.734	0	3.047	0
RMER4B	LTR	ERVK	129S1_FR	0.0555271	0.0253588	0.456692	0.0839161	-1.5256	1	4.169	0.239866	0	0	0.000999001	-3.5719	0	13.494	0	0.444983	8.01381	0.000999001	8.9112	11	1.205	9.12863	0	0	0.8002	-0.4667	0	0.229	0	0.0173084	0.311711	0.004995	-2.698	3	12.728	0.235701
L1MC	LINE	L1	129S1_FR	0.0362384	0.013734	0.378992	0.32967	-0.7396	2	3.364	0.59453	0.00269968	0.0744977	0.003996	-2.6466	2	10.655	0.187705	0.0126461	0.348968	0.593407	0.0725	1	0.929	1.07643	0.0531459	1.46656	0.152847	2.0886	1	0.163	6.13497	0	0	0.000999001	-3.2297	0	10.03	0
LTR16E1	LTR	ERVL	129S1_FR	0.00122087	0	0	0.848152	-0.4028	0	0.168	0	0	0	0.592408	-0.7284	0	0.533	0	0	0	0.95005	-0.2251	0	0.052	0	0	0	0.992008	-0.0898	0	0.008	0	0	0	0.618382	-0.7052	0	0.474	0
MLT1E1A	LTR	ERVL-MaLR	129S1_FR	0.00502941	0	0	0.578422	-0.7417	0	0.551	0	0	0	0.183816	-1.2485	0	1.696	0	0	0	0.854146	-0.3985	0	0.158	0	0	0	0.974026	-0.1605	0	0.027	0	0	0	0.185814	-1.2852	0	1.691	0
RMER17A	LTR	ERVK	129S1_FR	0.0341308	0.23826	6.9808	0.000999001	8.5931	13	1.746	7.44559	0.188718	5.52925	0.000999001	7.7028	24	5.737	4.18337	0.124406	3.64497	0.416583	0.6416	1	0.535	1.86916	0	0	0.909091	-0.3061	0	0.098	0	0.00800513	0.234543	0.105894	-1.4708	2	5.375	0.372093
MLT1H-int	LTR	ERVL-MaLR	129S1_FR	0.00146706	0	0	0.884116	-0.3465	0	0.126	0	0	0	0.646354	-0.6658	0	0.428	0	0.0273471	18.6408	0.000999001	10.2566	2	0.038	52.6316	0	0	0.993007	-0.0839	0	0.007	0	0	0	0.654346	-0.6567	0	0.425	0
L1M3e	LINE	L1	129S1_FR	0.00352994	0	0	0.768232	-0.5105	0	0.271	0	0	0	0.42957	-0.9056	0	0.844	0	0	0	0.937063	-0.2571	0	0.064	0	0	0	0.983017	-0.1314	0	0.017	0	0	0	0.433566	-0.8812	0	0.836	0
RLTR20B3	LTR	ERVK	129S1_FR	0.0105218	0	0	0.508492	-0.8304	0	0.679	0	0	0	0.110889	-1.4812	0	2.303	0	0	0	0.813187	-0.4481	0	0.218	0	0	0	0.954046	-0.2172	0	0.047	0	0	0	0.105894	-1.4922	0	2.114	0
RLTR26B_MM	LTR	ERVK	129S1_FR	0.00705746	0	0	0.631369	-0.6793	0	0.457	0	0	0	0.237762	-1.2003	0	1.454	0	0	0	0.887113	-0.3413	0	0.126	0	0	0	0.977023	-0.1534	0	0.023	0	0.00913327	1.29413	0.635365	-0.2525	1	1.287	0.777001
MLT2B1	LTR	ERVL	129S1_FR	0.0103376	0	0	0.362637	-1.003	0	1.005	0	0	0	0.038961	-1.8378	0	3.154	0	0	0	0.726274	-0.5785	0	0.308	0	0	0	0.942058	-0.244	0	0.06	0	0	0	0.038961	-1.7937	0	3.041	0
L1ME2z	LINE	L1	129S1_FR	0.0100699	0	0	0.410589	-0.9471	0	0.912	0	0	0	0.048951	-1.7638	0	3.052	0	0	0	0.768232	-0.509	0	0.27	0	0	0	0.942058	-0.2424	0	0.061	0	0	0	0.0639361	-1.6674	0	2.874	0
MLT1H	LTR	ERVL-MaLR	129S1_FR	0.00545309	0	0	0.46953	-0.8759	0	0.748	0	0	0	0.0849151	-1.5397	0	2.349	0	0	0	0.806194	-0.4646	0	0.217	0	0	0	0.958042	-0.2049	0	0.044	0	0	0	0.0969031	-1.4804	0	2.197	0
L4_A_Mam	LINE	RTE-X	129S1_FR	0.00243164	0	0	0.779221	-0.5038	0	0.251	0	0	0	0.416583	-0.9275	0	0.89	0	0	0	0.929071	-0.2763	0	0.071	0	0	0	0.98002	-0.1428	0	0.02	0	0	0	0.448551	-0.8981	0	0.788	0
RLTR10F	LTR	ERVK	129S1_FR	0.00557333	0	0	0.606394	-0.7321	0	0.46	0	0.053546	9.60754	0.000999001	9.4261	12	1.302	9.21659	0	0	0.872128	-0.3674	0	0.138	0	0	0	0.98002	-0.1428	0	0.02	0	0.0191938	3.44386	0.0519481	2.2662	4	1.34	2.98507
Lx10	LINE	L1	129S1_FR	0.0361958	0	0	0.031968	-1.8519	0	3.525	0	0	0	0.000999001	-3.387	0	11.206	0	0	0	0.341658	-1.0622	0	1.045	0	0	0	0.818182	-0.443	0	0.207	0	0	0	0.000999001	-3.2081	0	10.56	0
L1MB1	LINE	L1	129S1_FR	0.0228645	0.0696546	3.04641	0.000999001	4.791	8	1.729	4.62695	0	0	0.00599401	-2.3574	0	5.699	0	0	0	0.595405	-0.7197	0	0.522	0	0	0	0.924076	-0.2786	0	0.081	0	0	0	0.003996	-2.3103	0	5.29	0
IAPLTR4	LTR	ERVK	129S1_FR	0.00303373	0	0	0.821179	-0.4414	0	0.202	0	0.00932616	3.07415	0.134865	1.6951	2	0.644	3.10559	0	0	0.948052	-0.2245	0	0.055	0	0	0	0.988012	-0.1102	0	0.012	0	0.168	55.3772	0.000999001	47.8313	38	0.607	62.603
ERVB7_2B-LTR_MM	LTR	ERVK	129S1_FR	0.0058442	0	0	0.67033	-0.6389	0	0.391	0	0.0141192	2.41593	0.145854	1.4582	3	1.285	2.33463	0	0	0.891109	-0.3433	0	0.113	0	0	0	0.976024	-0.1539	0	0.025	0	0	0	0.312687	-1.0792	0	1.195	0
L1VL1	LINE	L1	129S1_FR	0.0312253	0	0	0.618382	-0.6941	0	0.483	0	0	0	0.202797	-1.2862	0	1.537	0	0	0	0.87013	-0.3766	0	0.137	0	0	0	0.974026	-0.1605	0	0.027	0	0	0	0.227772	-1.2334	0	1.47	0
RLTR13B4	LTR	ERVK	129S1_FR	0.0100784	0	0	0.705295	-0.6002	0	0.336	0	0.013816	1.37085	0.293706	0.9691	2	1.055	1.89573	0	0	0.904096	-0.3222	0	0.098	0	0	0	0.984016	-0.1275	0	0.016	0	0.0345859	3.43167	0.0929071	1.8586	3	1.064	2.81955
RLTR45-int	LTR	ERVK	129S1_FR	0.0317137	3.15738	99.5589	0.000999001	33.6005	36	1.029	34.9854	0	0	0.033966	-1.8202	0	3.476	0	0	0	0.72028	-0.5721	0	0.328	0	0	0	0.938062	-0.2514	0	0.065	0	0.576679	18.1839	0.000999001	15.1504	31	3.224	9.61538
ETnERV2-int	LTR	ERVK	129S1_FR	0.0531431	0	0	0.204795	-1.2571	0	1.561	0	0.305959	5.75727	0.000999001	16.5892	45	5.349	8.41279	0	0	0.624376	-0.6843	0	0.481	0	0	0	0.913087	-0.3034	0	0.09	0	0.165249	3.10951	0.202797	1.0373	7	4.766	1.46874
LTR40a	LTR	ERVL	129S1_FR	0.00297044	0	0	0.785215	-0.4955	0	0.24	0	0	0	0.428571	-0.9081	0	0.853	0	0	0	0.928072	-0.273	0	0.075	0	0	0	0.981019	-0.136	0	0.02	0	0	0	0.466533	-0.8778	0	0.759	0
L1_Mur1	LINE	L1	129S1_FR	0.182865	0.02564	0.140213	0.0659341	-1.6358	2	5.985	0.334169	0.782575	4.27952	0.000999001	17.033	98	19.67	4.98221	0	0	0.15984	-1.3578	0	1.797	0	0	0	0.733267	-0.558	0	0.311	0	0	0	0.000999001	-4.3679	0	18.373	0
RLTR40	LTR	ERVK	129S1_FR	0.0337288	0	0	0.102897	-1.523	0	2.231	0	1.15322	34.1911	0.000999001	66.2651	183	6.901	26.5179	0	0	0.545455	-0.7846	0	0.599	0	0	0	0.879121	-0.361	0	0.128	0	0	0	0.002997	-2.6374	0	6.617	0
ERVL-B4-int	LTR	ERVL	129S1_FR	0.016598	0	0	0.344655	-1.0509	0	1.062	0	0.0107554	0.647993	0.228771	0.9103	5	3.313	1.50921	0	0	0.721279	-0.5737	0	0.323	0	0	0	0.947053	-0.2343	0	0.054	0	0	0	0.036963	-1.7751	0	3.208	0
RLTR13D3A1	LTR	ERVK	129S1_FR	0.0109195	0.0901854	8.25908	0.000999001	5.2343	4	0.474	8.43882	0.0106832	0.978358	0.000999001	7.4949	11	1.503	7.3187	0	0	0.868132	-0.3687	0	0.146	0	0	0	0.977023	-0.1534	0	0.023	0	0	0	0.23976	-1.1804	0	1.449	0
LTRIS_Mm	LTR	ERV1	129S1_FR	0.00962668	0	0	0.645355	-0.6537	0	0.444	0	0.0430216	4.469	0.004995	3.7883	6	1.49	4.02685	0	0	0.883117	-0.3528	0	0.125	0	0	0	0.97003	-0.1758	0	0.03	0	0.0384185	3.99083	0.00699301	3.81	6	1.42	4.22535
MLTR25A	LTR	ERVK	129S1_FR	0.0228974	1.94986	85.1562	0.000999001	49.5566	62	1.437	43.1454	0	0	0.00899101	-2.0939	0	4.642	0	0	0	0.635365	-0.6786	0	0.438	0	0	0	0.926074	-0.2788	0	0.076	0	0.00174629	0.0762659	0.0549451	-1.6334	1	4.492	0.222618
RLTR13G	LTR	ERVK	129S1_FR	0.00384298	0	0	0.865135	-0.3713	0	0.153	0	0	0	0.631369	-0.6554	0	0.479	0	0	0	0.962038	-0.1986	0	0.038	0	0	0	0.993007	-0.0839	0	0.007	0	0.0255917	6.65934	0.000999001	8.3384	6	0.481	12.474
Charlie4z	DNA	hAT-Charlie	129S1_FR	0.000528845	0	0	0.904096	-0.3193	0	0.1	0	0	0	0.671329	-0.6282	0	0.407	0	0	0	0.975025	-0.16	0	0.025	0	0	0	0.993007	-0.0839	0	0.007	0	0	0	0.7003	-0.6044	0	0.36	0
L1MEi	LINE	L1	129S1_FR	0.00328624	0	0	0.702298	-0.5914	0	0.359	0	0.000736276	0.224048	0.71029	-0.0489	1	1.05	0.952381	0	0	0.922078	-0.2855	0	0.081	0	0	0	0.978022	-0.1499	0	0.022	0	0	0	0.356643	-0.991	0	1.012	0
Charlie16	DNA	hAT-Charlie	129S1_FR	0.00094824	0	0	0.923077	-0.2834	0	0.08	0	0	0	0.723277	-0.5734	0	0.319	0	0	0	0.969031	-0.1788	0	0.031	0	0	0	0.992008	-0.0898	0	0.008	0	0	0	0.717283	-0.5869	0	0.327	0
RLTR12A	LTR	ERVK	129S1_FR	0.0115051	0	0	0.504496	-0.8237	0	0.717	0	0	0	0.0959041	-1.5538	0	2.433	0	0.0864674	7.5156	0.184815	1.7513	1	0.204	4.90196	0	0	0.954046	-0.2172	0	0.047	0	0	0	0.130869	-1.4254	0	2.095	0
MLTR11B	LTR	ERVK	129S1_FR	0.0303454	0	0	0.0869131	-1.5301	0	2.353	0	0	0	0.000999001	-2.745	0	7.365	0	0	0	0.514486	-0.8194	0	0.679	0	0	0	0.884116	-0.3511	0	0.124	0	0	0	0.003996	-2.6174	0	7.176	0
MIRc	SINE	MIR	129S1_FR	0.0145448	0	0	0.040959	-1.7598	0	3.191	0	0	0	0.000999001	-3.3265	0	10.439	0	0	0	0.358641	-1.0185	0	0.976	0	0	0	0.842158	-0.4156	0	0.173	0	0	0	0.001998	-3.1456	0	9.62	0
MLT1D	LTR	ERVL-MaLR	129S1_FR	0.0388187	0	0	0.013986	-2.0394	0	4.146	0	0.00154474	0.0397936	0.000999001	-3.3497	1	12.781	0.0782411	0	0	0.2997	-1.102	0	1.264	0	0	0	0.796204	-0.4751	0	0.232	0	0.0019781	0.0509574	0.000999001	-3.26	1	12.155	0.0822707
RLTR1C	LTR	ERV1	129S1_FR	0.0118744	0.265728	22.3783	0.000999001	14.8674	12	0.583	20.5832	0	0	0.163836	-1.3489	0	1.886	0	0.167718	14.1244	0.001998	7.0698	3	0.156	19.2308	0	0	0.961039	-0.1989	0	0.04	0	0.113571	9.56438	0.000999001	15.5088	22	1.71	12.8655
RMER17D	LTR	ERVK	129S1_FR	0.0127204	0	0	0.537463	-0.7816	0	0.66	0	0	0	0.102897	-1.4952	0	2.195	0	0	0	0.83017	-0.431	0	0.187	0	0	0	0.963037	-0.1934	0	0.038	0	0.401988	31.6019	0.000999001	40.9945	62	2.155	28.7703
RMER17A2	LTR	ERVK	129S1_FR	0.0304792	0	0	0.258741	-1.1569	0	1.346	0	0	0	0.012987	-2.0562	0	4.376	0	0	0	0.69031	-0.6028	0	0.394	0	0	0	0.92008	-0.2881	0	0.084	0	0.000587249	0.0192672	0.0989011	-1.4663	1	4.082	0.244978
Lx2A	LINE	L1	129S1_FR	0.0293741	0	0	0.363636	-1.0137	0	1.006	0	0	0	0.038961	-1.78	0	3.243	0	0	0	0.762238	-0.5277	0	0.267	0	0	0	0.944056	-0.2394	0	0.058	0	0	0	0.046953	-1.7242	0	3.07	0
ERVB4_1B-LTR_MM	LTR	ERVK	129S1_FR	0.0105641	0	0	0.613387	-0.7092	0	0.48	0	0.00729058	0.690126	0.561439	-0.4219	1	1.489	0.671592	0.0817252	7.7361	0.142857	2.2043	1	0.151	6.62252	0	0	0.976024	-0.1567	0	0.024	0	0.321024	30.3882	0.000999001	33.4615	42	1.437	29.2276
ERVL-E-int	LTR	ERVL	129S1_FR	0.012711	0	0	0.410589	-0.9573	0	0.909	0	0.0109142	0.858645	0.215784	0.9999	5	3.196	1.56446	0	0	0.751249	-0.5421	0	0.278	0	0	0	0.946054	-0.2347	0	0.056	0	0	0	0.0549451	-1.6791	0	2.992	0
MARE6	LINE	L1-Tx1	129S1_FR	0.000251813	0	0	0.978022	-0.1499	0	0.022	0	0	0	0.912088	-0.3069	0	0.09	0	0	0	0.989011	-0.1054	0	0.011	0	0	0	1	NA	0	0	NA	0	0	0.923077	-0.2807	0	0.082	0
LTRIS2	LTR	ERV1	129S1_FR	0.0254082	0.0239057	0.940865	0.67033	-0.1932	1	1.216	0.822368	0.369206	14.531	0.000999001	29.1045	62	3.962	15.6487	0	0	0.699301	-0.5976	0	0.369	0	0	0	0.935065	-0.2635	0	0.065	0	0.0160721	0.632555	0.303696	-0.8729	2	3.63	0.550964
RMER15-int	LTR	ERVL	129S1_FR	0.0531856	0	0	0.0559441	-1.7235	0	3.1	0	0	0	0.000999001	-3.1629	0	10.106	0	0.381595	7.17478	0.000999001	9.6586	10	0.918	10.8932	0	0	0.857143	-0.3864	0	0.158	0	0.00848421	0.159521	0.000999001	-2.7858	1	9.672	0.103391
Lx3C	LINE	L1	129S1_FR	0.149847	0.349867	2.33483	0.000999001	6.1095	19	4.984	3.8122	0.0746959	0.498483	0.467532	-0.2176	16	16.886	0.94753	0.0798283	0.532733	0.42957	0.4127	2	1.482	1.34953	0	0	0.744256	-0.5494	0	0.295	0	0.0208783	0.139331	0.202797	-0.9262	12	15.668	0.765892
Tigger17	DNA	TcMar-Tigger	129S1_FR	0.000533514	0	0	0.936064	-0.2558	0	0.067	0	0	0	0.783217	-0.4979	0	0.243	0	0.0159657	29.9254	0.013986	8.709	1	0.013	76.9231	0	0	0.997003	-0.0548	0	0.003	0	0	0	0.779221	-0.5034	0	0.248	0
MER34C_v	LTR	ERV1	129S1_FR	0.00179078	0	0	0.812188	-0.4579	0	0.207	0	0	0	0.481518	-0.8641	0	0.735	0	0	0	0.941059	-0.2503	0	0.059	0	0	0	0.986014	-0.1191	0	0.014	0	0	0	0.528472	-0.7973	0	0.627	0
L1MCa	LINE	L1	129S1_FR	0.0262165	0	0	0.154845	-1.361	0	1.915	0	0	0	0.003996	-2.4244	0	6.059	0	0	0	0.593407	-0.7073	0	0.531	0	0	0	0.905095	-0.3174	0	0.099	0	0	0	0.001998	-2.454	0	5.66	0
RLTR1D	LTR	ERV1	129S1_FR	0.00514521	0	0	0.797203	-0.4834	0	0.222	0	0.00815678	1.58532	0.515485	0.3392	1	0.714	1.40056	0.0910516	17.6964	0.0589411	3.9216	1	0.059	16.9492	0	0	0.991009	-0.0953	0	0.009	0	0.0175402	3.40904	0.130869	1.7432	2	0.646	3.09598
ERVB7_3-LTR_MM	LTR	ERVK	129S1_FR	0.00428687	0	0	0.769231	-0.5094	0	0.264	0	0.0397012	9.26111	0.000999001	7.6784	8	0.927	8.62999	0	0	0.929071	-0.2682	0	0.076	0	0	0	0.99001	-0.1005	0	0.01	0	0	0	0.418581	-0.9436	0	0.834	0
RLTR27	LTR	ERVK	129S1_FR	0.00794225	0	0	0.556444	-0.7565	0	0.582	0	0.0366839	4.61883	0.000999001	4.2269	8	1.935	4.13437	0	0	0.84016	-0.4043	0	0.186	0	0	0	0.951049	-0.2269	0	0.049	0	0	0	0.158841	-1.3517	0	1.811	0
RMER12B	LTR	ERVK	129S1_FR	0.021037	0.0143434	0.681818	0.617383	-0.2836	1	1.327	0.75358	0	0	0.015984	-2.1056	0	4.324	0	0	0	0.665335	-0.6498	0	0.402	0	0	0	0.925075	-0.2846	0	0.075	0	0	0	0.01998	-2.0779	0	4.084	0
MLT-int	LTR	ERVL-MaLR	129S1_FR	0.0065856	0	0	0.583417	-0.7367	0	0.524	0	0	0	0.190809	-1.2701	0	1.636	0	0	0	0.851149	-0.3993	0	0.163	0	0	0	0.966034	-0.185	0	0.035	0	0	0	0.1998	-1.265	0	1.587	0
L1MdN_I	LINE	L1	129S1_FR	0.0705665	2.95601	41.8897	0.000999001	20.4423	22	1.034	21.2766	0	0	0.038961	-1.8506	0	3.436	0	0.058488	0.828836	0.264735	1.2763	1	0.302	3.31126	0	0	0.951049	-0.2196	0	0.053	0	0.000525434	0.00744593	0.16983	-1.2487	1	3.233	0.30931
L1M1	LINE	L1	129S1_FR	0.00476941	0	0	0.51049	-0.809	0	0.684	0	0	0	0.118881	-1.4664	0	2.139	0	0	0	0.808192	-0.4673	0	0.204	0	0	0	0.956044	-0.2144	0	0.044	0	0.00862329	1.80804	0.017982	2.6438	6	2.155	2.78422
MERV1_I	LTR	ERV1	129S1_FR	0.0335278	0	0	0.382617	-0.976	0	0.99	0	0	0	0.034965	-1.8926	0	3.451	0	0	0	0.724276	-0.5667	0	0.329	0	0	0	0.937063	-0.2571	0	0.064	0	0	0	0.035964	-1.8319	0	3.181	0
MERV1_LTR	LTR	ERV1	129S1_FR	0.00746005	0	0	0.61039	-0.7039	0	0.495	0	0	0	0.186813	-1.3281	0	1.594	0	0	0	0.865135	-0.3829	0	0.144	0	0	0	0.956044	-0.2101	0	0.046	0	0.00695427	0.932201	0.45954	0.3931	2	1.519	1.31666
MER34	LTR	ERV1	129S1_FR	0.00304789	0	0	0.649351	-0.6601	0	0.435	0	0	0	0.254745	-1.1726	0	1.389	0	0	0	0.885115	-0.3493	0	0.123	0	0	0	0.977023	-0.1504	0	0.024	0	0.00213264	0.69971	0.639361	-0.2499	1	1.285	0.77821
L1MCc	LINE	L1	129S1_FR	0.00242464	0	0	0.813187	-0.4427	0	0.212	0	0	0	0.47952	-0.8599	0	0.723	0	0	0	0.937063	-0.2536	0	0.066	0	0	0	0.99001	-0.1005	0	0.01	0	0	0	0.533467	-0.7789	0	0.67	0
L1M4c	LINE	L1	129S1_FR	0.0180574	0	0	0.274725	-1.1684	0	1.272	0	0	0	0.020979	-2.0142	0	3.935	0	0	0	0.675325	-0.6244	0	0.389	0	0	0	0.934066	-0.2553	0	0.07	0	0	0	0.02997	-1.8782	0	3.6	0
ERVB7_1-LTR_MM	LTR	ERVK	129S1_FR	0.00858973	0	0	0.549451	-0.7861	0	0.6	0	0.0656441	7.64216	0.000999001	8.5185	14	1.905	7.34908	0	0	0.852148	-0.3985	0	0.161	0	0	0	0.968032	-0.1817	0	0.032	0	0.0906064	10.5482	0.000999001	11.8109	18	1.836	9.80392
RLTR24	LTR	ERV1	129S1_FR	0.0148376	0.0210464	1.41845	0.0869131	1.9679	3	1.03	2.91262	0	0	0.028971	-1.8175	0	3.368	0	0	0	0.726274	-0.5654	0	0.321	0	0	0	0.946054	-0.2388	0	0.054	0	0	0	0.03996	-1.7462	0	3.093	0
RLTR30E_MM	LTR	ERV1	129S1_FR	0.0039103	0	0	0.813187	-0.4609	0	0.203	0	0	0	0.452547	-0.9022	0	0.801	0	0	0	0.938062	-0.2487	0	0.067	0	0.174867	44.7197	0.000999001	16.8951	2	0.014	142.857	0	0	0.468531	-0.8773	0	0.739	0
L1MdTf_III	LINE	L1	129S1_FR	0.388904	0.0202964	0.0521886	0.252747	-1.0628	1	2.707	0.369413	0.444956	1.14413	0.0669331	1.7516	14	8.836	1.58443	2.04028	5.24624	0.215784	1.2085	2	0.873	2.29095	0	0	0.857143	-0.3944	0	0.154	0	0.253846	0.652721	0.032967	-1.8834	3	8.37	0.358423
L1MdA_V	LINE	L1	129S1_FR	0.143888	0.0175777	0.122162	0.310689	0.7058	4	2.827	1.41493	0	0	0.000999001	-3.1316	0	9.46	0	0.489245	3.40017	0.217782	1.1955	2	0.879	2.27531	0	0	0.848152	-0.4044	0	0.169	0	0.560004	3.89193	0.0509491	1.8145	14	8.777	1.59508
MYSERV-int	LTR	ERVK	129S1_FR	0.050209	0	0	0.127872	-1.4386	0	2.163	0	0.536875	10.6928	0.002997	3.579	16	6.821	2.3457	0.185107	3.68672	0.132867	1.6963	2	0.625	3.2	0	0	0.883117	-0.3509	0	0.127	0	0	0	0.000999001	-2.55	0	6.436	0
LTR10_RN	LTR	ERVK	129S1_FR	0.00515914	0	0	0.634366	-0.674	0	0.449	0	0	0	0.206793	-1.2356	0	1.507	0	0	0	0.858142	-0.3937	0	0.152	0	0	0	0.979021	-0.1464	0	0.021	0	0	0	0.247752	-1.1977	0	1.37	0
MLT2B2	LTR	ERVL	129S1_FR	0.00997459	0	0	0.365634	-0.9767	0	1.03	0	0	0	0.032967	-1.8153	0	3.353	0	0	0	0.767233	-0.5145	0	0.27	0	0	0	0.944056	-0.2434	0	0.056	0	0.000324532	0.0325359	0.202797	-1.1493	1	3.032	0.329815
BGLII_B	LTR	ERVK	129S1_FR	0.0144133	0.0374054	2.5952	0.214785	1.2849	2	0.851	2.35018	0.320525	22.2382	0.000999001	31.9913	57	2.835	20.1058	0.0695533	4.82563	0.245754	1.3368	1	0.285	3.50877	0	0	0.965035	-0.1904	0	0.035	0	0	0	0.0539461	-1.6382	0	2.765	0
RLTR26C_MM	LTR	ERVK	129S1_FR	0.00576652	0	0	0.713287	-0.5932	0	0.322	0	0	0	0.324675	-1.077	0	1.071	0	0	0	0.899101	-0.3286	0	0.105	0	0	0	0.985015	-0.1233	0	0.015	0	0	0	0.353646	-1.0469	0	1.003	0
IAPLTR2a	LTR	ERVK	129S1_FR	0.0121264	0	0	0.391608	-0.9654	0	0.937	0	0.0114195	0.941708	0.634366	-0.0559	3	3.097	0.968679	0	0	0.768232	-0.504	0	0.275	0	0	0	0.949051	-0.2317	0	0.051	0	0	0	0.0699301	-1.6083	0	2.855	0
IAPEY4_I	LTR	ERVK	129S1_FR	0.0182045	0	0	0.714286	-0.5762	0	0.357	0	0.333937	18.3437	0.00799201	3.5647	5	1.156	4.32526	0	0	0.918082	-0.2935	0	0.085	0	0	0	0.976024	-0.1567	0	0.024	0	0.479922	26.3628	0.003996	3.8187	5	1.097	4.55789
MMERGLN_LTR	LTR	ERV1	129S1_FR	0.00957731	0	0	0.58042	-0.736	0	0.547	0	0.0313567	3.27406	0.033966	2.4101	5	1.783	2.80426	0	0	0.865135	-0.3776	0	0.147	0	0	0	0.957043	-0.2095	0	0.044	0	0.0396702	4.14211	0.00899101	3.1715	6	1.784	3.36323
RMER19A	LTR	ERVK	129S1_FR	0.0369297	0	0	0.193806	-1.2549	0	1.67	0	0	0	0.00999001	-2.2791	0	5.347	0	0.100852	2.73092	0.101898	2.0943	2	0.492	4.06504	0	0	0.919081	-0.2865	0	0.088	0	0.0304597	0.824801	0.354645	0.5097	6	4.834	1.24121
MER67D	LTR	ERV1	129S1_FR	0.00276225	0	0	0.776224	-0.5076	0	0.248	0	0	0	0.424575	-0.9107	0	0.894	0	0	0	0.912088	-0.3069	0	0.09	0	0	0	0.987013	-0.1147	0	0.013	0	0	0	0.453546	-0.882	0	0.797	0
RLTR31B2	LTR	ERVK	129S1_FR	0.0142798	0.0159371	1.11606	0.707293	-0.0955	1	1.097	0.911577	0	0	0.030969	-1.8955	0	3.505	0	0.0439451	3.07742	0.262737	1.2637	1	0.302	3.31126	0	0	0.946054	-0.2366	0	0.055	0	0	0	0.042957	-1.7889	0	3.287	0
RMER21B	LTR	ERV1	129S1_FR	0.0109957	0	0	0.311688	-1.1024	0	1.113	0	0.191331	17.4005	0.000999001	34.2013	68	3.557	19.1172	0	0	0.722278	-0.5741	0	0.327	0	0.361735	32.8979	0.002997	7.015	2	0.077	25.974	0	0	0.032967	-1.8076	0	3.428	0
HAL1M8	LINE	L1	129S1_FR	0.00482593	0	0	0.623377	-0.6815	0	0.471	0	0	0	0.1998	-1.3029	0	1.534	0	0	0	0.885115	-0.3447	0	0.125	0	0	0	0.975025	-0.1572	0	0.026	0	0	0	0.247752	-1.1943	0	1.413	0
L1_Rod	LINE	L1	129S1_FR	0.10656	0	0	0.000999001	-2.5245	0	6.215	0	0.0224925	0.211077	0.00899101	-2.2978	10	20.026	0.499351	0.0553265	0.519203	0.455544	-0.6115	1	1.854	0.539374	0	0	0.706294	-0.5996	0	0.342	0	0.00268898	0.0252344	0.000999001	-3.7795	2	18.43	0.108519
Charlie17b	DNA	hAT-Charlie	129S1_FR	0.000810279	0	0	0.935065	-0.2635	0	0.065	0	0	0	0.789211	-0.4879	0	0.235	0	0	0	0.977023	-0.1534	0	0.023	0	0	0	0.996004	-0.0633	0	0.004	0	0	0	0.805195	-0.4696	0	0.216	0
RLTR14-int	LTR	ERV1	129S1_FR	0.0359902	0	0	0.146853	-1.3824	0	1.956	0	0	0	0.003996	-2.4369	0	6.19	0	0.233162	6.47847	0.000999001	5.7793	5	0.569	8.78735	0	0	0.898102	-0.3305	0	0.106	0	0	0	0.003996	-2.4515	0	5.825	0
RLTR41	LTR	ERV1	129S1_FR	0.0124954	0.75692	60.5761	0.000999001	76.555	69	0.802	86.0349	0	0	0.0649351	-1.6603	0	2.767	0	0	0	0.781219	-0.4968	0	0.245	0	0.187725	15.0236	0.0519481	4.1836	1	0.052	19.2308	0	0	0.0829171	-1.5174	0	2.593	0
RLTR13D3	LTR	ERVK	129S1_FR	0.0085916	0	0	0.796204	-0.4746	0	0.229	0	0.788912	91.8236	0.000999001	56.6157	52	0.822	63.2603	0	0	0.922078	-0.287	0	0.08	0	0	0	0.987013	-0.1147	0	0.013	0	0.00108177	0.125911	0.584416	0.2009	1	0.824	1.21359
HERVL40-int	LTR	ERVL	129S1_FR	0.00305681	0	0	0.783217	-0.4973	0	0.244	0	0	0	0.450549	-0.8993	0	0.799	0	0	0	0.927073	-0.2751	0	0.076	0	0	0	0.991009	-0.0953	0	0.009	0	0	0	0.470529	-0.8864	0	0.714	0
RLTR13C1	LTR	ERVK	129S1_FR	0.0101356	0	0	0.716284	-0.5843	0	0.334	0	0.00814235	0.803342	0.026973	2.786	4	1.128	3.5461	0	0	0.9001	-0.3211	0	0.109	0	0	0	0.985015	-0.1233	0	0.015	0	0	0	0.370629	-1.0007	0	0.966	0
IAPEY5_LTR	LTR	ERVK	129S1_FR	0.00254457	0	0	0.845155	-0.4184	0	0.162	0	0	0	0.55045	-0.7752	0	0.615	0	0	0	0.956044	-0.2144	0	0.044	0	0	0	0.993007	-0.0839	0	0.007	0	0	0	0.551449	-0.778	0	0.599	0
IAPEY5_I	LTR	ERVK	129S1_FR	0.00610861	0	0	0.733267	-0.5687	0	0.3	0	0.0177717	2.90929	0.000999001	14.8455	16	1.007	15.8888	0	0	0.922078	-0.2795	0	0.086	0	0	0	0.983017	-0.1314	0	0.017	0	0	0	0.392607	-0.968	0	0.947	0
L1MDa	LINE	L1	129S1_FR	0.0237274	0	0	0.166833	-1.319	0	1.878	0	0	0	0.002997	-2.3263	0	5.73	0	0	0	0.579421	-0.7338	0	0.528	0	0	0	0.91009	-0.3108	0	0.092	0	0	0	0.00799201	-2.3713	0	5.344	0
RLTR13C3	LTR	ERVK	129S1_FR	0.00155347	0	0	0.941059	-0.2482	0	0.06	0	0	0	0.831169	-0.4269	0	0.19	0	0	0	0.977023	-0.1534	0	0.023	0	0	0	0.998002	-0.0447	0	0.002	0	0	0	0.832168	-0.4373	0	0.177	0
RLTR13D4	LTR	ERVK	129S1_FR	0.00495769	0	0	0.839161	-0.4165	0	0.175	0	0	0	0.538462	-0.8011	0	0.591	0	0	0	0.941059	-0.2447	0	0.062	0	0	0	0.988012	-0.1102	0	0.012	0	0	0	0.547453	-0.7819	0	0.579	0
L1ME3A	LINE	L1	129S1_FR	0.0108374	0	0	0.355644	-1.0136	0	0.991	0	0	0	0.04995	-1.7449	0	2.962	0	0	0	0.748252	-0.5444	0	0.285	0	0	0	0.957043	-0.2095	0	0.044	0	0	0	0.043956	-1.8109	0	2.988	0
MLT1F2	LTR	ERVL-MaLR	129S1_FR	0.00958569	0	0	0.430569	-0.9158	0	0.879	0	0	0	0.0609391	-1.6565	0	2.991	0	0	0	0.77023	-0.5017	0	0.265	0	0	0	0.954046	-0.2172	0	0.047	0	0.00995233	1.03825	0.000999001	4.0794	10	2.835	3.52734
MLT1-int	LTR	ERVL-MaLR	129S1_FR	0.00206127	0	0	0.824176	-0.4293	0	0.202	0	0	0	0.518482	-0.8165	0	0.632	0	0	0	0.95005	-0.2293	0	0.05	0	0	0	0.987013	-0.1147	0	0.013	0	0	0	0.53047	-0.8052	0	0.628	0
Charlie23a	DNA	hAT-Charlie	129S1_FR	0.000334016	0	0	0.952048	-0.2222	0	0.049	0	0	0	0.845155	-0.3967	0	0.175	0	0	0	0.985015	-0.1233	0	0.015	0	0	0	0.997003	-0.0548	0	0.003	0	0	0	0.864136	-0.381	0	0.146	0
Charlie2b	DNA	hAT-Charlie	129S1_FR	0.00365607	0	0	0.722278	-0.5674	0	0.326	0	0	0	0.321678	-1.0648	0	1.117	0	0	0	0.902098	-0.3165	0	0.105	0	0	0	0.986014	-0.1191	0	0.014	0	0	0	0.348651	-1.0398	0	1.033	0
LTR85c	LTR	Gypsy	129S1_FR	0.000188171	0	0	0.971029	-0.17	0	0.03	0	0	0	0.928072	-0.273	0	0.075	0	0	0	0.993007	-0.0839	0	0.007	0	0	0	0.998002	-0.0447	0	0.002	0	0	0	0.909091	-0.3112	0	0.094	0
MER45A	DNA	hAT-Tip100	129S1_FR	0.00184428	0	0	0.715285	-0.5799	0	0.337	0	0	0	0.327672	-1.061	0	1.122	0	0	0	0.912088	-0.2993	0	0.096	0	0	0	0.987013	-0.1147	0	0.013	0	0.00241081	1.30718	0.733267	-0.007	1	1.007	0.993049
RLTR1B-int	LTR	ERV1	129S1_FR	0.0306783	0	0	0.351648	-1.0279	0	1.024	0	0.67131	21.8823	0.000999001	35.961	72	3.308	21.7654	0	0	0.746254	-0.5301	0	0.293	0	0	0	0.94006	-0.2469	0	0.063	0	0	0	0.037962	-1.827	0	3.062	0
RMER16-int	LTR	ERVK	129S1_FR	0.0628219	1.17185	18.6535	0.000999001	31.1522	48	2.05	23.4146	0.241181	3.83912	0.000999001	14.5372	46	6.878	6.68799	0	0	0.523477	-0.8175	0	0.629	0	0	0	0.876124	-0.3686	0	0.129	0	0	0	0.002997	-2.4467	0	6.346	0
RMER20C_Mm	LTR	ERVK	129S1_FR	0.0181094	0	0	0.268731	-1.1653	0	1.241	0	0	0	0.017982	-1.9627	0	4.006	0	0	0	0.727273	-0.5682	0	0.318	0	0	0	0.943057	-0.2401	0	0.06	0	0.0053316	0.294411	0.116883	-1.3938	1	3.807	0.262674
RLTR20A1	LTR	ERVK	129S1_FR	0.00140579	0	0	0.899101	-0.325	0	0.108	0	0	0	0.661339	-0.6482	0	0.409	0	0	0	0.965035	-0.1904	0	0.035	0	0	0	0.991009	-0.0953	0	0.009	0	0	0	0.713287	-0.5822	0	0.341	0
MER4B-int	LTR	ERV1	129S1_FR	0.00101158	0	0	0.682318	-0.6216	0	0.379	0	0.00461977	4.5669	0.33966	0.6802	2	1.22	1.63934	0	0	0.891109	-0.3396	0	0.116	0	0	0	0.981019	-0.1391	0	0.019	0	0.00151448	1.49715	0.0999001	1.7986	3	1.122	2.6738
Charlie1b	DNA	hAT-Charlie	129S1_FR	0.00498088	0	0	0.608392	-0.7193	0	0.488	0	0	0	0.205794	-1.2145	0	1.629	0	0	0	0.864136	-0.3793	0	0.148	0	0	0	0.977023	-0.1534	0	0.023	0	0	0	0.195804	-1.2694	0	1.548	0
MER68	LTR	ERVL	129S1_FR	0.00441013	0	0	0.704296	-0.591	0	0.353	0	0	0	0.341658	-1.029	0	1.108	0	0.114131	25.8792	0.000999001	9.1265	3	0.101	29.703	0	0	0.98002	-0.1428	0	0.02	0	0	0	0.351648	-1.0269	0	1.051	0
IAP-d-int	LTR	ERVK	129S1_FR	0.0231867	0	0	0.46953	-0.8628	0	0.755	0	0	0	0.0689311	-1.6421	0	2.575	0	0	0	0.794206	-0.4828	0	0.226	0	0	0	0.964036	-0.1906	0	0.037	0	0.821763	35.4412	0.000999001	24.2253	41	2.451	16.7279
MIR3	SINE	MIR	129S1_FR	0.00886106	0	0	0.115884	-1.4839	0	2.077	0	0	0	0.004995	-2.6325	0	6.72	0	0	0	0.549451	-0.7632	0	0.621	0	0	0	0.877123	-0.3669	0	0.128	0	0	0	0.000999001	-2.5751	0	6.32	0
IAPEY4_LTR	LTR	ERVK	129S1_FR	0.00145799	0	0	0.91009	-0.3092	0	0.093	0	0.0281517	19.3086	0.000999001	9.9698	6	0.305	19.6721	0	0	0.975025	-0.16	0	0.025	0	0	0	0.996004	-0.0633	0	0.004	0	0.0451873	30.9929	0.000999001	16.3825	9	0.291	30.9278
RLTR11D	LTR	ERVK	129S1_FR	0.00644392	0	0	0.651349	-0.6719	0	0.416	0	0	0	0.266733	-1.1489	0	1.342	0	0	0	0.893107	-0.336	0	0.114	0	0	0	0.975025	-0.16	0	0.025	0	0	0	0.28971	-1.1473	0	1.223	0
RLTR28	LTR	ERVL	129S1_FR	0.0274734	0	0	0.245754	-1.2226	0	1.508	0	0	0	0.00699301	-2.2147	0	5.044	0	0.0798283	2.90566	0.0809191	2.209	2	0.456	4.38596	1.26264	45.9588	0.000999001	14.0081	4	0.083	48.1928	0	0	0.011988	-2.1096	0	4.847	0
MLTR18B_MM	LTR	ERVK	129S1_FR	0.00645759	0	0	0.668332	-0.6348	0	0.403	0	0	0	0.301698	-1.0908	0	1.209	0	0	0	0.902098	-0.3138	0	0.108	0	0	0	0.973027	-0.1665	0	0.027	0	0	0	0.347652	-1.025	0	1.098	0
MMERVK9C_I	LTR	ERVK	129S1_FR	0.0572391	0.249697	4.36235	0.015984	3.2055	5	1.34	3.73134	0	0	0.013986	-2.1508	0	4.578	0	0	0	0.665335	-0.6381	0	0.413	0	0	0	0.924076	-0.2814	0	0.079	0	0.143922	2.51441	0.000999001	4.4407	13	4.058	3.20355
RMER16B2	LTR	ERVK	129S1_FR	0.00359224	0	0	0.77023	-0.5073	0	0.26	0	0	0	0.432567	-0.9011	0	0.835	0	0	0	0.933067	-0.2609	0	0.071	0	0	0	0.99001	-0.1005	0	0.01	0	0	0	0.457542	-0.8785	0	0.79	0
MLT1I	LTR	ERVL-MaLR	129S1_FR	0.00327165	0	0	0.62038	-0.6859	0	0.491	0	0	0	0.201798	-1.2344	0	1.552	0	0	0	0.859141	-0.3902	0	0.153	0	0	0	0.978022	-0.1499	0	0.022	0	0	0	0.213786	-1.2236	0	1.52	0
RLTR12E	LTR	ERVK	129S1_FR	0.00823719	0	0	0.592408	-0.733	0	0.507	0	0	0	0.218781	-1.2219	0	1.514	0	0	0	0.863137	-0.3788	0	0.152	0	0	0	0.97003	-0.1758	0	0.03	0	0.0110032	1.33579	0.177822	1.308	3	1.425	2.10526
RMER13A2	LTR	ERVK	129S1_FR	0.026069	0	0	0.282717	-1.1487	0	1.299	0	0	0	0.00899101	-2.1633	0	4.225	0	0.196172	7.5251	0.000999001	6.0617	4	0.391	10.2302	0	0	0.935065	-0.2615	0	0.066	0	0	0	0.01998	-1.9876	0	3.915	0
MLTR18A_MM	LTR	ERVK	129S1_FR	0.00662306	0	0	0.646354	-0.6373	0	0.444	0	0.720699	108.817	0.000999001	120.654	144	1.353	106.43	0	0	0.888112	-0.345	0	0.119	0	0	0	0.973027	-0.1665	0	0.027	0	0	0	0.291708	-1.1393	0	1.229	0
RMER20B	LTR	ERVK	129S1_FR	0.0210745	0	0	0.22977	-1.1896	0	1.419	0	0	0	0.00799201	-2.1517	0	4.818	0	0	0	0.648352	-0.6701	0	0.431	0	0	0	0.901099	-0.3194	0	0.105	0	0	0	0.010989	-2.0938	0	4.471	0
L1ME3E	LINE	L1	129S1_FR	0.00121096	0	0	0.89011	-0.3426	0	0.116	0	0	0	0.687313	-0.6115	0	0.381	0	0	0	0.979021	-0.1464	0	0.021	0	0	0	0.996004	-0.0633	0	0.004	0	0	0	0.685315	-0.6209	0	0.375	0
MER45R	DNA	hAT-Tip100	129S1_FR	0.00165856	0	0	0.835165	-0.4206	0	0.179	0	0	0	0.565435	-0.7568	0	0.573	0	0	0	0.927073	-0.2767	0	0.075	0	0	0	0.996004	-0.0633	0	0.004	0	0	0	0.589411	-0.7242	0	0.531	0
MusHAL1	LINE	L1	129S1_FR	0.0357493	0.0152809	0.427445	0.659341	-0.175	1	1.185	0.843882	0	0	0.017982	-1.9231	0	3.69	0	0	0	0.691309	-0.6168	0	0.355	0	0	0	0.951049	-0.2246	0	0.05	0	0	0	0.042957	-1.8348	0	3.473	0
Tigger16a	DNA	TcMar-Tigger	129S1_FR	0.000750311	0	0	0.881119	-0.3586	0	0.125	0	0	0	0.72028	-0.5753	0	0.329	0	0	0	0.969031	-0.1788	0	0.031	0	0	0	0.994006	-0.0777	0	0.006	0	0	0	0.73027	-0.5746	0	0.304	0
L1MEb	LINE	L1	129S1_FR	0.00361508	0	0	0.746254	-0.5288	0	0.307	0	0	0	0.375624	-1.0077	0	0.974	0	0	0	0.921079	-0.2847	0	0.084	0	0.058289	16.1238	0.015984	8.0994	1	0.015	66.6667	0	0	0.415584	-0.9283	0	0.901	0
Tigger9b	DNA	TcMar-Tigger	129S1_FR	0.00190123	0	0	0.834166	-0.4311	0	0.178	0	0	0	0.561439	-0.7638	0	0.577	0	0	0	0.952048	-0.2222	0	0.049	0	0	0	0.986014	-0.1191	0	0.014	0	0	0	0.609391	-0.7098	0	0.493	0
L1MD2	LINE	L1	129S1_FR	0.0217801	0	0	0.176823	-1.3316	0	1.678	0	0	0	0.003996	-2.2912	0	5.363	0	0	0	0.607393	-0.7159	0	0.491	0	0	0	0.923077	-0.285	0	0.079	0	0.0144803	0.664843	0.25974	0.8309	7	5.125	1.36585
L1ME3	LINE	L1	129S1_FR	0.00825434	0	0	0.535465	-0.7872	0	0.646	0	0	0	0.11988	-1.4595	0	2.123	0	0	0	0.849151	-0.405	0	0.165	0	0	0	0.963037	-0.1914	0	0.039	0	0.00466709	0.56541	0.562438	0.0739	2	1.897	1.0543
L1MEg2	LINE	L1	129S1_FR	0.000482425	0	0	0.961039	-0.1969	0	0.041	0	0	0	0.838162	-0.4238	0	0.175	0	0	0	0.983017	-0.1314	0	0.017	0	0	0	0.997003	-0.0548	0	0.003	0	0	0	0.855145	-0.4019	0	0.152	0
MER63A	DNA	hAT-Tip100	129S1_FR	0.00136721	0	0	0.826174	-0.4338	0	0.193	0	0	0	0.545455	-0.7794	0	0.618	0	0	0	0.947053	-0.2324	0	0.055	0	0	0	0.99001	-0.1005	0	0.01	0	0	0	0.559441	-0.768	0	0.578	0
MLT1J	LTR	ERVL-MaLR	129S1_FR	0.0063264	0	0	0.410589	-0.9518	0	0.906	0	0	0	0.0639361	-1.684	0	2.904	0	0.0331959	5.24721	0.227772	1.3773	1	0.268	3.73134	0	0	0.96004	-0.2016	0	0.041	0	0	0	0.0619381	-1.6225	0	2.825	0
LTR33A	LTR	ERVL	129S1_FR	0.00123943	0	0	0.856144	-0.3964	0	0.152	0	0	0	0.636364	-0.6719	0	0.458	0	0	0	0.962038	-0.1962	0	0.039	0	0	0	0.991009	-0.0953	0	0.009	0	0	0	0.639361	-0.6593	0	0.463	0
L1MEf	LINE	L1	129S1_FR	0.0131971	0	0	0.343656	-1.0456	0	1.078	0	0	0	0.028971	-1.8872	0	3.508	0	0	0	0.741259	-0.5464	0	0.303	0	0	0	0.943057	-0.2386	0	0.061	0	0	0	0.045954	-1.8142	0	3.133	0
Tigger18a	DNA	TcMar-Tigger	129S1_FR	0.00104307	0	0	0.913087	-0.3034	0	0.09	0	0	0	0.714286	-0.5799	0	0.337	0	0	0	0.967033	-0.1846	0	0.033	0	0	0	0.993007	-0.0839	0	0.007	0	0	0	0.734266	-0.5435	0	0.324	0
EUTREP2	DNA	hAT	129S1_FR	0.000359427	0	0	0.917083	-0.2955	0	0.086	0	0	0	0.809191	-0.4633	0	0.209	0	0	0	0.984016	-0.1275	0	0.016	0	0	0	0.995005	-0.0709	0	0.005	0	0.00100451	2.79474	0.16983	1.8794	1	0.186	5.37634
Tigger20a	DNA	TcMar-Tigger	129S1_FR	0.00052785	0	0	0.957043	-0.2075	0	0.045	0	0	0	0.815185	-0.4555	0	0.204	0	0	0	0.978022	-0.1499	0	0.022	0	0	0	0.992008	-0.0898	0	0.008	0	0	0	0.837163	-0.4183	0	0.179	0
IAP1-MM_I	LTR	ERVK	129S1_FR	0.0129031	0	0	0.794206	-0.4719	0	0.24	0	0	0	0.454545	-0.8996	0	0.789	0	0	0	0.94006	-0.2469	0	0.063	0	0	0	0.982018	-0.1353	0	0.018	0	0.0157939	1.22404	0.034965	2.7398	3	0.735	4.08163
MMERVK10D3_I	LTR	ERVK	129S1_FR	0.0304772	0	0	0.597403	-0.7027	0	0.534	0	0.375919	12.3344	0.000999001	12.0562	18	1.86	9.67742	0	0	0.85015	-0.4005	0	0.168	0	0	0	0.966034	-0.185	0	0.035	0	0	0	0.177822	-1.318	0	1.725	0
RLTR44D	LTR	ERVK	129S1_FR	0.00178129	0	0	0.901099	-0.3213	0	0.106	0	0	0	0.715285	-0.5776	0	0.339	0	0	0	0.974026	-0.1633	0	0.026	0	0	0	0.995005	-0.0709	0	0.005	0	0	0	0.737263	-0.5597	0	0.298	0
RLTR44-int	LTR	ERVK	129S1_FR	0.0121552	0	0	0.697303	-0.5926	0	0.372	0	0	0	0.328671	-1.0479	0	1.096	0	0	0	0.914086	-0.2987	0	0.091	0	0	0	0.991009	-0.0953	0	0.009	0	0.0453573	3.73151	0.000999001	7.1598	8	0.996	8.03213
MER20B	DNA	hAT-Charlie	129S1_FR	0.00298019	0	0	0.73027	-0.5594	0	0.318	0	0	0	0.358641	-1.0105	0	1.082	0	0	0	0.923077	-0.2834	0	0.08	0	0	0	0.986014	-0.1191	0	0.014	0	0	0	0.360639	-1.0197	0	0.997	0
RMER21A	LTR	ERV1	129S1_FR	0.00746101	0	0	0.687313	-0.603	0	0.375	0	0	0	0.290709	-1.1165	0	1.203	0	0	0	0.897103	-0.3298	0	0.109	0	0	0	0.983017	-0.1283	0	0.018	0	0	0	0.315684	-1.098	0	1.143	0
LTR79	LTR	ERVL	129S1_FR	0.000619621	0	0	0.917083	-0.2928	0	0.088	0	0	0	0.757243	-0.5296	0	0.275	0	0	0	0.98002	-0.1428	0	0.02	0	0	0	0.995005	-0.0709	0	0.005	0	0	0	0.77023	-0.5122	0	0.262	0
L2c	LINE	L2	129S1_FR	0.00525711	0	0	0.347652	-1.0183	0	1.065	0	0	0	0.035964	-1.8223	0	3.368	0	0	0	0.743257	-0.5453	0	0.296	0	0	0	0.95005	-0.2293	0	0.05	0	0.0277089	5.27074	0.000999001	12.331	25	3.226	7.74954
BGLII_C	LTR	ERVK	129S1_FR	0.00184669	0	0	0.875125	-0.3703	0	0.13	0	0	0	0.632368	-0.6745	0	0.466	0	0	0	0.969031	-0.1788	0	0.031	0	0	0	0.993007	-0.0802	0	0.008	0	0.00475981	2.57748	0.0599401	2.5217	2	0.406	4.92611
MER57D	LTR	ERV1	129S1_FR	0.00135443	0	0	0.864136	-0.3827	0	0.147	0	0	0	0.623377	-0.6927	0	0.483	0	0	0	0.956044	-0.2101	0	0.046	0	0	0	0.995005	-0.0709	0	0.005	0	0	0	0.654346	-0.655	0	0.416	0
RMER13A	LTR	ERVK	129S1_FR	0.020881	0	0	0.370629	-1.0041	0	0.954	0	0	0	0.046953	-1.7159	0	3.087	0	0.0836221	4.00469	0.028971	3.3952	2	0.273	7.32601	0	0	0.943057	-0.2457	0	0.057	0	0	0	0.0619381	-1.6325	0	2.927	0
X9_LINE	LINE	L1	129S1_FR	0.00013356	0	0	0.985015	-0.1233	0	0.015	0	0	0	0.95005	-0.2271	0	0.051	0	0	0	0.996004	-0.0633	0	0.004	0	0	0	1	NA	0	0	NA	0	0	0.956044	-0.2144	0	0.044	0
UCON29	DNA	Kolobok	129S1_FR	0.000398959	0	0	0.949051	-0.2317	0	0.051	0	0	0	0.816184	-0.4531	0	0.201	0	0	0	0.987013	-0.1147	0	0.013	0	0	0	0.998002	-0.0447	0	0.002	0	0	0	0.851149	-0.4026	0	0.162	0
L2d2	LINE	L2	129S1_FR	0.00161153	0	0	0.708292	-0.5733	0	0.344	0	0	0	0.278721	-1.1554	0	1.202	0	0	0	0.904096	-0.318	0	0.101	0	0	0	0.982018	-0.1353	0	0.018	0	0	0	0.360639	-1.033	0	1.011	0
RLTR14_RN	LTR	ERV1	129S1_FR	0.0107958	0	0	0.435564	-0.9052	0	0.856	0	0.0844407	7.82159	0.000999001	11.315	22	2.85	7.7193	0.0872578	8.08254	0.030969	3.3238	2	0.272	7.35294	0	0	0.946054	-0.2366	0	0.055	0	0	0	0.0659341	-1.7382	0	2.759	0
RLTR24B_MM	LTR	ERV1	129S1_FR	0.00396318	0	0	0.597403	-0.7177	0	0.532	0	0	0	0.18981	-1.3246	0	1.667	0	0	0	0.851149	-0.3993	0	0.163	0	0	0	0.981019	-0.1391	0	0.019	0	0	0	0.218781	-1.2249	0	1.585	0
L2-1_AMi	LINE	L2	129S1_FR	3.94175e-06	0	0	0.999001	-0.0316	0	0.001	0	0	0	0.991009	-0.0953	0	0.009	0	0	0	1	NA	0	0	NA	0	0	1	NA	0	0	NA	0	0	0.992008	-0.0898	0	0.008	0
L1M4a1	LINE	L1	129S1_FR	0.00564987	0	0	0.62038	-0.6945	0	0.475	0	0	0	0.217782	-1.2506	0	1.574	0	0	0	0.861139	-0.3887	0	0.149	0	0	0	0.983017	-0.1314	0	0.017	0	0	0	0.226773	-1.2184	0	1.543	0
L1M8	LINE	L1	129S1_FR	0.00158719	0	0	0.882118	-0.3581	0	0.123	0	0	0	0.651349	-0.6398	0	0.436	0	0	0	0.976024	-0.1567	0	0.024	0	0	0	0.991009	-0.0953	0	0.009	0	0	0	0.676324	-0.6283	0	0.406	0
MLT1N2	LTR	ERVL-MaLR	129S1_FR	0.00106898	0	0	0.82018	-0.4534	0	0.192	0	0	0	0.539461	-0.7987	0	0.603	0	0	0	0.941059	-0.2482	0	0.06	0	0	0	0.982018	-0.1353	0	0.018	0	0.00219446	2.05285	0.451548	0.5584	1	0.587	1.70358
FordPrefect	DNA	hAT-Tip100	129S1_FR	0.00174061	0	0	0.892108	-0.3314	0	0.119	0	0	0	0.667333	-0.6304	0	0.417	0	0	0	0.966034	-0.1829	0	0.036	0	0	0	0.994006	-0.0777	0	0.006	0	0	0	0.7003	-0.6015	0	0.352	0
RLTR30	LTR	ERV1	129S1_FR	0.00378975	0	0	0.732268	-0.553	0	0.31	0	0	0	0.355644	-1.0211	0	1.051	0	0	0	0.908092	-0.3146	0	0.094	0	0	0	0.983017	-0.1314	0	0.017	0	0.00333805	0.88081	0.587413	0.0524	1	0.946	1.05708
LTR33	LTR	ERVL	129S1_FR	0.00318057	0	0	0.678322	-0.6168	0	0.402	0	0	0	0.274725	-1.1348	0	1.283	0	0	0	0.879121	-0.3661	0	0.124	0	0	0	0.974026	-0.1633	0	0.026	0	0	0	0.308691	-1.0924	0	1.16	0
LTR73	LTR	ERV1	129S1_FR	0.000491724	0	0	0.955045	-0.2146	0	0.046	0	0	0	0.874126	-0.3625	0	0.141	0	0	0	0.985015	-0.1233	0	0.015	0	0	0	0.998002	-0.0447	0	0.002	0	0	0	0.857143	-0.3974	0	0.151	0
MLTR73	LTR	ERV1	129S1_FR	0.00425832	0	0	0.565435	-0.7621	0	0.573	0	0	0	0.171828	-1.3627	0	1.72	0	0	0	0.849151	-0.4012	0	0.167	0	0	0	0.973027	-0.1665	0	0.027	0	0	0	0.192807	-1.2773	0	1.645	0
MLT2E	LTR	ERVL	129S1_FR	0.000323951	0	0	0.959041	-0.2067	0	0.041	0	0	0	0.897103	-0.3353	0	0.105	0	0	0	0.983017	-0.1314	0	0.017	0	0	0	0.998002	-0.0447	0	0.002	0	0	0	0.905095	-0.3149	0	0.101	0
LTR33C	LTR	ERVL	129S1_FR	0.000697461	0	0	0.925075	-0.2793	0	0.078	0	0	0	0.774226	-0.5043	0	0.258	0	0.0482131	69.1266	0.023976	6.5143	1	0.023	43.4783	0	0	0.995005	-0.0709	0	0.005	0	0	0	0.756244	-0.5326	0	0.273	0
MER54A	LTR	ERVL	129S1_FR	0.00209089	0	0	0.849151	-0.405	0	0.165	0	0	0	0.592408	-0.7295	0	0.519	0	0	0	0.946054	-0.2347	0	0.056	0	0	0	0.988012	-0.1102	0	0.012	0	0	0	0.612388	-0.7069	0	0.473	0
MLTR31A_MM	LTR	ERVK	129S1_FR	0.00478655	0	0	0.78022	-0.4954	0	0.252	0	0	0	0.391608	-0.9866	0	0.91	0	0	0	0.928072	-0.2784	0	0.072	0	0	0	0.985015	-0.1233	0	0.015	0	0	0	0.417582	-0.9374	0	0.847	0
Tigger5b_Glire	DNA	TcMar-Tigger	129S1_FR	0.0136284	0	0	0.234765	-1.2119	0	1.404	0	0	0	0.011988	-2.1157	0	4.633	0	0	0	0.652348	-0.6483	0	0.436	0	0.268301	19.6869	0.0769231	3.161	1	0.081	12.3457	0	0	0.016983	-1.9963	0	4.282	0
FAM	SINE	Alu	129S1_FR	0.0011681	0	0	0.671329	-0.6243	0	0.39	0	0.000461977	0.395495	0.641359	-0.2401	1	1.267	0.789266	0	0	0.902098	-0.3194	0	0.105	0	0	0	0.981019	-0.1391	0	0.019	0	0.000247263	0.21168	0.69031	-0.1364	1	1.148	0.87108
MamRep4096	DNA	hAT-Tip100	129S1_FR	0.000507376	0	0	0.941059	-0.2409	0	0.062	0	0	0	0.781219	-0.5035	0	0.241	0	0	0	0.982018	-0.1353	0	0.018	0	0	0	0.999001	-0.0316	0	0.001	0	0	0	0.808192	-0.464	0	0.208	0
RLTR10B2	LTR	ERVK	129S1_FR	0.0108598	0.132419	12.1935	0.000999001	8.6038	8	0.704	11.3636	0	0	0.10989	-1.4559	0	2.177	0	0	0	0.821179	-0.4439	0	0.198	0	0	0	0.963037	-0.1959	0	0.037	0	0	0	0.130869	-1.4187	0	2.048	0
Charlie13a	DNA	hAT-Charlie	129S1_FR	0.000759113	0	0	0.942058	-0.2459	0	0.059	0	0	0	0.786214	-0.4898	0	0.239	0	0	0	0.981019	-0.1391	0	0.019	0	0	0	0.997003	-0.0548	0	0.003	0	0	0	0.814186	-0.4571	0	0.205	0
Arthur2	DNA	hAT-Tip100	129S1_FR	0.00218511	0	0	0.811189	-0.4609	0	0.206	0	0	0	0.523477	-0.8046	0	0.666	0	0	0	0.935065	-0.258	0	0.068	0	0	0	0.989011	-0.1054	0	0.011	0	0	0	0.526474	-0.8123	0	0.631	0
CR1-16_AMi	LINE	CR1	129S1_FR	0.000835039	0	0	0.901099	-0.3236	0	0.104	0	0	0	0.718282	-0.5839	0	0.321	0	0	0	0.965035	-0.1904	0	0.035	0	0	0	0.996004	-0.0633	0	0.004	0	0	0	0.737263	-0.5607	0	0.3	0
MamRep605	LTR	NA	129S1_FR	0.00132665	0	0	0.85015	-0.4026	0	0.162	0	0	0	0.603397	-0.7154	0	0.516	0	0	0	0.958042	-0.2018	0	0.046	0	0	0	0.992008	-0.0898	0	0.008	0	0	0	0.628372	-0.6922	0	0.465	0
RLTR12D	LTR	ERVK	129S1_FR	0.00829249	0	0	0.56044	-0.77	0	0.586	0	0	0	0.160839	-1.3287	0	1.856	0	0	0	0.838162	-0.4213	0	0.178	0	0	0	0.97003	-0.1758	0	0.03	0	0	0	0.154845	-1.3894	0	1.86	0
LTR102_Mam	LTR	ERVL	129S1_FR	0.000930215	0	0	0.923077	-0.2834	0	0.08	0	0	0	0.715285	-0.5664	0	0.338	0	0	0	0.965035	-0.1878	0	0.036	0	0	0	0.998002	-0.0447	0	0.002	0	0	0	0.758242	-0.5272	0	0.276	0
Tigger11a	DNA	TcMar-Tigger	129S1_FR	0.000225943	0	0	0.972028	-0.1696	0	0.028	0	0	0	0.936064	-0.2558	0	0.067	0	0	0	0.991009	-0.0953	0	0.009	0	0	0	0.997003	-0.0548	0	0.003	0	0	0	0.928072	-0.273	0	0.075	0
Charlie30a	DNA	hAT-Charlie	129S1_FR	0.000245843	0	0	0.96004	-0.204	0	0.04	0	0	0	0.867133	-0.3768	0	0.145	0	0	0	0.987013	-0.1147	0	0.013	0	0	0	0.997003	-0.0548	0	0.003	0	0	0	0.895105	-0.3259	0	0.116	0
MERVK26-int	LTR	ERVK	129S1_FR	0.0241036	0	0	0.433566	-0.9177	0	0.856	0	0	0	0.0549451	-1.6214	0	2.681	0	0	0	0.786214	-0.4902	0	0.242	0	0	0	0.956044	-0.2144	0	0.044	0	0	0	0.0699301	-1.5922	0	2.6	0
hAT-4b_Ther	DNA	hAT-Tip100	129S1_FR	0.000266087	0	0	0.968032	-0.1754	0	0.035	0	0	0	0.911089	-0.3073	0	0.092	0	0	0	0.996004	-0.0633	0	0.004	0	0	0	1	NA	0	0	NA	0	0	0.923077	-0.282	0	0.081	0
LTR16A	LTR	ERVL	129S1_FR	0.00253244	0	0	0.766234	-0.5182	0	0.262	0	0	0	0.435564	-0.9099	0	0.86	0	0	0	0.918082	-0.2935	0	0.085	0	0	0	0.985015	-0.1233	0	0.015	0	0	0	0.406593	-0.9565	0	0.871	0
MER134	DNA	Crypton	129S1_FR	0.000226785	0	0	0.964036	-0.1906	0	0.037	0	0	0	0.885115	-0.3475	0	0.122	0	0	0	0.993007	-0.0839	0	0.007	0	0	0	0.998002	-0.0447	0	0.002	0	0	0	0.885115	-0.3515	0	0.121	0
L1MCb	LINE	L1	129S1_FR	0.00793207	0	0	0.56044	-0.7372	0	0.622	0	0	0	0.152847	-1.381	0	1.869	0	0	0	0.853147	-0.3985	0	0.158	0	0	0	0.965035	-0.1904	0	0.035	0	0	0	0.153846	-1.3847	0	1.827	0
Kanga1	DNA	TcMar-Tc2	129S1_FR	0.00102562	0	0	0.882118	-0.3528	0	0.125	0	0	0	0.707293	-0.5943	0	0.347	0	0	0	0.96004	-0.204	0	0.04	0	0	0	0.996004	-0.0633	0	0.004	0	0	0	0.741259	-0.5497	0	0.299	0
MLT1G	LTR	ERVL-MaLR	129S1_FR	0.00305474	0	0	0.721279	-0.5676	0	0.332	0	0	0	0.315684	-1.0994	0	1.128	0	0	0	0.908092	-0.3117	0	0.096	0	0	0	0.985015	-0.1233	0	0.015	0	0	0	0.343656	-1.0609	0	1.053	0
MRLTR33	LTR	ERVK	129S1_FR	0.00543809	0.115497	21.2386	0.000999001	56.1555	42	0.537	78.2123	0.00222326	0.408832	0.508492	0.1935	2	1.743	1.14745	0	0	0.836164	-0.4253	0	0.179	0	0	0	0.961039	-0.2014	0	0.039	0	0.036224	6.66117	0.000999001	8.8129	13	1.623	8.00986
LFSINE_Vert	SINE	tRNA	129S1_FR	0.000788542	0	0	0.886114	-0.3486	0	0.121	0	0	0	0.674326	-0.6306	0	0.391	0	0	0	0.966034	-0.185	0	0.035	0	0	0	0.997003	-0.0548	0	0.003	0	0	0	0.665335	-0.6465	0	0.395	0
MER73	LTR	ERVL	129S1_FR	0.000923021	0	0	0.932068	-0.2662	0	0.07	0	0	0	0.8002	-0.4606	0	0.23	0	0	0	0.987013	-0.1113	0	0.014	0	0	0	0.998002	-0.0447	0	0.002	0	0	0	0.803197	-0.4714	0	0.22	0
MamRep605b	LTR	NA	129S1_FR	0.000825127	0	0	0.899101	-0.3273	0	0.106	0	0	0	0.698302	-0.5959	0	0.37	0	0.0156495	18.9662	0.033966	4.9626	1	0.035	28.5714	0	0	0.991009	-0.0953	0	0.009	0	0	0	0.716284	-0.5721	0	0.342	0
RMER6B	LTR	ERVK	129S1_FR	0.0148216	0.0612642	4.13345	0.000999001	5.5003	7	1.177	5.94732	0.056058	3.78219	0.000999001	4.2414	12	3.638	3.29852	0	0	0.704296	-0.5914	0	0.345	0	0.169724	11.4512	0.0669331	3.6715	1	0.067	14.9254	0.00100451	0.0677732	0.146853	-1.3317	1	3.386	0.295334
RMER6BA	LTR	ERVK	129S1_FR	0.00851526	0.0658109	7.72859	0.000999001	6.4528	7	0.855	8.18713	0.00326271	0.383161	0.210789	-1.1581	1	2.857	0.350018	0	0	0.78022	-0.4968	0	0.249	0	0.147437	17.3144	0.046953	4.5517	1	0.046	21.7391	0	0	0.0789211	-1.5686	0	2.632	0
MER57C2	LTR	ERV1	129S1_FR	0.00191466	0	0	0.792208	-0.4818	0	0.231	0	0	0	0.472527	-0.8508	0	0.78	0	0	0	0.93007	-0.2704	0	0.072	0	0	0	0.987013	-0.1147	0	0.013	0	0	0	0.466533	-0.8853	0	0.741	0
MER103C	DNA	hAT-Charlie	129S1_FR	0.00198469	0	0	0.707293	-0.5896	0	0.352	0	0	0	0.283716	-1.1243	0	1.2	0	0	0	0.901099	-0.3263	0	0.102	0	0	0	0.979021	-0.1464	0	0.021	0	0	0	0.335664	-1.0398	0	1.1	0
Charlie4	DNA	hAT-Charlie	129S1_FR	0.00162259	0	0	0.837163	-0.4254	0	0.176	0	0	0	0.567433	-0.7595	0	0.573	0	0	0	0.957043	-0.2119	0	0.043	0	0	0	0.997003	-0.0548	0	0.003	0	0	0	0.58042	-0.7461	0	0.557	0
LTR33A_v	LTR	ERVL	129S1_FR	0.00119845	0	0	0.863137	-0.3863	0	0.146	0	0	0	0.649351	-0.6482	0	0.437	0	0	0	0.965035	-0.1878	0	0.036	0	0	0	0.996004	-0.0633	0	0.004	0	0	0	0.66034	-0.6488	0	0.406	0
X6a_DNA	DNA	TcMar-Tigger	129S1_FR	0.000743193	0	0	0.897103	-0.3298	0	0.109	0	0	0	0.691309	-0.6208	0	0.359	0	0	0	0.961039	-0.1969	0	0.041	0	0	0	0.994006	-0.0777	0	0.006	0	0	0	0.75025	-0.5405	0	0.285	0
ERVB7_2-LTR_MM	LTR	ERVK	129S1_FR	0.00523216	0	0	0.666334	-0.6359	0	0.397	0	0.00516837	0.987808	0.64036	-0.2264	1	1.253	0.798085	0	0	0.873127	-0.3686	0	0.134	0	0	0	0.983017	-0.1314	0	0.017	0	0.00545524	1.04264	0.711289	-0.064	1	1.067	0.937207
MER102a	DNA	hAT-Charlie	129S1_FR	0.00123277	0	0	0.842158	-0.4149	0	0.174	0	0	0	0.515485	-0.8158	0	0.647	0	0	0	0.946054	-0.2366	0	0.055	0	0	0	0.988012	-0.1067	0	0.013	0	0	0	0.521479	-0.8067	0	0.646	0
MIR1_Amn	SINE	MIR	129S1_FR	0.00448284	0.0043124	0.961978	0.697303	-0.0907	1	1.099	0.909918	0	0	0.027972	-1.963	0	3.703	0	0	0	0.711289	-0.5827	0	0.346	0	0	0	0.947053	-0.2324	0	0.055	0	0.00128268	0.28613	0.151848	-1.2514	1	3.351	0.298418
Eulor5A	DNA	Crypton-A	129S1_FR	0.000287978	0	0	0.955045	-0.2146	0	0.046	0	0	0	0.876124	-0.3622	0	0.135	0	0	0	0.982018	-0.1353	0	0.018	0	0	0	0.997003	-0.0548	0	0.003	0	0	0	0.904096	-0.318	0	0.101	0
X12_LINE	LINE	I-Jockey	129S1_FR	0.000127935	0	0	0.99001	-0.1005	0	0.01	0	0	0	0.96004	-0.2016	0	0.041	0	0	0	0.995005	-0.0709	0	0.005	0	0	0	1	NA	0	0	NA	0	0	0.956044	-0.2084	0	0.047	0
RLTR44C	LTR	ERVK	129S1_FR	0.00259279	0	0	0.855145	-0.3997	0	0.154	0	0	0	0.606394	-0.711	0	0.501	0	0	0	0.959041	-0.2067	0	0.041	0	0	0	0.99001	-0.1005	0	0.01	0	0.053347	20.5751	0.000999001	11.7446	8	0.438	18.2648
Tigger6a	DNA	TcMar-Tigger	129S1_FR	0.00270894	0	0	0.838162	-0.423	0	0.173	0	0	0	0.579421	-0.7455	0	0.545	0	0	0	0.961039	-0.1989	0	0.04	0	0	0	0.994006	-0.0777	0	0.006	0	0	0	0.609391	-0.7085	0	0.49	0
ERVB3_1-LTR_MM	LTR	ERVK	129S1_FR	0.00156116	0	0	0.907093	-0.3136	0	0.097	0	0	0	0.716284	-0.5813	0	0.338	0	0	0	0.968032	-0.1817	0	0.032	0	0	0	0.992008	-0.0898	0	0.008	0	0	0	0.749251	-0.5275	0	0.305	0
MER127	DNA	TcMar-Tigger	129S1_FR	0.000562829	0	0	0.922078	-0.284	0	0.082	0	0	0	0.811189	-0.4572	0	0.208	0	0	0	0.986014	-0.1191	0	0.014	0	0	0	0.996004	-0.0633	0	0.004	0	0	0	0.817183	-0.4455	0	0.206	0
Plat_L3	LINE	CR1	129S1_FR	0.00154888	0	0	0.828172	-0.4358	0	0.19	0	0	0	0.506494	-0.8223	0	0.663	0	0	0	0.935065	-0.2615	0	0.066	0	0	0	0.993007	-0.0839	0	0.007	0	0	0	0.543457	-0.7808	0	0.611	0
LTR16E2	LTR	ERVL	129S1_FR	0.00064109	0	0	0.941059	-0.2482	0	0.06	0	0	0	0.781219	-0.5013	0	0.248	0	0	0	0.98002	-0.1428	0	0.02	0	0	0	0.996004	-0.0633	0	0.004	0	0	0	0.794206	-0.4812	0	0.232	0
RLTR20B1	LTR	ERVK	129S1_FR	0.00752726	1.10046	146.196	0.000999001	77.9336	58	0.526	110.266	0	0	0.183816	-1.294	0	1.654	0	0	0	0.858142	-0.3993	0	0.147	0	0	0	0.966034	-0.1875	0	0.034	0	0	0	0.210789	-1.2484	0	1.544	0
RLTR26	LTR	ERVK	129S1_FR	0.0107655	0	0	0.598402	-0.7282	0	0.513	0	0.126683	11.7675	0.000999001	18.3989	25	1.653	15.124	0	0	0.845155	-0.4142	0	0.166	0	0	0	0.965035	-0.1904	0	0.035	0	0	0	0.194805	-1.267	0	1.58	0
Zaphod3	DNA	hAT-Tip100	129S1_FR	0.00160001	0	0	0.858142	-0.3878	0	0.156	0	0	0	0.58042	-0.7385	0	0.544	0	0	0	0.937063	-0.2571	0	0.064	0	0	0	0.987013	-0.1147	0	0.013	0	0	0	0.591409	-0.7383	0	0.501	0
MamGypsy2-I	LTR	Gypsy	129S1_FR	0.00177708	0	0	0.84016	-0.4174	0	0.177	0	0	0	0.606394	-0.7055	0	0.506	0	0	0	0.951049	-0.221	0	0.052	0	0	0	0.99001	-0.1005	0	0.01	0	0	0	0.573427	-0.7492	0	0.562	0
Kanga1c	DNA	TcMar-Tc2	129S1_FR	0.000746905	0	0	0.926074	-0.2825	0	0.074	0	0	0	0.766234	-0.5127	0	0.275	0	0.0115395	15.4498	0.025974	5.8894	1	0.026	38.4615	0	0	0.995005	-0.0709	0	0.005	0	0	0	0.776224	-0.5061	0	0.247	0
RLTR12C	LTR	ERVK	129S1_FR	0.00322095	0	0	0.803197	-0.472	0	0.219	0	0.0054571	1.69425	0.033966	2.7625	3	0.742	4.04313	0	0	0.925075	-0.2779	0	0.079	0	0	0	0.987013	-0.1147	0	0.013	0	0	0	0.504496	-0.8128	0	0.69	0
RLTR44B	LTR	ERVK	129S1_FR	0.00186024	0	0	0.894106	-0.3365	0	0.111	0	0	0	0.691309	-0.6136	0	0.364	0	0	0	0.969031	-0.1761	0	0.032	0	0	0	0.994006	-0.0777	0	0.006	0	0	0	0.716284	-0.5828	0	0.328	0
LTR108a_Mam	LTR	ERVL	129S1_FR	0.000186525	0	0	0.984016	-0.1275	0	0.016	0	0	0	0.958042	-0.2093	0	0.042	0	0	0	0.996004	-0.0633	0	0.004	0	0	0	0.999001	-0.0316	0	0.001	0	0	0	0.952048	-0.2222	0	0.049	0
MER68B	LTR	ERVL	129S1_FR	0.000954287	0	0	0.902098	-0.3205	0	0.104	0	0	0	0.752248	-0.5205	0	0.299	0	0	0	0.98002	-0.1428	0	0.02	0	0	0	0.999001	-0.0316	0	0.001	0	0	0	0.763237	-0.5167	0	0.274	0
RMER16	LTR	ERVK	129S1_FR	0.00602878	0	0	0.7003	-0.6022	0	0.35	0	0	0	0.31968	-1.0782	0	1.146	0	0	0	0.908092	-0.3163	0	0.093	0	0	0	0.979021	-0.1464	0	0.021	0	0	0	0.360639	-0.9969	0	1.056	0
RLTR13A	LTR	ERVK	129S1_FR	0.00505069	0	0	0.842158	-0.4148	0	0.171	0	0.0488541	9.67276	0.000999001	6.7999	5	0.471	10.6157	0	0	0.951049	-0.2269	0	0.049	0	0	0	0.996004	-0.0633	0	0.004	0	0.0399329	7.90644	0.000999001	7.2369	5	0.399	12.5313
MER57E2	LTR	ERV1	129S1_FR	0.000261227	0	0	0.966034	-0.1829	0	0.036	0	0	0	0.866134	-0.3795	0	0.142	0	0	0	0.99001	-0.1005	0	0.01	0	0	0	0.996004	-0.0633	0	0.004	0	0	0	0.908092	-0.3117	0	0.096	0
LTR52	LTR	ERVL	129S1_FR	0.000841966	0	0	0.914086	-0.2975	0	0.092	0	0	0	0.718282	-0.5755	0	0.323	0	0	0	0.972028	-0.1669	0	0.029	0	0	0	0.994006	-0.0777	0	0.006	0	0	0	0.774226	-0.4968	0	0.27	0
LTR91A	LTR	NA	129S1_FR	0.000618664	0	0	0.918082	-0.2876	0	0.087	0	0	0	0.781219	-0.4864	0	0.257	0	0	0	0.976024	-0.1567	0	0.024	0	0	0	0.998002	-0.0447	0	0.002	0	0	0	0.805195	-0.4538	0	0.223	0
LTR86A1	LTR	ERVL	129S1_FR	0.000140296	0	0	0.977023	-0.1504	0	0.024	0	0	0	0.94006	-0.2504	0	0.061	0	0	0	0.991009	-0.0953	0	0.009	0	0	0	0.998002	-0.0447	0	0.002	0	0	0	0.934066	-0.2618	0	0.068	0
RMER3D-int	LTR	ERVK	129S1_FR	0.0527918	0	0	0.0979021	-1.5183	0	2.301	0	0.135706	2.57058	0.000999001	4.6821	20	7.495	2.66845	0.0101168	0.191637	0.476523	0.4097	1	0.661	1.51286	0	0	0.871129	-0.3737	0	0.137	0	0	0	0.000999001	-2.6217	0	7.085	0
RLTR10D	LTR	ERVK	129S1_FR	0.00592231	0	0	0.694306	-0.6082	0	0.359	0	0	0	0.328671	-1.0476	0	1.138	0	0	0	0.913087	-0.2995	0	0.093	0	0	0	0.985015	-0.1233	0	0.015	0	0.109337	18.4618	0.000999001	19.7291	21	1.052	19.962
UCON105	DNA	hAT	129S1_FR	0.000346568	0	0	0.947053	-0.2343	0	0.054	0	0	0	0.811189	-0.464	0	0.205	0	0	0	0.984016	-0.1275	0	0.016	0	0	0	0.999001	-0.0316	0	0.001	0	0	0	0.822178	-0.4452	0	0.193	0
L1M2a	LINE	L1	129S1_FR	0.00166874	0	0	0.883117	-0.3576	0	0.121	0	0	0	0.695305	-0.5981	0	0.366	0	0	0	0.975025	-0.16	0	0.025	0	0	0	0.996004	-0.0633	0	0.004	0	0	0	0.719281	-0.57	0	0.345	0
Tigger9a	DNA	TcMar-Tigger	129S1_FR	0.000617516	0	0	0.941059	-0.2463	0	0.061	0	0	0	0.777223	-0.5079	0	0.251	0	0	0	0.979021	-0.1464	0	0.021	0	0	0	0.996004	-0.0633	0	0.004	0	0	0	0.786214	-0.4867	0	0.241	0
MER34B	LTR	ERV1	129S1_FR	0.00191982	0	0	0.836164	-0.4319	0	0.172	0	0	0	0.592408	-0.7226	0	0.526	0	0	0	0.947053	-0.2365	0	0.053	0	0	0	0.992008	-0.0898	0	0.008	0	0	0	0.599401	-0.7016	0	0.51	0
RMER17D2	LTR	ERVK	129S1_FR	0.0267816	0	0	0.293706	-1.1148	0	1.247	0	0.285372	10.6555	0.000999001	10.6648	25	3.971	6.29564	0	0	0.676324	-0.628	0	0.396	0	0	0	0.936064	-0.2575	0	0.066	0	0.490059	18.2983	0.000999001	44.9011	97	3.85	25.1948
RLTR9A3B	LTR	ERVK	129S1_FR	0.00343832	0	0	0.77023	-0.5101	0	0.267	0	0	0	0.410589	-0.9455	0	0.869	0	0	0	0.923077	-0.285	0	0.079	0	0	0	0.986014	-0.1191	0	0.014	0	0	0	0.427572	-0.9199	0	0.842	0
EuthAT-2	DNA	hAT-Ac	129S1_FR	0.00191604	0	0	0.853147	-0.4052	0	0.154	0	0	0	0.579421	-0.7427	0	0.546	0	0	0	0.95005	-0.2251	0	0.052	0	0	0	0.992008	-0.0898	0	0.008	0	0	0	0.634366	-0.6765	0	0.454	0
MER67C	LTR	ERV1	129S1_FR	0.00422816	0	0	0.702298	-0.5863	0	0.361	0	0	0	0.294705	-1.1181	0	1.198	0	0	0	0.871129	-0.3748	0	0.136	0	0	0	0.971029	-0.1727	0	0.029	0	0	0	0.307692	-1.0636	0	1.173	0
LTR84a	LTR	ERVL	129S1_FR	0.000261763	0	0	0.957043	-0.2119	0	0.043	0	0	0	0.903097	-0.3258	0	0.098	0	0	0	0.993007	-0.0839	0	0.007	0	0	0	0.999001	-0.0316	0	0.001	0	0	0	0.914086	-0.3015	0	0.089	0
RLTR50B	LTR	ERVK	129S1_FR	0.00525359	0	0	0.757243	-0.5251	0	0.281	0	0	0	0.391608	-0.9551	0	0.943	0	0	0	0.92008	-0.2835	0	0.088	0	0	0	0.99001	-0.1005	0	0.01	0	0	0	0.420579	-0.9511	0	0.856	0
L1M3d	LINE	L1	129S1_FR	0.00207447	0	0	0.826174	-0.4397	0	0.188	0	0	0	0.565435	-0.7534	0	0.578	0	0	0	0.954046	-0.2096	0	0.049	0	0	0	0.994006	-0.0777	0	0.006	0	0	0	0.601399	-0.7238	0	0.514	0
LTR50	LTR	ERVL	129S1_FR	0.00121758	0	0	0.851149	-0.4085	0	0.156	0	0	0	0.599401	-0.7282	0	0.511	0	0	0	0.956044	-0.2144	0	0.044	0	0.156866	128.834	0.010989	9.9449	1	0.01	100	0	0	0.65035	-0.6623	0	0.43	0
MER45C	DNA	hAT-Tip100	129S1_FR	0.000699183	0	0	0.91009	-0.3053	0	0.096	0	0	0	0.721279	-0.5759	0	0.322	0	0	0	0.975025	-0.16	0	0.025	0	0	0	0.993007	-0.0839	0	0.007	0	0	0	0.764236	-0.5197	0	0.267	0
MER45B	DNA	hAT-Tip100	129S1_FR	0.00424557	0	0	0.719281	-0.5672	0	0.343	0	0	0	0.321678	-1.0635	0	1.108	0	0	0	0.911089	-0.3059	0	0.093	0	0	0	0.993007	-0.0839	0	0.007	0	0	0	0.308691	-1.0987	0	1.159	0
MLTR18C_MM	LTR	ERVK	129S1_FR	0.00762798	0	0	0.694306	-0.6108	0	0.362	0	0	0	0.312687	-1.0629	0	1.153	0	0.106859	14.0088	0.114885	2.6694	1	0.117	8.54701	0	0	0.983017	-0.1314	0	0.017	0	0	0	0.304695	-1.101	0	1.153	0
RLTR13B3	LTR	ERVK	129S1_FR	0.00723637	0.130497	18.0335	0.000999001	6.3505	3	0.203	14.7783	0	0	0.554446	-0.7588	0	0.611	0	0	0	0.943057	-0.2436	0	0.058	0	0	0	0.992008	-0.0898	0	0.008	0	0.0859238	11.8739	0.000999001	8.3996	7	0.58	12.069
MLTR32C_MM	LTR	ERVK	129S1_FR	0.00257798	0	0	0.856144	-0.3981	0	0.153	0	0.00970152	3.76322	0.0989011	1.9398	2	0.551	3.62976	0	0	0.96004	-0.204	0	0.04	0	0	0	0.993007	-0.0839	0	0.007	0	0	0	0.599401	-0.7073	0	0.516	0
MLTR18D_MM	LTR	ERVK	129S1_FR	0.0100574	0	0	0.629371	-0.6792	0	0.458	0	0	0	0.197802	-1.2865	0	1.617	0	0	0	0.869131	-0.3699	0	0.141	0	0	0	0.965035	-0.1878	0	0.036	0	0	0	0.227772	-1.2367	0	1.494	0
RLTR31_Mm	LTR	ERVK	129S1_FR	0.00182239	0	0	0.909091	-0.3084	0	0.096	0	0	0	0.675325	-0.6406	0	0.375	0	0	0	0.975025	-0.16	0	0.025	0	0	0	0.995005	-0.0709	0	0.005	0	0	0	0.72028	-0.5755	0	0.334	0
X30_DNA	DNA	NA	129S1_FR	0.000652647	0.00576549	8.83401	0.0939061	2.6868	1	0.102	9.80392	0	0	0.731269	-0.5668	0	0.312	0	0	0	0.971029	-0.17	0	0.03	0	0	0	0.992008	-0.0898	0	0.008	0	0	0	0.742258	-0.5399	0	0.308	0
LTR16B	LTR	ERVL	129S1_FR	0.000848051	0	0	0.921079	-0.2825	0	0.086	0	0	0	0.78022	-0.491	0	0.259	0	0	0	0.981019	-0.1391	0	0.019	0	0	0	0.997003	-0.0548	0	0.003	0	0	0	0.767233	-0.5143	0	0.258	0
LTR16A1	LTR	ERVL	129S1_FR	0.001425	0	0	0.837163	-0.4199	0	0.18	0	0	0	0.552448	-0.7674	0	0.586	0	0	0	0.945055	-0.239	0	0.056	0	0	0	0.991009	-0.0953	0	0.009	0	0	0	0.581419	-0.7486	0	0.525	0
L1ME3B	LINE	L1	129S1_FR	0.00316534	0	0	0.781219	-0.4905	0	0.255	0	0	0	0.437562	-0.8951	0	0.858	0	0	0	0.93007	-0.2704	0	0.072	0	0	0	0.986014	-0.1191	0	0.014	0	0	0	0.436563	-0.9181	0	0.831	0
MLT1E1	LTR	ERVL-MaLR	129S1_FR	0.00247385	0	0	0.761239	-0.5171	0	0.273	0	0	0	0.376623	-1.0036	0	0.926	0	0	0	0.917083	-0.2971	0	0.085	0	0	0	0.985015	-0.1233	0	0.015	0	0	0	0.418581	-0.9503	0	0.884	0
X7B_LINE	LINE	CR1	129S1_FR	0.000141635	0	0	0.978022	-0.1499	0	0.022	0	0	0	0.933067	-0.2553	0	0.073	0	0	0	0.989011	-0.1054	0	0.011	0	0	0	1	NA	0	0	NA	0	0	0.923077	-0.2799	0	0.08	0
RLTR31A_Mm	LTR	ERVK	129S1_FR	0.0030402	0	0	0.823177	-0.4487	0	0.189	0	0	0	0.515485	-0.812	0	0.655	0	0	0	0.947053	-0.2343	0	0.054	0	0.378022	124.341	0.013986	8.709	1	0.013	76.9231	0	0	0.561439	-0.7671	0	0.561	0
Tigger1	DNA	TcMar-Tigger	129S1_FR	0.0108332	0	0	0.505495	-0.81	0	0.688	0	0	0	0.115884	-1.5098	0	2.193	0	0	0	0.82018	-0.4436	0	0.202	0	0	0	0.962038	-0.1986	0	0.038	0	0	0	0.123876	-1.4346	0	2.083	0
IAPLTR2b	LTR	ERVK	129S1_FR	0.0139702	0.0156559	1.12066	0.675325	-0.1541	1	1.168	0.856164	0.0361641	2.58867	0.031968	2.2925	8	3.6	2.22222	0	0	0.714286	-0.5807	0	0.334	0	0	0	0.942058	-0.2409	0	0.062	0	0.131297	9.39834	0.000999001	14.0018	29	3.514	8.2527
RLTR31M	LTR	ERVK	129S1_FR	0.00421373	0	0	0.799201	-0.4727	0	0.225	0	0	0	0.457542	-0.9033	0	0.763	0	0	0	0.93007	-0.2661	0	0.075	0	0	0	0.988012	-0.1102	0	0.012	0	0	0	0.460539	-0.894	0	0.761	0
RLTR45	LTR	ERVK	129S1_FR	0.020929	0.445864	21.3036	0.000999001	21.4312	22	0.969	22.7038	0.136832	6.5379	0.000999001	12.6398	27	3.257	8.28984	0	0	0.728272	-0.5666	0	0.323	0	0	0	0.944056	-0.2413	0	0.057	0	0.136041	6.50011	0.000999001	8.7967	19	3.148	6.03558
BGLII_Mus	LTR	ERVK	129S1_FR	0.00703852	0	0	0.603397	-0.7112	0	0.515	0	0	0	0.195804	-1.2722	0	1.719	0	0	0	0.831169	-0.435	0	0.182	0	0	0	0.966034	-0.1875	0	0.034	0	0	0	0.168831	-1.3725	0	1.627	0
MLT2B5	LTR	ERVL	129S1_FR	0.0038674	0	0	0.663337	-0.6576	0	0.399	0	0	0	0.252747	-1.1529	0	1.351	0	0	0	0.884116	-0.3522	0	0.123	0	0	0	0.979021	-0.1464	0	0.021	0	0	0	0.298701	-1.0856	0	1.22	0
ERVB4_1B-I_MM	LTR	ERVK	129S1_FR	0.0280628	0.0809043	2.88298	0.203796	1.2346	2	0.837	2.38949	0.0723138	2.57686	0.000999001	4.708	10	2.572	3.88802	0	0	0.782218	-0.4968	0	0.245	0	0	0	0.966034	-0.185	0	0.035	0	0.515048	18.3534	0.000999001	17.9657	31	2.41	12.8631
RLTR42-int	LTR	ERVK	129S1_FR	0.0267913	0	0	0.107892	-1.4712	0	2.226	0	0.00342152	0.12771	0.003996	-2.4207	1	7.342	0.136203	0	0	0.515485	-0.8108	0	0.682	0	0.115721	4.31935	0.101898	2.7607	1	0.106	9.43396	0.00370894	0.138438	0.011988	-2.2217	1	6.885	0.145243
LTRIS3	LTR	ERV1	129S1_FR	0.00307598	0.242291	78.7687	0.000999001	26.7601	11	0.151	72.8477	0.148728	48.3513	0.000999001	37.7423	26	0.47	55.3191	0	0	0.952048	-0.2124	0	0.053	0	0	0	0.988012	-0.1102	0	0.012	0	0	0	0.615385	-0.7002	0	0.479	0
L4_C_Mam	LINE	RTE-X	129S1_FR	0.00243784	0	0	0.753247	-0.5409	0	0.273	0	0	0	0.357642	-1.0285	0	1.021	0	0	0	0.918082	-0.2968	0	0.083	0	0	0	0.985015	-0.1233	0	0.015	0	0	0	0.426573	-0.9137	0	0.874	0
MER102b	DNA	hAT-Charlie	129S1_FR	0.000870285	0	0	0.878122	-0.3589	0	0.13	0	0	0	0.666334	-0.6459	0	0.391	0	0	0	0.968032	-0.1817	0	0.032	0	0	0	0.996004	-0.0633	0	0.004	0	0	0	0.677323	-0.6246	0	0.388	0
RLTR1B	LTR	ERV1	129S1_FR	0.0113311	0	0	0.424575	-0.9236	0	0.837	0	0.017021	1.50214	0.463536	0.2698	3	2.553	1.17509	0	0	0.774226	-0.5005	0	0.263	0	0	0	0.96004	-0.204	0	0.04	0	0.123601	10.9081	0.000999001	19.6636	33	2.51	13.1474
MuRRS-int	LTR	ERV1	129S1_FR	0.0256728	0	0	0.652348	-0.6665	0	0.417	0	0.340535	13.2644	0.000999001	6.8534	9	1.296	6.94444	0	0	0.869131	-0.3772	0	0.139	0	0	0	0.976024	-0.1539	0	0.025	0	0.163765	6.37893	0.000999001	4.1211	6	1.267	4.7356
RLTR46A	LTR	ERVK	129S1_FR	0.000938175	0	0	0.926074	-0.2758	0	0.078	0	0	0	0.812188	-0.4497	0	0.214	0	0	0	0.984016	-0.1275	0	0.016	0	0	0	0.999001	-0.0316	0	0.001	0	0	0	0.826174	-0.436	0	0.193	0
MER65D	LTR	ERV1	129S1_FR	0.000185569	0	0	0.968032	-0.1791	0	0.033	0	0	0	0.912088	-0.3069	0	0.09	0	0	0	0.992008	-0.0861	0	0.009	0	0	0	0.998002	-0.0447	0	0.002	0	0.0066761	35.9764	0.000999001	9.3131	3	0.101	29.703
LTR41C	LTR	ERVL	129S1_FR	0.000688199	0	0	0.887113	-0.3505	0	0.117	0	0	0	0.726274	-0.554	0	0.339	0	0	0	0.976024	-0.1567	0	0.024	0	0	0	0.992008	-0.0898	0	0.008	0	0	0	0.722278	-0.5718	0	0.329	0
MER117	DNA	hAT-Charlie	129S1_FR	0.00124257	0	0	0.804196	-0.4675	0	0.223	0	0	0	0.468531	-0.8625	0	0.754	0	0	0	0.942058	-0.2424	0	0.061	0	0	0	0.99001	-0.1005	0	0.01	0	0	0	0.508492	-0.8338	0	0.677	0
RLTR30B_MM	LTR	ERV1	129S1_FR	0.00361654	0	0	0.808192	-0.4526	0	0.221	0	0	0	0.487512	-0.8422	0	0.731	0	0	0	0.949051	-0.2276	0	0.053	0	0.110578	30.5756	0.018981	7.3825	1	0.018	55.5556	0	0	0.504496	-0.83	0	0.654	0
RLTR1D2_MM	LTR	ERV1	129S1_FR	0.0041871	0	0	0.764236	-0.5131	0	0.274	0	0.103209	24.6492	0.000999001	24.689	24	0.888	27.027	0	0	0.922078	-0.2795	0	0.083	0	0	0	0.979021	-0.1434	0	0.022	0	0.209107	49.9408	0.000999001	54.705	54	0.829	65.1387
RLTR9A3A	LTR	ERVK	129S1_FR	0.00286164	0	0	0.838162	-0.4213	0	0.178	0	0	0	0.521479	-0.8069	0	0.654	0	0	0	0.935065	-0.2615	0	0.066	0	0	0	0.99001	-0.1005	0	0.01	0	0	0	0.533467	-0.7938	0	0.621	0
MLT1J1	LTR	ERVL-MaLR	129S1_FR	0.00272658	0	0	0.664336	-0.6345	0	0.439	0	0	0	0.210789	-1.234	0	1.519	0	0	0	0.855145	-0.3952	0	0.159	0	0	0	0.97003	-0.1758	0	0.03	0	0	0	0.225774	-1.2155	0	1.472	0
IAPA_MM-int	LTR	ERVK	129S1_FR	0.0012862	0	0	0.911089	-0.3073	0	0.092	0	0.0110297	8.57543	0.035964	3.1593	2	0.291	6.87285	0	0	0.975025	-0.1572	0	0.026	0	0	0	0.997003	-0.0548	0	0.003	0	0.00568705	4.42159	0.232767	1.4419	1	0.264	3.78788
Tigger22N1	DNA	TcMar-Tigger	129S1_FR	0.000622606	0	0	0.92008	-0.2911	0	0.082	0	0	0	0.772228	-0.505	0	0.261	0	0	0	0.973027	-0.1665	0	0.027	0	0	0	0.996004	-0.0633	0	0.004	0	0	0	0.814186	-0.4517	0	0.21	0
LTR40b	LTR	ERVL	129S1_FR	0.00244798	0	0	0.759241	-0.5256	0	0.271	0	0	0	0.395604	-0.978	0	0.894	0	0	0	0.923077	-0.2868	0	0.078	0	0	0	0.98002	-0.1428	0	0.02	0	0	0	0.412587	-0.9509	0	0.862	0
LTR65	LTR	ERV1	129S1_FR	0.000788504	0	0	0.916084	-0.2961	0	0.088	0	0	0	0.777223	-0.5045	0	0.246	0	0	0	0.98002	-0.1428	0	0.02	0	0	0	0.994006	-0.0777	0	0.006	0	0	0	0.789211	-0.4934	0	0.23	0
UCON40	DNA	TcMar-Mariner	129S1_FR	0.000200723	0	0	0.979021	-0.1434	0	0.022	0	0	0	0.925075	-0.2809	0	0.077	0	0	0	0.994006	-0.0777	0	0.006	0	0	0	1	NA	0	0	NA	0	0	0.945055	-0.239	0	0.056	0
MER57E1	LTR	ERV1	129S1_FR	0.000928761	0	0	0.884116	-0.3522	0	0.123	0	0	0	0.706294	-0.581	0	0.355	0	0	0	0.976024	-0.1567	0	0.024	0	0	0	0.993007	-0.0839	0	0.007	0	0	0	0.724276	-0.5499	0	0.335	0
MER70B	LTR	ERVL	129S1_FR	0.00116331	0	0	0.919081	-0.2915	0	0.084	0	0	0	0.716284	-0.5859	0	0.325	0	0.0624399	53.6742	0.023976	6.5143	1	0.023	43.4783	0	0	0.994006	-0.0777	0	0.006	0	0	0	0.735265	-0.5514	0	0.316	0
BGLII	LTR	ERVK	129S1_FR	0.0299262	0.195277	6.52526	0.000999001	5.9197	10	1.831	5.4615	0.054008	1.8047	0.000999001	5.6004	20	6.087	3.28569	0.0654434	2.18682	0.413586	0.6885	1	0.515	1.94175	0	0	0.912088	-0.2956	0	0.097	0	0	0	0.00699301	-2.3399	0	5.629	0
MER34C	LTR	ERV1	129S1_FR	0.000535619	0	0	0.934066	-0.258	0	0.068	0	0	0	0.77023	-0.5132	0	0.26	0	0	0	0.979021	-0.1464	0	0.021	0	0	0	0.996004	-0.0633	0	0.004	0	0	0	0.832168	-0.4288	0	0.187	0
MER34B-int	LTR	ERV1	129S1_FR	0.00160376	0	0	0.818182	-0.4486	0	0.201	0	0	0	0.521479	-0.8072	0	0.667	0	0	0	0.945055	-0.2371	0	0.057	0	0	0	0.991009	-0.0953	0	0.009	0	0	0	0.585415	-0.7277	0	0.563	0
MER34A1	LTR	ERV1	129S1_FR	0.00175634	0	0	0.82018	-0.4516	0	0.194	0	0	0	0.533467	-0.8134	0	0.61	0	0	0	0.955045	-0.2146	0	0.046	0	0	0	0.992008	-0.0898	0	0.008	0	0	0	0.564436	-0.7744	0	0.568	0
Charlie18a	DNA	hAT-Charlie	129S1_FR	0.000655402	0	0	0.919081	-0.2931	0	0.083	0	0	0	0.754246	-0.5341	0	0.282	0	0	0	0.969031	-0.1788	0	0.031	0	0	0	0.993007	-0.0839	0	0.007	0	0	0	0.736264	-0.5527	0	0.311	0
Arthur1	DNA	hAT-Tip100	129S1_FR	0.00430818	0	0	0.717283	-0.5764	0	0.337	0	0	0	0.334665	-1.0541	0	1.115	0	0	0	0.892108	-0.3429	0	0.111	0	0	0	0.982018	-0.1353	0	0.018	0	0	0	0.346653	-1.0417	0	1.071	0
LTR90B	LTR	NA	129S1_FR	0.000255563	0	0	0.959041	-0.2067	0	0.041	0	0	0	0.884116	-0.3493	0	0.123	0	0	0	0.981019	-0.1391	0	0.019	0	0	0	0.998002	-0.0447	0	0.002	0	0	0	0.903097	-0.3212	0	0.101	0
MER63C	DNA	hAT-Tip100	129S1_FR	0.00363962	0.0132184	3.63182	0.224775	1.5318	1	0.25	4	0	0	0.421578	-0.9358	0	0.852	0	0	0	0.904096	-0.3257	0	0.096	0	0	0	0.986014	-0.1191	0	0.014	0	0.45994	126.37	0.000999001	133.246	124	0.856	144.86
RLTR30D_MM	LTR	ERV1	129S1_FR	0.00329087	0	0	0.829171	-0.4318	0	0.186	0	0	0	0.547453	-0.7966	0	0.582	0	0	0	0.927073	-0.2767	0	0.075	0	0	0	0.987013	-0.1147	0	0.013	0	0	0	0.541459	-0.7838	0	0.604	0
MER110A	LTR	ERV1	129S1_FR	0.000577371	0	0	0.926074	-0.2806	0	0.075	0	0	0	0.815185	-0.4541	0	0.206	0	0	0	0.977023	-0.1534	0	0.023	0	0	0	0.997003	-0.0548	0	0.003	0	0	0	0.813187	-0.4619	0	0.199	0
MER110-int	LTR	ERV1	129S1_FR	0.000541857	0	0	0.949051	-0.2317	0	0.051	0	0	0	0.84016	-0.4217	0	0.169	0	0	0	0.987013	-0.1147	0	0.013	0	0	0	0.999001	-0.0316	0	0.001	0	0	0	0.872128	-0.3693	0	0.136	0
MER67B	LTR	ERV1	129S1_FR	0.00122191	0	0	0.865135	-0.3851	0	0.142	0	0	0	0.671329	-0.6252	0	0.407	0	0	0	0.97003	-0.1758	0	0.03	0	0	0	0.996004	-0.0633	0	0.004	0	0	0	0.712288	-0.5836	0	0.342	0
Charlie15a	DNA	hAT-Charlie	129S1_FR	0.000234362	0	0	0.959041	-0.2067	0	0.041	0	0	0	0.848152	-0.4077	0	0.162	0	0	0	0.986014	-0.1191	0	0.014	0	0	0	0.997003	-0.0548	0	0.003	0	0	0	0.869131	-0.3761	0	0.14	0
LTR37A	LTR	ERV1	129S1_FR	0.00253669	0	0	0.758242	-0.534	0	0.267	0	0	0	0.346653	-1.0434	0	1.012	0	0	0	0.895105	-0.3313	0	0.113	0	0	0	0.976024	-0.1518	0	0.026	0	0	0	0.406593	-0.9611	0	0.889	0
Charlie2a	DNA	hAT-Charlie	129S1_FR	0.00265877	0	0	0.801199	-0.4721	0	0.226	0	0	0	0.505495	-0.8144	0	0.711	0	0	0	0.954046	-0.2195	0	0.046	0	0	0	0.985015	-0.1233	0	0.015	0	0	0	0.496503	-0.8356	0	0.692	0
MLTR12	LTR	ERV1	129S1_FR	0.00400241	0	0	0.717283	-0.5741	0	0.34	0	0	0	0.333666	-1.0891	0	1.051	0	0.116502	29.1079	0.000999001	13.0331	4	0.097	41.2371	0	0	0.984016	-0.1275	0	0.016	0	0	0	0.33966	-1.0632	0	1.097	0
MamRep1151	LTR	NA	129S1_FR	0.00155504	0	0	0.885115	-0.3541	0	0.119	0	0	0	0.633367	-0.6861	0	0.442	0	0	0	0.979021	-0.1464	0	0.021	0	0	0	0.991009	-0.0953	0	0.009	0	0	0	0.704296	-0.594	0	0.348	0
RLTR16C_MM	LTR	ERVK	129S1_FR	0.00532297	0	0	0.685315	-0.6169	0	0.378	0	0	0	0.287712	-1.1454	0	1.176	0	0	0	0.91009	-0.3065	0	0.095	0	0	0	0.979021	-0.1464	0	0.021	0	0	0	0.344655	-1.0467	0	1.058	0
MER112	DNA	hAT-Charlie	129S1_FR	0.000945753	0	0	0.837163	-0.4222	0	0.18	0	0	0	0.605395	-0.6995	0	0.517	0	0	0	0.952048	-0.2186	0	0.051	0	0	0	0.993007	-0.0839	0	0.007	0	0	0	0.619381	-0.6888	0	0.495	0
MLT1G3	LTR	ERVL-MaLR	129S1_FR	0.00382078	0	0	0.691309	-0.616	0	0.368	0	0	0	0.2997	-1.122	0	1.204	0	0	0	0.891109	-0.3408	0	0.115	0	0	0	0.968032	-0.1817	0	0.032	0	0	0	0.288711	-1.1416	0	1.192	0
Eulor9C	DNA	NA	129S1_FR	0.000142133	0	0	0.97003	-0.1758	0	0.03	0	0	0	0.894106	-0.3353	0	0.112	0	0	0	0.99001	-0.1005	0	0.01	0	0	0	0.997003	-0.0548	0	0.003	0	0	0	0.908092	-0.3103	0	0.097	0
Charlie7	DNA	hAT-Charlie	129S1_FR	0.00342167	0	0	0.717283	-0.5784	0	0.336	0	0	0	0.345654	-1.0148	0	1.088	0	0	0	0.904096	-0.3207	0	0.099	0	0	0	0.987013	-0.1147	0	0.013	0	0.0065061	1.90144	0.254745	1.0665	2	0.953	2.09864
Eutr15	DNA	hAT-Tip100	129S1_FR	0.000360996	0	0	0.961039	-0.2014	0	0.039	0	0	0	0.876124	-0.3662	0	0.131	0	0	0	0.992008	-0.0898	0	0.008	0	0	0	0.998002	-0.0447	0	0.002	0	0	0	0.869131	-0.3734	0	0.14	0
MER31A	LTR	ERV1	129S1_FR	0.00489918	0	0	0.627373	-0.6804	0	0.463	0	0	0	0.231768	-1.2196	0	1.473	0	0	0	0.888112	-0.3474	0	0.117	0	0	0	0.974026	-0.1633	0	0.026	0	0	0	0.238761	-1.2351	0	1.366	0
MER5C	DNA	hAT-Charlie	129S1_FR	0.000939553	0	0	0.886114	-0.3486	0	0.121	0	0	0	0.662338	-0.651	0	0.404	0	0	0	0.966034	-0.1875	0	0.034	0	0	0	0.996004	-0.0633	0	0.004	0	0	0	0.671329	-0.6282	0	0.407	0
LTR82B	LTR	ERVL	129S1_FR	0.000799984	0	0	0.925075	-0.2765	0	0.08	0	0	0	0.75025	-0.538	0	0.278	0	0	0	0.975025	-0.16	0	0.025	0	0	0	0.994006	-0.0777	0	0.006	0	0	0	0.759241	-0.5422	0	0.259	0
L2d	LINE	L2	129S1_FR	0.00113346	0	0	0.795205	-0.4836	0	0.228	0	0	0	0.461538	-0.8863	0	0.776	0	0	0	0.941059	-0.2503	0	0.059	0	0	0	0.986014	-0.1191	0	0.014	0	0.000973597	0.858957	0.512488	0.3137	1	0.727	1.37552
MLT1H2	LTR	ERVL-MaLR	129S1_FR	0.0027484	0	0	0.639361	-0.6669	0	0.443	0	0	0	0.22977	-1.2387	0	1.469	0	0	0	0.864136	-0.3829	0	0.144	0	0	0	0.979021	-0.1464	0	0.021	0	0	0	0.254745	-1.1564	0	1.401	0
Kanga2_a	DNA	TcMar-Tc2	129S1_FR	0.00143866	0	0	0.882118	-0.3536	0	0.127	0	0	0	0.628372	-0.6801	0	0.472	0	0	0	0.96004	-0.204	0	0.04	0	0	0	0.994006	-0.0777	0	0.006	0	0	0	0.676324	-0.6178	0	0.391	0
MLTR31D_MM	LTR	ERVK	129S1_FR	0.0048482	0	0	0.782218	-0.4894	0	0.248	0	0	0	0.438561	-0.9212	0	0.809	0	0	0	0.935065	-0.2597	0	0.067	0	0	0	0.984016	-0.1275	0	0.016	0	0	0	0.475524	-0.8557	0	0.75	0
L1M3c	LINE	L1	129S1_FR	0.00393199	0	0	0.748252	-0.5376	0	0.292	0	0	0	0.467532	-0.868	0	0.802	0	0	0	0.935065	-0.258	0	0.068	0	0	0	0.987013	-0.1113	0	0.014	0	0	0	0.42957	-0.9162	0	0.835	0
L1M6	LINE	L1	129S1_FR	0.0017085	0	0	0.829171	-0.4357	0	0.187	0	0	0	0.539461	-0.7974	0	0.628	0	0	0	0.948052	-0.23	0	0.054	0	0	0	0.987013	-0.1147	0	0.013	0	0	0	0.549451	-0.7706	0	0.592	0
MER113	DNA	hAT-Charlie	129S1_FR	0.0023055	0	0	0.775225	-0.5031	0	0.261	0	0	0	0.408591	-0.9396	0	0.911	0	0	0	0.931069	-0.2652	0	0.073	0	0	0	0.989011	-0.1054	0	0.011	0	0	0	0.431568	-0.9129	0	0.852	0
MLT1H1	LTR	ERVL-MaLR	129S1_FR	0.00263634	0	0	0.737263	-0.5566	0	0.305	0	0	0	0.34965	-1.0246	0	1.061	0	0	0	0.922078	-0.2774	0	0.085	0	0	0	0.986014	-0.1191	0	0.014	0	0	0	0.397602	-0.9663	0	0.92	0
Eutr11	DNA	NA	129S1_FR	0.000615411	0	0	0.949051	-0.2317	0	0.051	0	0	0	0.812188	-0.4601	0	0.204	0	0	0	0.986014	-0.1191	0	0.014	0	0	0	0.998002	-0.0447	0	0.002	0	0	0	0.836164	-0.4263	0	0.175	0
MER88	LTR	ERVL	129S1_FR	0.000362947	0	0	0.975025	-0.16	0	0.025	0	0	0	0.914086	-0.3	0	0.09	0	0	0	0.987013	-0.1147	0	0.013	0	0	0	0.997003	-0.0548	0	0.003	0	0	0	0.91009	-0.3092	0	0.093	0
Zaphod	DNA	hAT-Tip100	129S1_FR	0.0040615	0	0	0.705295	-0.592	0	0.349	0	0	0	0.323676	-1.0363	0	1.122	0	0	0	0.906094	-0.3185	0	0.096	0	0	0	0.988012	-0.1102	0	0.012	0	0	0	0.335664	-1.0411	0	1.089	0
LTR16	LTR	ERVL	129S1_FR	0.00197631	0	0	0.813187	-0.4571	0	0.205	0	0	0	0.528472	-0.7892	0	0.664	0	0	0	0.944056	-0.2351	0	0.061	0	0	0	0.991009	-0.0916	0	0.01	0	0	0	0.544456	-0.7777	0	0.607	0
L4_B_Mam	LINE	RTE-X	129S1_FR	0.00149649	0	0	0.786214	-0.4928	0	0.241	0	0	0	0.517483	-0.8109	0	0.673	0	0	0	0.939061	-0.2508	0	0.063	0	0	0	0.993007	-0.0839	0	0.007	0	0	0	0.553447	-0.7656	0	0.609	0
Zaphod4a	DNA	hAT-Tip100	129S1_FR	0.000345688	0	0	0.97003	-0.1758	0	0.03	0	0	0	0.888112	-0.3412	0	0.12	0	0	0	0.988012	-0.1102	0	0.012	0	0	0	0.998002	-0.0447	0	0.002	0	0	0	0.894106	-0.336	0	0.109	0
RLTR25B	LTR	ERVK	129S1_FR	0.0324056	0	0	0.118881	-1.4496	0	2.176	0	0.101274	3.1252	0.000999001	16.3536	49	7.029	6.97112	0.0910516	2.80975	0.02997	2.8306	3	0.687	4.36681	0	0	0.894106	-0.3353	0	0.112	0	0.0186065	0.574176	0.347652	-0.6431	5	6.604	0.757117
X9a_DNA	DNA	NA	129S1_FR	0.000536078	0	0	0.944056	-0.2434	0	0.056	0	0	0	0.813187	-0.4571	0	0.205	0	0	0	0.969031	-0.1788	0	0.031	0	0	0	0.996004	-0.0633	0	0.004	0	0	0	0.801199	-0.4696	0	0.227	0
Arthur1B	DNA	hAT-Tip100	129S1_FR	0.00251423	0	0	0.772228	-0.5039	0	0.259	0	0	0	0.436563	-0.9005	0	0.844	0	0	0	0.926074	-0.2788	0	0.076	0	0	0	0.987013	-0.1147	0	0.013	0	0	0	0.472527	-0.8721	0	0.767	0
L3b	LINE	CR1	129S1_FR	0.00200926	0.0095154	4.73577	0.246753	1.4372	1	0.274	3.64964	0	0	0.422577	-0.9437	0	0.845	0	0	0	0.926074	-0.2745	0	0.079	0	0	0	0.982018	-0.1353	0	0.018	0	0	0	0.455544	-0.8899	0	0.819	0
[truncated: 495 more rows]

## Sheet: TE_enrichments_CAST
Repeat	repeat_class	repeat_family	assembly	perc_genome	chr2cl_perc	chr2cl_enrich	chr2cl_P_value	chr2cl_Z_score	chr2cl_Observed_overlaps	chr2cl_Expected_overlaps	chr2cl_Observed/Expected	chr4cl_perc	chr4cl_enrich	chr4cl_P_value	chr4cl_Z_score	chr4cl_Observed_overlaps	chr4cl_Expected_overlaps	chr4cl_Observed/Expected	chr6cl_perc	chr6cl_enrich	chr6cl_P_value	chr6cl_Z_score	chr6cl_Observed_overlaps	chr6cl_Expected_overlaps	chr6cl_Observed/Expected	chr7cl_perc	chr7cl_enrich	chr7cl_P_value	chr7cl_Z_score	chr7cl_Observed_overlaps	chr7cl_Expected_overlaps	chr7cl_Observed/Expected	chr12cl_perc	chr12cl_enrich	chr12cl_P_value	chr12cl_Z_score	chr12cl_Observed_overlaps	chr12cl_Expected_overlaps	chr12cl_Observed/Expected
[truncated: 1,161 more rows]

[truncated: 4 more sheets: TE_enrichments_spretus, TE_enrichments_pahari, TE_enrichments_rat_mouseRM, TE_enrichments_rat_ratRM]
